# Supplementary material for: Detecting differential growth of microbial populations with Gaussian process regression
Source: Genome Res. 2017 Feb;27(2):320–33. doi: 10.1101/gr.210286.116 (PMC5287237; doi:10.1101/gr.210286.116)
Supplement: Supplemental Material [file supp_gr.210286.116_Supplemental_Methods.zip]

Archive with 51 entries (40 files):
- gp_growth_phenotype-master/
- gp_growth_phenotype-master/.gitignore
- gp_growth_phenotype-master/bgreat.py
- gp_growth_phenotype-master/halo_serial.py
- gp_growth_phenotype-master/README.md
- gp_growth_phenotype-master/requirements.txt
- gp_growth_phenotype-master/setup_data.py
- gp_growth_phenotype-master/data/
- gp_growth_phenotype-master/data/example/
- gp_growth_phenotype-master/data/example/data.csv
- gp_growth_phenotype-master/data/example/meta.csv
- gp_growth_phenotype-master/data/processed/
- gp_growth_phenotype-master/data/processed/combined.csv
- gp_growth_phenotype-master/gp_growth/
- gp_growth_phenotype-master/gp_growth/analysis.py
- gp_growth_phenotype-master/gp_growth/categorical.py
- gp_growth_phenotype-master/gp_growth/changepoint.py
- gp_growth_phenotype-master/gp_growth/changepoint_multidim.py
- gp_growth_phenotype-master/gp_growth/classical.py
- gp_growth_phenotype-master/gp_growth/factory.py
- gp_growth_phenotype-master/gp_growth/gompertz.py
- gp_growth_phenotype-master/gp_growth/likelihoods.py
- gp_growth_phenotype-master/gp_growth/metric.py
- gp_growth_phenotype-master/gp_growth/models.py
- gp_growth_phenotype-master/gp_growth/normal.py
- gp_growth_phenotype-master/gp_growth/plot.py
- gp_growth_phenotype-master/gp_growth/stats.py
- gp_growth_phenotype-master/gp_growth/testStatistic.py
- gp_growth_phenotype-master/gp_growth/utils.py
- gp_growth_phenotype-master/gp_growth/__init__.py
- gp_growth_phenotype-master/gp_growth/data/
- gp_growth_phenotype-master/gp_growth/data/filter.py
- gp_growth_phenotype-master/gp_growth/data/growth.py
- gp_growth_phenotype-master/gp_growth/data/__init__.py
- gp_growth_phenotype-master/gp_growth/storage/
- gp_growth_phenotype-master/gp_growth/storage/datatypes.py
- gp_growth_phenotype-master/gp_growth/storage/mongo.py
- gp_growth_phenotype-master/gp_growth/storage/searcher.py
- gp_growth_phenotype-master/gp_growth/storage/storage.py
- gp_growth_phenotype-master/gp_growth/storage/template.py
- gp_growth_phenotype-master/gp_growth/storage/__init__.py
- gp_growth_phenotype-master/notebooks/
- gp_growth_phenotype-master/notebooks/classical_models.ipynb
- gp_growth_phenotype-master/notebooks/example.ipynb
- gp_growth_phenotype-master/notebooks/example_gp_and_data.ipynb
- gp_growth_phenotype-master/notebooks/litti_et_al/
- gp_growth_phenotype-master/notebooks/litti_et_al/testStatistic.ipynb
- gp_growth_phenotype-master/notebooks/paraquat/
- gp_growth_phenotype-master/notebooks/paraquat/testStatistic.ipynb
- gp_growth_phenotype-master/notebooks/standard/
- gp_growth_phenotype-master/notebooks/standard/testStatistic.ipynb
