# Supplementary material for: Detecting differential growth of microbial populations with Gaussian process regression
Source: Genome Res. 2017 Feb;27(2):320–33. doi: 10.1101/gr.210286.116 (PMC5287237; doi:10.1101/gr.210286.116)
Supplement: Supplemental Material [file supp_gr.210286.116_Supplemental_Methods.zip › gp_growth_phenotype-master/data/example/data.csv]

time	0	1	2	3	4	5	6	7	8	9	10	11	12	13	14	15	16	17	18	19	20	21	22	23	24	25	26	27	28	29	30	31	32	33	34	35	36	37	38	39	40	41	42	43	44	45	46
0	0.094	0.096	0.099	0.096	0.101	0.098	0.091	0.093	0.095	0.096	0.096	0.097	0.094	0.092	0.091	0.088	0.09	0.09	0.096	0.097	0.102	0.093	0.089	0.088	0.123	0.124	0.132	0.142	0.128	0.133	0.144	0.156	0.168	0.136	0.156	0.159	0.098	0.103	0.105	0.101	0.114	0.111	0.098	0.097	0.099	0.107	0.096
0.5	0.094	0.095	0.097	0.097	0.1	0.097	0.091	0.092	0.094	0.094	0.095	0.097	0.092	0.091	0.09	0.086	0.087	0.087	0.092	0.093	0.098	0.089	0.086	0.085	0.104	0.105	0.103	0.105	0.102	0.102	0.117	0.117	0.125	0.114	0.123	0.124	0.092	0.092	0.091	0.093	0.099	0.095	0.092	0.091	0.092	0.091	0.089
1	0.095	0.096	0.098	0.099	0.103	0.101	0.093	0.094	0.096	0.095	0.096	0.098	0.094	0.092	0.091	0.088	0.088	0.088	0.094	0.094	0.099	0.09	0.087	0.087	0.104	0.104	0.102	0.104	0.101	0.101	0.114	0.115	0.122	0.112	0.121	0.121	0.093	0.093	0.092	0.094	0.1	0.096	0.093	0.093	0.094	0.091	0.09
1.5	0.095	0.097	0.098	0.1	0.105	0.102	0.093	0.094	0.097	0.096	0.097	0.098	0.095	0.093	0.092	0.089	0.09	0.09	0.095	0.095	0.101	0.091	0.089	0.088	0.105	0.105	0.102	0.104	0.101	0.102	0.115	0.115	0.123	0.114	0.121	0.123	0.094	0.095	0.094	0.095	0.101	0.098	0.095	0.095	0.096	0.092	0.092
2	0.096	0.098	0.099	0.101	0.107	0.104	0.095	0.095	0.098	0.097	0.098	0.1	0.096	0.095	0.094	0.09	0.091	0.091	0.096	0.097	0.102	0.093	0.09	0.089	0.106	0.106	0.103	0.105	0.103	0.103	0.116	0.118	0.124	0.114	0.123	0.123	0.095	0.096	0.095	0.096	0.102	0.099	0.096	0.096	0.097	0.093	0.093
2.5	0.097	0.099	0.1	0.103	0.109	0.107	0.097	0.097	0.1	0.098	0.1	0.101	0.097	0.095	0.094	0.091	0.092	0.092	0.097	0.098	0.102	0.093	0.09	0.089	0.105	0.104	0.101	0.103	0.102	0.102	0.112	0.114	0.119	0.112	0.119	0.12	0.096	0.096	0.096	0.096	0.099	0.098	0.096	0.097	0.097	0.093	0.093
3	0.098	0.1	0.102	0.105	0.111	0.109	0.098	0.098	0.101	0.1	0.101	0.102	0.099	0.097	0.096	0.093	0.094	0.094	0.099	0.1	0.105	0.096	0.092	0.091	0.112	0.11	0.108	0.109	0.107	0.107	0.127	0.128	0.136	0.124	0.137	0.14	0.098	0.099	0.098	0.099	0.105	0.105	0.101	0.1	0.1	0.096	0.095
3.5	0.099	0.101	0.102	0.105	0.111	0.108	0.098	0.099	0.102	0.101	0.102	0.103	0.099	0.098	0.097	0.093	0.094	0.094	0.099	0.099	0.106	0.095	0.092	0.091	0.11	0.109	0.106	0.108	0.107	0.105	0.118	0.12	0.128	0.118	0.127	0.126	0.098	0.099	0.097	0.099	0.105	0.104	0.1	0.099	0.1	0.096	0.095
4	0.1	0.102	0.103	0.107	0.116	0.112	0.1	0.101	0.105	0.102	0.103	0.104	0.101	0.1	0.098	0.095	0.096	0.096	0.101	0.101	0.107	0.097	0.094	0.093	0.111	0.11	0.107	0.11	0.108	0.107	0.121	0.123	0.13	0.119	0.129	0.129	0.099	0.1	0.099	0.101	0.107	0.106	0.102	0.101	0.102	0.097	0.097
4.5	0.101	0.103	0.104	0.109	0.115	0.113	0.101	0.102	0.106	0.103	0.104	0.106	0.103	0.101	0.1	0.097	0.097	0.097	0.102	0.102	0.109	0.098	0.095	0.094	0.112	0.111	0.108	0.112	0.11	0.108	0.123	0.126	0.131	0.121	0.131	0.131	0.101	0.101	0.1	0.102	0.108	0.107	0.103	0.102	0.104	0.099	0.098
5	0.103	0.105	0.106	0.111	0.117	0.115	0.102	0.104	0.107	0.104	0.106	0.107	0.103	0.102	0.101	0.098	0.098	0.098	0.104	0.104	0.109	0.098	0.095	0.095	0.111	0.11	0.107	0.111	0.11	0.11	0.12	0.122	0.127	0.119	0.128	0.128	0.101	0.102	0.101	0.102	0.105	0.105	0.103	0.103	0.103	0.098	0.098
5.5	0.105	0.107	0.108	0.114	0.121	0.118	0.105	0.106	0.11	0.106	0.108	0.109	0.106	0.104	0.103	0.1	0.1	0.101	0.106	0.106	0.113	0.101	0.097	0.097	0.114	0.114	0.111	0.115	0.112	0.111	0.125	0.128	0.133	0.123	0.134	0.133	0.103	0.104	0.102	0.105	0.111	0.11	0.106	0.105	0.106	0.101	0.101
6	0.107	0.109	0.11	0.117	0.124	0.122	0.107	0.109	0.113	0.109	0.11	0.111	0.108	0.106	0.105	0.103	0.102	0.102	0.108	0.107	0.115	0.103	0.099	0.098	0.116	0.116	0.113	0.117	0.114	0.114	0.129	0.131	0.137	0.126	0.137	0.137	0.104	0.105	0.104	0.106	0.112	0.112	0.108	0.106	0.107	0.102	0.102
6.5	0.109	0.111	0.112	0.12	0.127	0.125	0.109	0.111	0.115	0.111	0.112	0.113	0.11	0.108	0.107	0.104	0.104	0.105	0.11	0.11	0.115	0.103	0.1	0.099	0.117	0.116	0.113	0.118	0.116	0.116	0.127	0.13	0.135	0.125	0.135	0.136	0.105	0.106	0.105	0.107	0.111	0.111	0.108	0.107	0.108	0.102	0.103
7	0.111	0.113	0.114	0.122	0.129	0.128	0.111	0.113	0.118	0.112	0.115	0.116	0.113	0.111	0.109	0.106	0.107	0.107	0.112	0.112	0.121	0.107	0.102	0.102	0.121	0.12	0.117	0.122	0.119	0.118	0.135	0.137	0.143	0.131	0.142	0.143	0.108	0.108	0.107	0.11	0.117	0.117	0.112	0.111	0.112	0.105	0.106
7.5	0.114	0.116	0.117	0.126	0.134	0.133	0.114	0.117	0.121	0.115	0.118	0.119	0.116	0.114	0.113	0.109	0.11	0.11	0.115	0.115	0.124	0.109	0.105	0.104	0.123	0.123	0.12	0.127	0.123	0.121	0.138	0.14	0.145	0.134	0.145	0.146	0.11	0.111	0.109	0.112	0.119	0.12	0.114	0.113	0.114	0.108	0.108
8	0.117	0.119	0.12	0.131	0.138	0.136	0.117	0.119	0.124	0.117	0.121	0.122	0.119	0.117	0.115	0.111	0.112	0.113	0.118	0.118	0.128	0.111	0.107	0.106	0.128	0.127	0.123	0.134	0.127	0.124	0.143	0.145	0.151	0.138	0.148	0.15	0.113	0.113	0.112	0.115	0.122	0.122	0.118	0.116	0.117	0.11	0.11
8.5	0.121	0.123	0.124	0.136	0.143	0.142	0.121	0.123	0.13	0.122	0.126	0.126	0.123	0.12	0.12	0.115	0.116	0.116	0.122	0.121	0.131	0.114	0.109	0.108	0.129	0.129	0.126	0.139	0.129	0.126	0.145	0.146	0.153	0.139	0.15	0.152	0.114	0.115	0.113	0.116	0.125	0.125	0.121	0.118	0.119	0.113	0.113
9	0.124	0.126	0.127	0.14	0.149	0.147	0.124	0.127	0.134	0.125	0.129	0.13	0.126	0.123	0.121	0.116	0.117	0.118	0.124	0.123	0.135	0.117	0.112	0.111	0.131	0.131	0.128	0.139	0.132	0.129	0.151	0.151	0.156	0.143	0.154	0.155	0.116	0.117	0.115	0.118	0.126	0.126	0.12	0.119	0.121	0.114	0.114
9.5	0.129	0.131	0.131	0.146	0.153	0.152	0.129	0.131	0.139	0.128	0.134	0.134	0.13	0.127	0.124	0.12	0.12	0.121	0.127	0.125	0.138	0.12	0.115	0.114	0.136	0.136	0.134	0.145	0.136	0.133	0.155	0.157	0.163	0.148	0.158	0.16	0.12	0.121	0.118	0.121	0.129	0.129	0.126	0.123	0.126	0.117	0.119
10	0.132	0.135	0.136	0.152	0.159	0.157	0.133	0.136	0.144	0.133	0.138	0.139	0.133	0.13	0.128	0.123	0.123	0.124	0.129	0.128	0.142	0.124	0.118	0.117	0.138	0.139	0.137	0.146	0.139	0.136	0.157	0.159	0.165	0.152	0.159	0.163	0.122	0.123	0.119	0.123	0.131	0.13	0.128	0.125	0.126	0.12	0.121
10.5	0.138	0.141	0.141	0.157	0.164	0.163	0.138	0.141	0.149	0.138	0.143	0.145	0.138	0.135	0.133	0.127	0.128	0.128	0.135	0.133	0.145	0.129	0.124	0.122	0.151	0.149	0.143	0.155	0.145	0.142	0.175	0.174	0.179	0.166	0.179	0.184	0.125	0.125	0.122	0.126	0.136	0.137	0.131	0.128	0.13	0.124	0.124
11	0.144	0.146	0.145	0.162	0.169	0.168	0.143	0.147	0.155	0.144	0.15	0.15	0.14	0.136	0.135	0.13	0.13	0.13	0.136	0.134	0.148	0.131	0.126	0.124	0.147	0.145	0.144	0.156	0.148	0.14	0.165	0.163	0.169	0.157	0.166	0.168	0.127	0.127	0.123	0.126	0.135	0.133	0.13	0.129	0.133	0.125	0.125
11.5	0.149	0.151	0.151	0.167	0.176	0.174	0.148	0.153	0.162	0.15	0.156	0.156	0.14	0.138	0.136	0.131	0.132	0.133	0.138	0.137	0.148	0.132	0.128	0.127	0.148	0.149	0.146	0.162	0.151	0.141	0.162	0.161	0.167	0.155	0.163	0.166	0.129	0.131	0.124	0.127	0.133	0.132	0.132	0.132	0.134	0.126	0.128
12	0.153	0.156	0.156	0.171	0.18	0.181	0.152	0.158	0.166	0.155	0.162	0.161	0.147	0.142	0.14	0.135	0.135	0.135	0.141	0.138	0.155	0.139	0.133	0.131	0.162	0.159	0.156	0.171	0.159	0.143	0.17	0.17	0.177	0.163	0.17	0.172	0.134	0.136	0.128	0.13	0.139	0.14	0.14	0.139	0.14	0.133	0.135
12.5	0.16	0.161	0.162	0.177	0.187	0.185	0.16	0.162	0.174	0.158	0.168	0.166	0.15	0.146	0.143	0.138	0.139	0.138	0.144	0.141	0.158	0.142	0.138	0.136	0.16	0.158	0.156	0.171	0.16	0.148	0.173	0.174	0.179	0.164	0.172	0.173	0.138	0.139	0.131	0.133	0.141	0.143	0.141	0.141	0.141	0.133	0.138
13	0.166	0.167	0.168	0.184	0.194	0.193	0.163	0.169	0.182	0.164	0.175	0.17	0.151	0.149	0.148	0.143	0.142	0.142	0.148	0.145	0.158	0.145	0.14	0.138	0.154	0.154	0.153	0.163	0.156	0.148	0.168	0.169	0.173	0.161	0.169	0.171	0.139	0.141	0.133	0.134	0.138	0.142	0.14	0.14	0.141	0.133	0.14
13.5	0.17	0.172	0.173	0.191	0.202	0.2	0.17	0.175	0.188	0.17	0.179	0.177	0.156	0.153	0.151	0.145	0.144	0.145	0.152	0.148	0.165	0.149	0.143	0.141	0.161	0.164	0.16	0.179	0.164	0.149	0.176	0.176	0.181	0.167	0.175	0.177	0.14	0.144	0.135	0.137	0.144	0.146	0.147	0.145	0.149	0.135	0.138
14	0.177	0.182	0.181	0.2	0.208	0.208	0.175	0.182	0.189	0.175	0.185	0.183	0.16	0.156	0.156	0.149	0.148	0.149	0.154	0.149	0.169	0.152	0.147	0.145	0.158	0.157	0.158	0.169	0.159	0.153	0.179	0.178	0.181	0.167	0.178	0.18	0.14	0.143	0.135	0.139	0.146	0.146	0.144	0.142	0.145	0.135	0.138
14.5	0.185	0.187	0.189	0.207	0.218	0.218	0.184	0.19	0.198	0.183	0.193	0.192	0.162	0.159	0.156	0.151	0.15	0.151	0.157	0.152	0.172	0.158	0.152	0.149	0.163	0.162	0.162	0.177	0.166	0.155	0.181	0.181	0.187	0.171	0.181	0.182	0.145	0.149	0.139	0.141	0.147	0.15	0.149	0.147	0.152	0.142	0.145
15	0.191	0.196	0.195	0.212	0.224	0.226	0.191	0.196	0.205	0.189	0.198	0.2	0.166	0.163	0.16	0.154	0.153	0.154	0.16	0.155	0.175	0.163	0.158	0.155	0.166	0.167	0.165	0.178	0.166	0.157	0.182	0.186	0.189	0.174	0.183	0.184	0.152	0.155	0.144	0.144	0.149	0.155	0.158	0.157	0.157	0.149	0.153
15.5	0.2	0.203	0.203	0.22	0.227	0.233	0.197	0.206	0.218	0.2	0.207	0.208	0.17	0.167	0.164	0.158	0.158	0.158	0.165	0.161	0.176	0.168	0.163	0.16	0.169	0.167	0.165	0.18	0.169	0.162	0.191	0.192	0.194	0.18	0.192	0.197	0.155	0.157	0.148	0.146	0.147	0.156	0.159	0.156	0.159	0.15	0.154
16	0.205	0.212	0.213	0.229	0.236	0.241	0.206	0.213	0.229	0.208	0.213	0.217	0.172	0.168	0.166	0.16	0.16	0.16	0.167	0.161	0.178	0.169	0.165	0.163	0.169	0.168	0.167	0.176	0.167	0.161	0.18	0.186	0.191	0.175	0.185	0.185	0.158	0.165	0.149	0.147	0.147	0.156	0.161	0.163	0.162	0.153	0.158
16.5	0.214	0.218	0.219	0.231	0.246	0.248	0.214	0.221	0.234	0.216	0.221	0.222	0.178	0.173	0.169	0.164	0.165	0.164	0.171	0.167	0.182	0.176	0.171	0.168	0.179	0.177	0.176	0.188	0.177	0.167	0.197	0.196	0.204	0.188	0.2	0.204	0.162	0.17	0.154	0.151	0.149	0.161	0.166	0.166	0.166	0.161	0.167
17	0.222	0.224	0.225	0.239	0.253	0.257	0.221	0.229	0.243	0.223	0.228	0.228	0.177	0.174	0.171	0.166	0.166	0.166	0.172	0.166	0.184	0.18	0.176	0.173	0.173	0.172	0.172	0.184	0.173	0.165	0.187	0.188	0.196	0.179	0.189	0.19	0.164	0.17	0.154	0.152	0.149	0.16	0.166	0.166	0.166	0.158	0.169
17.5	0.23	0.232	0.234	0.247	0.263	0.268	0.232	0.239	0.252	0.234	0.238	0.237	0.18	0.176	0.174	0.169	0.168	0.168	0.175	0.169	0.186	0.187	0.184	0.182	0.176	0.178	0.179	0.19	0.178	0.167	0.188	0.192	0.198	0.182	0.192	0.192	0.169	0.173	0.159	0.155	0.151	0.165	0.17	0.173	0.173	0.165	0.175
18	0.239	0.243	0.244	0.256	0.266	0.277	0.239	0.247	0.26	0.241	0.248	0.246	0.182	0.178	0.176	0.171	0.17	0.17	0.176	0.171	0.188	0.194	0.192	0.188	0.18	0.179	0.178	0.191	0.178	0.17	0.19	0.196	0.203	0.186	0.193	0.196	0.173	0.176	0.163	0.156	0.151	0.166	0.174	0.177	0.178	0.169	0.177
18.5	0.251	0.254	0.255	0.259	0.276	0.29	0.25	0.257	0.275	0.252	0.26	0.257	0.186	0.182	0.179	0.175	0.174	0.174	0.179	0.175	0.191	0.194	0.195	0.191	0.187	0.186	0.185	0.195	0.188	0.178	0.205	0.21	0.215	0.197	0.211	0.216	0.176	0.182	0.167	0.158	0.154	0.173	0.177	0.179	0.177	0.17	0.18
19	0.262	0.264	0.27	0.269	0.29	0.308	0.262	0.272	0.29	0.266	0.272	0.27	0.187	0.183	0.18	0.175	0.175	0.174	0.18	0.173	0.191	0.199	0.196	0.193	0.185	0.183	0.186	0.199	0.188	0.176	0.195	0.202	0.207	0.19	0.201	0.203	0.178	0.185	0.167	0.155	0.153	0.169	0.179	0.178	0.181	0.171	0.18
19.5	0.265	0.271	0.278	0.28	0.295	0.31	0.275	0.277	0.297	0.271	0.277	0.274	0.188	0.184	0.181	0.177	0.176	0.177	0.182	0.174	0.194	0.202	0.199	0.195	0.181	0.182	0.182	0.201	0.187	0.179	0.196	0.202	0.206	0.191	0.203	0.206	0.175	0.182	0.166	0.156	0.155	0.165	0.172	0.175	0.177	0.169	0.179
20	0.274	0.279	0.284	0.282	0.298	0.313	0.284	0.288	0.309	0.282	0.284	0.282	0.19	0.186	0.183	0.18	0.179	0.179	0.183	0.177	0.196	0.205	0.202	0.199	0.186	0.186	0.187	0.203	0.193	0.181	0.2	0.207	0.213	0.196	0.207	0.211	0.18	0.187	0.172	0.159	0.156	0.168	0.176	0.181	0.175	0.173	0.186
20.5	0.279	0.29	0.295	0.289	0.308	0.32	0.295	0.295	0.321	0.295	0.289	0.29	0.191	0.188	0.185	0.182	0.18	0.18	0.185	0.178	0.198	0.21	0.205	0.202	0.189	0.19	0.187	0.205	0.192	0.185	0.202	0.211	0.216	0.2	0.211	0.213	0.184	0.192	0.173	0.159	0.157	0.171	0.181	0.185	0.181	0.178	0.195
21	0.289	0.299	0.306	0.295	0.318	0.326	0.307	0.307	0.338	0.308	0.301	0.3	0.193	0.19	0.186	0.184	0.182	0.183	0.188	0.181	0.2	0.211	0.206	0.202	0.191	0.195	0.191	0.211	0.195	0.187	0.205	0.214	0.219	0.203	0.215	0.215	0.188	0.195	0.176	0.158	0.159	0.177	0.187	0.187	0.185	0.185	0.197
21.5	0.293	0.307	0.314	0.303	0.323	0.322	0.309	0.309	0.343	0.313	0.306	0.307	0.194	0.191	0.188	0.185	0.184	0.184	0.189	0.182	0.201	0.214	0.208	0.203	0.194	0.198	0.197	0.217	0.202	0.189	0.206	0.218	0.223	0.207	0.218	0.22	0.193	0.201	0.176	0.158	0.159	0.179	0.193	0.192	0.191	0.19	0.204
22	0.306	0.321	0.329	0.31	0.332	0.343	0.326	0.323	0.353	0.331	0.316	0.32	0.196	0.193	0.189	0.187	0.185	0.185	0.189	0.182	0.202	0.216	0.206	0.204	0.198	0.199	0.197	0.217	0.204	0.193	0.208	0.221	0.225	0.211	0.22	0.224	0.197	0.206	0.182	0.16	0.162	0.182	0.195	0.2	0.197	0.191	0.208
22.5	0.309	0.332	0.337	0.313	0.346	0.348	0.334	0.325	0.364	0.336	0.328	0.331	0.2	0.195	0.191	0.189	0.189	0.188	0.192	0.188	0.205	0.215	0.206	0.203	0.209	0.208	0.206	0.226	0.211	0.201	0.225	0.237	0.24	0.225	0.237	0.244	0.202	0.209	0.187	0.163	0.164	0.185	0.196	0.199	0.197	0.198	0.213
23	0.317	0.341	0.348	0.319	0.349	0.353	0.345	0.333	0.373	0.345	0.334	0.335	0.199	0.195	0.191	0.189	0.188	0.188	0.193	0.184	0.206	0.213	0.199	0.196	0.204	0.205	0.205	0.227	0.213	0.199	0.214	0.227	0.234	0.218	0.228	0.231	0.207	0.213	0.183	0.16	0.165	0.186	0.2	0.206	0.202	0.204	0.217
23.5	0.327	0.361	0.356	0.324	0.359	0.362	0.356	0.339	0.387	0.357	0.349	0.354	0.199	0.195	0.191	0.19	0.188	0.188	0.192	0.184	0.207	0.207	0.196	0.193	0.206	0.209	0.208	0.234	0.217	0.201	0.217	0.232	0.236	0.221	0.231	0.235	0.204	0.22	0.184	0.161	0.165	0.186	0.199	0.208	0.203	0.201	0.218
24	0.341	0.375	0.375	0.336	0.363	0.363	0.368	0.348	0.394	0.367	0.366	0.367	0.2	0.196	0.192	0.191	0.189	0.189	0.193	0.186	0.208	0.206	0.198	0.195	0.21	0.213	0.209	0.238	0.215	0.204	0.22	0.236	0.24	0.225	0.235	0.239	0.204	0.212	0.192	0.161	0.167	0.187	0.199	0.207	0.205	0.201	0.218
24.5	0.354	0.391	0.388	0.335	0.375	0.382	0.379	0.354	0.407	0.377	0.378	0.384	0.202	0.198	0.193	0.192	0.19	0.19	0.195	0.187	0.209	0.203	0.198	0.195	0.215	0.214	0.214	0.242	0.216	0.207	0.222	0.238	0.243	0.229	0.237	0.241	0.206	0.223	0.187	0.161	0.166	0.182	0.2	0.204	0.2	0.19	0.214
25	0.364	0.4	0.394	0.344	0.373	0.391	0.384	0.356	0.411	0.383	0.382	0.39	0.201	0.198	0.194	0.192	0.191	0.19	0.196	0.187	0.211	0.206	0.2	0.198	0.217	0.217	0.217	0.246	0.22	0.209	0.228	0.242	0.245	0.231	0.241	0.246	0.209	0.219	0.183	0.162	0.168	0.184	0.202	0.216	0.21	0.21	0.227
25.5	0.375	0.407	0.403	0.349	0.38	0.395	0.395	0.37	0.417	0.392	0.392	0.401	0.204	0.199	0.194	0.194	0.193	0.193	0.197	0.188	0.212	0.207	0.201	0.198	0.218	0.219	0.223	0.26	0.236	0.211	0.226	0.245	0.248	0.235	0.245	0.25	0.2	0.2	0.172	0.163	0.168	0.183	0.201	0.199	0.201	0.2	0.221
26	0.388	0.423	0.421	0.358	0.384	0.408	0.405	0.377	0.429	0.395	0.402	0.417	0.207	0.201	0.197	0.196	0.197	0.194	0.2	0.191	0.214	0.213	0.205	0.202	0.227	0.229	0.228	0.265	0.245	0.222	0.246	0.26	0.263	0.25	0.262	0.272	0.206	0.208	0.175	0.166	0.17	0.187	0.195	0.196	0.199	0.198	0.221
26.5	0.396	0.434	0.434	0.363	0.392	0.413	0.421	0.392	0.444	0.406	0.42	0.428	0.204	0.199	0.196	0.195	0.194	0.194	0.198	0.188	0.213	0.211	0.203	0.2	0.23	0.236	0.233	0.28	0.243	0.215	0.232	0.252	0.255	0.243	0.253	0.256	0.221	0.223	0.191	0.163	0.17	0.19	0.213	0.223	0.221	0.214	0.236
27	0.41	0.448	0.452	0.388	0.383	0.42	0.422	0.401	0.444	0.419	0.431	0.438	0.203	0.201	0.196	0.195	0.194	0.193	0.197	0.189	0.213	0.211	0.203	0.201	0.233	0.237	0.233	0.276	0.237	0.217	0.236	0.255	0.258	0.246	0.257	0.261	0.213	0.217	0.192	0.164	0.17	0.182	0.199	0.206	0.212	0.2	0.231
27.5	0.415	0.451	0.451	0.371	0.403	0.431	0.438	0.409	0.46	0.423	0.44	0.449	0.21	0.203	0.199	0.197	0.198	0.197	0.199	0.194	0.216	0.218	0.208	0.205	0.25	0.252	0.247	0.288	0.242	0.226	0.257	0.27	0.271	0.261	0.274	0.282	0.211	0.21	0.197	0.168	0.172	0.192	0.208	0.206	0.219	0.205	0.23
28	0.433	0.466	0.463	0.384	0.415	0.438	0.439	0.418	0.47	0.434	0.446	0.457	0.213	0.207	0.2	0.199	0.199	0.199	0.201	0.196	0.217	0.218	0.209	0.206	0.254	0.253	0.253	0.288	0.242	0.228	0.257	0.273	0.27	0.262	0.274	0.287	0.204	0.197	0.192	0.169	0.173	0.185	0.196	0.203	0.202	0.204	0.233
28.5	0.44	0.48	0.475	0.391	0.413	0.439	0.45	0.425	0.483	0.45	0.466	0.473	0.215	0.208	0.204	0.202	0.202	0.201	0.204	0.198	0.219	0.219	0.21	0.206	0.256	0.256	0.254	0.294	0.241	0.226	0.256	0.272	0.271	0.263	0.277	0.291	0.197	0.198	0.179	0.169	0.175	0.188	0.204	0.202	0.201	0.204	0.228
29	0.45	0.491	0.481	0.393	0.428	0.451	0.455	0.437	0.495	0.453	0.475	0.478	0.208	0.203	0.199	0.199	0.198	0.196	0.2	0.191	0.218	0.218	0.209	0.206	0.243	0.246	0.244	0.283	0.244	0.218	0.243	0.259	0.261	0.251	0.262	0.27	0.202	0.198	0.175	0.166	0.174	0.183	0.199	0.201	0.195	0.2	0.228
29.5	0.455	0.489	0.483	0.391	0.437	0.453	0.451	0.441	0.502	0.452	0.479	0.484	0.21	0.205	0.199	0.199	0.198	0.197	0.201	0.19	0.218	0.214	0.208	0.204	0.244	0.246	0.248	0.293	0.241	0.219	0.242	0.261	0.261	0.25	0.26	0.269	0.197	0.199	0.169	0.166	0.173	0.184	0.202	0.205	0.2	0.204	0.228
30	0.456	0.493	0.487	0.392	0.438	0.455	0.451	0.449	0.495	0.458	0.478	0.485	0.21	0.206	0.2	0.2	0.199	0.198	0.202	0.192	0.219	0.217	0.209	0.206	0.249	0.245	0.25	0.287	0.232	0.218	0.246	0.262	0.262	0.252	0.263	0.27	0.197	0.218	0.169	0.167	0.174	0.183	0.205	0.205	0.21	0.207	0.234
30.5	0.468	0.518	0.51	0.407	0.442	0.467	0.459	0.461	0.513	0.473	0.503	0.505	0.215	0.209	0.201	0.201	0.202	0.202	0.202	0.198	0.222	0.224	0.214	0.21	0.25	0.249	0.249	0.282	0.243	0.227	0.263	0.274	0.273	0.262	0.276	0.291	0.191	0.211	0.169	0.171	0.176	0.187	0.197	0.197	0.207	0.201	0.225
31	0.471	0.52	0.511	0.414	0.446	0.47	0.464	0.465	0.515	0.482	0.504	0.507	0.217	0.211	0.205	0.205	0.205	0.203	0.206	0.199	0.221	0.225	0.216	0.212	0.251	0.256	0.254	0.292	0.258	0.225	0.264	0.273	0.272	0.261	0.277	0.289	0.186	0.214	0.168	0.171	0.176	0.188	0.2	0.192	0.215	0.199	0.229
31.5	0.48	0.528	0.525	0.426	0.437	0.467	0.472	0.472	0.517	0.489	0.512	0.515	0.212	0.207	0.202	0.201	0.199	0.198	0.201	0.193	0.221	0.221	0.213	0.21	0.242	0.251	0.246	0.302	0.235	0.212	0.244	0.259	0.26	0.248	0.261	0.272	0.187	0.216	0.167	0.168	0.177	0.181	0.197	0.195	0.204	0.198	0.239
32	0.49	0.526	0.517	0.41	0.462	0.482	0.476	0.478	0.532	0.492	0.517	0.512	0.213	0.208	0.201	0.202	0.2	0.2	0.203	0.191	0.222	0.225	0.215	0.211	0.236	0.243	0.239	0.28	0.23	0.214	0.245	0.259	0.259	0.248	0.261	0.271	0.183	0.215	0.169	0.168	0.177	0.182	0.196	0.194	0.198	0.197	0.239
32.5	0.511	0.543	0.525	0.421	0.471	0.496	0.484	0.489	0.542	0.501	0.524	0.525	0.213	0.209	0.204	0.202	0.2	0.201	0.204	0.194	0.221	0.221	0.215	0.211	0.244	0.246	0.248	0.288	0.232	0.214	0.247	0.259	0.258	0.247	0.258	0.267	0.182	0.209	0.168	0.169	0.177	0.181	0.196	0.192	0.191	0.193	0.235
33	0.507	0.543	0.531	0.419	0.464	0.489	0.474	0.484	0.54	0.499	0.527	0.529	0.216	0.21	0.202	0.203	0.202	0.2	0.204	0.195	0.222	0.226	0.218	0.213	0.246	0.245	0.257	0.288	0.245	0.212	0.246	0.258	0.257	0.247	0.257	0.268	0.183	0.207	0.169	0.169	0.18	0.182	0.192	0.191	0.187	0.193	0.234
33.5	0.509	0.549	0.532	0.422	0.471	0.495	0.477	0.487	0.543	0.503	0.534	0.533	0.216	0.211	0.205	0.204	0.201	0.202	0.204	0.196	0.224	0.227	0.22	0.216	0.24	0.238	0.249	0.28	0.246	0.213	0.246	0.257	0.257	0.243	0.257	0.265	0.185	0.206	0.172	0.17	0.181	0.183	0.191	0.19	0.185	0.191	0.234
34	0.5	0.539	0.526	0.406	0.468	0.494	0.475	0.484	0.539	0.501	0.528	0.523	0.214	0.212	0.206	0.204	0.202	0.203	0.202	0.193	0.222	0.23	0.221	0.216	0.237	0.24	0.244	0.282	0.241	0.211	0.245	0.254	0.255	0.242	0.255	0.264	0.184	0.193	0.169	0.169	0.179	0.183	0.189	0.185	0.185	0.184	0.231
34.5	0.525	0.572	0.57	0.433	0.447	0.49	0.485	0.499	0.543	0.523	0.552	0.548	0.217	0.213	0.206	0.206	0.201	0.203	0.203	0.195	0.222	0.23	0.222	0.219	0.231	0.236	0.239	0.28	0.233	0.21	0.25	0.252	0.254	0.238	0.254	0.262	0.183	0.19	0.171	0.171	0.18	0.183	0.189	0.184	0.183	0.182	0.23
35	0.534	0.575	0.565	0.421	0.481	0.509	0.5	0.505	0.559	0.527	0.559	0.555	0.218	0.214	0.207	0.206	0.201	0.204	0.204	0.194	0.225	0.23	0.222	0.219	0.235	0.245	0.245	0.288	0.234	0.209	0.246	0.253	0.255	0.241	0.256	0.263	0.187	0.192	0.171	0.171	0.18	0.184	0.19	0.186	0.19	0.185	0.242
35.5	0.515	0.556	0.547	0.42	0.477	0.509	0.488	0.49	0.549	0.515	0.547	0.539	0.22	0.216	0.209	0.207	0.203	0.204	0.204	0.197	0.229	0.232	0.225	0.221	0.237	0.246	0.245	0.289	0.231	0.207	0.25	0.254	0.258	0.242	0.256	0.264	0.188	0.192	0.171	0.172	0.188	0.19	0.196	0.19	0.197	0.187	0.245
36	0.523	0.574	0.562	0.435	0.472	0.517	0.501	0.499	0.567	0.532	0.563	0.557	0.22	0.215	0.208	0.208	0.205	0.204	0.204	0.197	0.227	0.231	0.225	0.222	0.229	0.235	0.237	0.283	0.226	0.209	0.249	0.251	0.252	0.236	0.253	0.262	0.179	0.18	0.169	0.171	0.181	0.185	0.186	0.177	0.188	0.178	0.225
36.5	0.516	0.571	0.558	0.436	0.471	0.513	0.498	0.498	0.561	0.528	0.557	0.551	0.222	0.216	0.21	0.207	0.206	0.207	0.204	0.197	0.228	0.23	0.225	0.219	0.247	0.241	0.241	0.287	0.224	0.209	0.244	0.249	0.25	0.236	0.252	0.26	0.173	0.176	0.168	0.166	0.18	0.183	0.18	0.174	0.18	0.176	0.214
37	0.521	0.575	0.56	0.438	0.465	0.51	0.499	0.497	0.561	0.532	0.557	0.552	0.221	0.215	0.21	0.209	0.205	0.205	0.205	0.198	0.23	0.231	0.223	0.219	0.246	0.238	0.243	0.284	0.22	0.208	0.241	0.249	0.25	0.236	0.25	0.26	0.172	0.174	0.169	0.173	0.183	0.184	0.178	0.173	0.178	0.176	0.206
37.5	0.524	0.577	0.561	0.45	0.48	0.522	0.511	0.506	0.568	0.54	0.565	0.555	0.223	0.22	0.213	0.211	0.209	0.208	0.207	0.197	0.234	0.238	0.229	0.226	0.232	0.227	0.234	0.272	0.22	0.207	0.249	0.255	0.256	0.24	0.253	0.263	0.177	0.176	0.173	0.17	0.192	0.19	0.182	0.177	0.182	0.181	0.211
38	0.526	0.579	0.563	0.444	0.489	0.53	0.518	0.507	0.573	0.544	0.57	0.556	0.225	0.216	0.214	0.209	0.208	0.207	0.207	0.201	0.231	0.234	0.226	0.225	0.23	0.225	0.234	0.269	0.219	0.209	0.244	0.25	0.25	0.237	0.249	0.26	0.177	0.175	0.172	0.175	0.185	0.187	0.179	0.175	0.18	0.179	0.204
38.5	0.534	0.584	0.561	0.439	0.492	0.531	0.522	0.511	0.578	0.551	0.574	0.558	0.225	0.22	0.214	0.213	0.211	0.211	0.209	0.202	0.232	0.239	0.229	0.229	0.23	0.226	0.237	0.27	0.218	0.207	0.243	0.249	0.249	0.236	0.248	0.258	0.176	0.175	0.172	0.176	0.185	0.188	0.179	0.176	0.181	0.179	0.202
39	0.537	0.587	0.571	0.443	0.479	0.531	0.529	0.517	0.574	0.557	0.573	0.567	0.226	0.221	0.214	0.216	0.213	0.213	0.21	0.203	0.234	0.236	0.228	0.228	0.23	0.229	0.245	0.277	0.218	0.208	0.248	0.25	0.25	0.236	0.246	0.257	0.174	0.175	0.171	0.173	0.184	0.187	0.179	0.174	0.189	0.179	0.189
39.5	0.538	0.587	0.574	0.439	0.482	0.536	0.528	0.518	0.567	0.559	0.575	0.571	0.229	0.225	0.217	0.213	0.212	0.212	0.21	0.204	0.238	0.24	0.231	0.229	0.226	0.227	0.239	0.272	0.217	0.207	0.245	0.248	0.248	0.235	0.246	0.258	0.174	0.174	0.171	0.173	0.185	0.187	0.179	0.174	0.179	0.179	0.186
40	0.55	0.591	0.573	0.437	0.492	0.537	0.538	0.52	0.589	0.569	0.585	0.574	0.224	0.221	0.215	0.211	0.212	0.212	0.208	0.204	0.233	0.238	0.231	0.231	0.223	0.226	0.237	0.27	0.216	0.209	0.246	0.249	0.25	0.237	0.247	0.258	0.176	0.176	0.173	0.17	0.188	0.19	0.18	0.177	0.182	0.181	0.186
40.5	0.567	0.599	0.583	0.438	0.477	0.534	0.542	0.528	0.597	0.577	0.593	0.59	0.229	0.227	0.219	0.22	0.218	0.219	0.214	0.209	0.24	0.24	0.232	0.232	0.222	0.23	0.239	0.28	0.216	0.207	0.247	0.248	0.249	0.235	0.246	0.257	0.175	0.176	0.172	0.179	0.188	0.189	0.18	0.176	0.182	0.18	0.184
41	0.552	0.599	0.577	0.426	0.484	0.536	0.543	0.525	0.586	0.573	0.583	0.581	0.232	0.23	0.222	0.224	0.221	0.22	0.212	0.207	0.246	0.246	0.236	0.237	0.224	0.235	0.239	0.281	0.216	0.206	0.252	0.252	0.253	0.24	0.251	0.26	0.179	0.179	0.174	0.181	0.196	0.197	0.185	0.181	0.187	0.184	0.188
41.5	0.562	0.602	0.58	0.435	0.487	0.539	0.543	0.526	0.593	0.585	0.591	0.585	0.228	0.226	0.216	0.219	0.22	0.222	0.214	0.208	0.241	0.243	0.236	0.233	0.215	0.22	0.224	0.267	0.213	0.206	0.248	0.247	0.246	0.234	0.247	0.255	0.177	0.178	0.175	0.179	0.188	0.191	0.183	0.178	0.184	0.183	0.184
42	0.551	0.6	0.574	0.439	0.489	0.537	0.542	0.524	0.581	0.577	0.585	0.582	0.236	0.23	0.226	0.23	0.225	0.225	0.22	0.212	0.244	0.245	0.238	0.237	0.216	0.224	0.224	0.275	0.214	0.205	0.244	0.247	0.246	0.234	0.244	0.253	0.175	0.176	0.172	0.175	0.187	0.189	0.182	0.178	0.182	0.181	0.183
42.5	0.553	0.599	0.577	0.437	0.489	0.541	0.548	0.526	0.581	0.585	0.588	0.584	0.233	0.23	0.223	0.228	0.225	0.227	0.221	0.215	0.245	0.246	0.238	0.238	0.218	0.229	0.227	0.29	0.213	0.205	0.242	0.249	0.247	0.235	0.243	0.254	0.175	0.176	0.173	0.177	0.189	0.19	0.182	0.178	0.183	0.181	0.183
43	0.557	0.605	0.573	0.439	0.494	0.546	0.546	0.527	0.593	0.587	0.589	0.585	0.24	0.235	0.229	0.232	0.231	0.23	0.224	0.218	0.248	0.248	0.239	0.237	0.221	0.232	0.229	0.289	0.216	0.204	0.243	0.246	0.246	0.235	0.242	0.252	0.177	0.178	0.173	0.178	0.191	0.191	0.183	0.179	0.183	0.182	0.184
43.5	0.55	0.6	0.572	0.44	0.493	0.544	0.548	0.528	0.594	0.586	0.583	0.581	0.237	0.232	0.228	0.232	0.228	0.229	0.224	0.215	0.252	0.247	0.24	0.235	0.216	0.224	0.224	0.277	0.214	0.205	0.246	0.249	0.247	0.235	0.244	0.253	0.178	0.178	0.174	0.183	0.193	0.193	0.184	0.18	0.184	0.183	0.185
44	0.564	0.601	0.577	0.441	0.494	0.552	0.547	0.533	0.596	0.595	0.583	0.583	0.25	0.24	0.233	0.238	0.238	0.24	0.233	0.232	0.255	0.257	0.248	0.242	0.227	0.239	0.232	0.289	0.22	0.219	0.266	0.263	0.257	0.245	0.257	0.271	0.182	0.183	0.18	0.187	0.192	0.204	0.189	0.184	0.19	0.187	0.189
44.5	0.557	0.591	0.573	0.432	0.476	0.55	0.534	0.525	0.573	0.577	0.572	0.575	0.255	0.247	0.236	0.247	0.24	0.241	0.234	0.235	0.254	0.256	0.248	0.245	0.222	0.229	0.227	0.275	0.219	0.219	0.26	0.263	0.258	0.245	0.254	0.269	0.183	0.185	0.181	0.178	0.194	0.204	0.19	0.185	0.191	0.188	0.189
45	0.558	0.599	0.577	0.437	0.492	0.562	0.548	0.535	0.59	0.597	0.578	0.583	0.253	0.243	0.237	0.245	0.241	0.24	0.233	0.227	0.258	0.255	0.247	0.241	0.218	0.225	0.223	0.279	0.214	0.206	0.246	0.247	0.247	0.233	0.241	0.25	0.178	0.179	0.174	0.178	0.189	0.193	0.184	0.18	0.185	0.184	0.185
45.5	0.581	0.606	0.585	0.438	0.51	0.59	0.564	0.545	0.609	0.623	0.59	0.6	0.256	0.243	0.24	0.249	0.242	0.244	0.239	0.234	0.262	0.256	0.246	0.244	0.215	0.221	0.221	0.275	0.212	0.205	0.245	0.246	0.245	0.233	0.24	0.247	0.178	0.18	0.175	0.18	0.192	0.194	0.185	0.181	0.185	0.183	0.185
46	0.574	0.607	0.585	0.447	0.498	0.567	0.552	0.54	0.605	0.602	0.583	0.588	0.255	0.248	0.242	0.25	0.246	0.247	0.241	0.233	0.262	0.257	0.249	0.243	0.214	0.22	0.219	0.272	0.213	0.204	0.247	0.244	0.245	0.233	0.239	0.247	0.179	0.18	0.175	0.179	0.191	0.194	0.185	0.182	0.185	0.183	0.185
46.5	0.586	0.609	0.583	0.434	0.488	0.564	0.556	0.546	0.611	0.616	0.596	0.595	0.255	0.251	0.243	0.252	0.249	0.251	0.243	0.235	0.267	0.261	0.252	0.247	0.215	0.221	0.22	0.273	0.215	0.205	0.249	0.246	0.246	0.233	0.239	0.247	0.18	0.18	0.176	0.179	0.19	0.196	0.187	0.183	0.187	0.184	0.186
47	0.568	0.606	0.578	0.443	0.494	0.57	0.55	0.542	0.592	0.597	0.588	0.588	0.257	0.254	0.248	0.254	0.253	0.255	0.248	0.241	0.271	0.264	0.253	0.248	0.215	0.221	0.22	0.274	0.214	0.205	0.249	0.246	0.246	0.233	0.24	0.246	0.18	0.181	0.177	0.18	0.191	0.196	0.187	0.183	0.188	0.186	0.187
47.5	0.562	0.595	0.576	0.446	0.5	0.569	0.542	0.538	0.579	0.589	0.582	0.587	0.264	0.258	0.25	0.263	0.253	0.259	0.252	0.237	0.271	0.262	0.256	0.253	0.215	0.221	0.22	0.272	0.213	0.208	0.247	0.243	0.246	0.232	0.241	0.247	0.181	0.182	0.177	0.181	0.193	0.197	0.188	0.184	0.188	0.186	0.188
48	0.562	0.602	0.58	0.431	0.474	0.556	0.546	0.541	0.586	0.594	0.588	0.588	0.264	0.255	0.247	0.265	0.259	0.26	0.251	0.244	0.272	0.26	0.253	0.25	0.214	0.221	0.22	0.269	0.214	0.207	0.243	0.243	0.245	0.23	0.241	0.247	0.182	0.182	0.178	0.175	0.192	0.198	0.189	0.184	0.189	0.186	0.188
