# Supplementary material for: Detecting differential growth of microbial populations with Gaussian process regression
Source: Genome Res. 2017 Feb;27(2):320–33. doi: 10.1101/gr.210286.116 (PMC5287237; doi:10.1101/gr.210286.116)
Supplement: Supplemental Material [file supp_gr.210286.116_Supplemental_Methods.zip › gp_growth_phenotype-master/data/example/meta.csv]

strain	Condition
parent	control
parent	control
parent	control
parent	control
parent	control
parent	control
parent	control
parent	control
parent	control
parent	control
parent	control
parent	control
mutant	control
mutant	control
mutant	control
mutant	control
mutant	control
mutant	control
mutant	control
mutant	control
mutant	control
mutant	control
mutant	control
mutant	control
parent	stress
parent	stress
parent	stress
parent	stress
parent	stress
parent	stress
parent	stress
parent	stress
parent	stress
parent	stress
parent	stress
parent	stress
mutant	stress
mutant	stress
mutant	stress
mutant	stress
mutant	stress
mutant	stress
mutant	stress
mutant	stress
mutant	stress
mutant	stress
mutant	stress
