# Supplementary material for: Detecting differential growth of microbial populations with Gaussian process regression
Source: Genome Res. 2017 Feb;27(2):320–33. doi: 10.1101/gr.210286.116 (PMC5287237; doi:10.1101/gr.210286.116)
Supplement: Supplemental Material [file supp_gr.210286.116_Supplemental_Methods.zip › gp_growth_phenotype-master/data/processed/combined.csv]

Well	Strain	Bio	Tech	Media	Condition	Plate Age	mM PQ	batch	0.0	0.5	1.0	1.5	2.0	2.5	3.0	3.5	4.0	4.5	5.0	5.5	6.0	6.5	7.0	7.5	8.0	8.5	9.0	9.5	10.0	10.5	11.0	11.5	12.0	12.5	13.0	13.5	14.0	14.5	15.0	15.5	16.0	16.5	17.0	17.5	18.0	18.5	19.0	19.5	20.0
101	blank			CM		23	0.0	20150517 PQ 3	0.08	0.08	0.082	0.082	0.083	0.084	0.085	0.083	0.086	0.084	0.084	0.086	0.086	0.087	0.087	0.087	0.088	0.089	0.09	0.09	0.09	0.089	0.09	0.091	0.09	0.09	0.091	0.091	0.091	0.092	0.092	0.091	0.092	0.092	0.092	0.092	0.093	0.093	0.093	0.094	0.094
102	asnC	A	1.0	CM		23	0.0	20150517 PQ 3	0.091	0.094	0.095	0.096	0.098	0.099	0.101	0.101	0.104	0.104	0.106	0.109	0.111	0.114	0.116	0.12	0.124	0.128	0.132	0.136	0.14	0.144	0.149	0.156	0.158	0.164	0.17	0.176	0.18	0.191	0.196	0.201	0.209	0.217	0.225	0.237	0.24	0.243	0.253	0.259	0.264
103	asnC	A	2.0	CM		23	0.0	20150517 PQ 3	0.092	0.094	0.096	0.096	0.098	0.099	0.101	0.102	0.104	0.105	0.108	0.109	0.112	0.116	0.118	0.122	0.126	0.131	0.135	0.14	0.144	0.149	0.154	0.161	0.166	0.172	0.177	0.186	0.189	0.203	0.206	0.209	0.215	0.223	0.235	0.242	0.243	0.246	0.254	0.267	0.27
104	asnC	A	3.0	CM		23	0.0	20150517 PQ 3	0.09	0.092	0.094	0.095	0.095	0.097	0.099	0.099	0.102	0.103	0.106	0.108	0.109	0.112	0.115	0.119	0.122	0.127	0.13	0.136	0.139	0.144	0.149	0.155	0.16	0.166	0.17	0.178	0.181	0.193	0.199	0.207	0.214	0.219	0.228	0.233	0.238	0.242	0.245	0.258	0.263
105	asnC	B	1.0	CM		23	0.0	20150517 PQ 3	0.091	0.093	0.095	0.095	0.096	0.098	0.1	0.1	0.102	0.104	0.107	0.108	0.109	0.112	0.116	0.119	0.123	0.126	0.131	0.137	0.14	0.146	0.152	0.158	0.164	0.171	0.175	0.183	0.185	0.199	0.2	0.209	0.215	0.218	0.231	0.231	0.236	0.241	0.243	0.259	0.262
106	asnC	B	2.0	CM		23	0.0	20150517 PQ 3	0.091	0.093	0.096	0.096	0.097	0.099	0.101	0.101	0.103	0.105	0.108	0.109	0.111	0.114	0.117	0.12	0.124	0.129	0.133	0.138	0.142	0.148	0.153	0.161	0.166	0.171	0.178	0.187	0.189	0.202	0.206	0.212	0.218	0.225	0.234	0.235	0.243	0.244	0.248	0.266	0.268
107	asnC	B	3.0	CM		23	0.0	20150517 PQ 3	0.094	0.096	0.098	0.098	0.1	0.102	0.103	0.104	0.106	0.108	0.111	0.112	0.114	0.117	0.121	0.124	0.128	0.132	0.136	0.141	0.146	0.151	0.157	0.164	0.17	0.179	0.183	0.192	0.193	0.208	0.21	0.214	0.216	0.225	0.233	0.237	0.242	0.248	0.251	0.261	0.264
108	asnC	C	1.0	CM		23	0.0	20150517 PQ 3	0.093	0.094	0.095	0.095	0.096	0.097	0.098	0.098	0.1	0.101	0.102	0.104	0.105	0.107	0.109	0.111	0.114	0.117	0.12	0.124	0.126	0.129	0.134	0.139	0.144	0.147	0.152	0.158	0.16	0.168	0.174	0.178	0.186	0.193	0.202	0.207	0.214	0.217	0.221	0.231	0.236
109	asnC	C	2.0	CM		23	0.0	20150517 PQ 3	0.096	0.096	0.097	0.097	0.099	0.1	0.101	0.101	0.102	0.103	0.105	0.107	0.109	0.11	0.112	0.114	0.117	0.121	0.124	0.127	0.13	0.134	0.138	0.143	0.147	0.152	0.156	0.163	0.168	0.174	0.181	0.185	0.193	0.199	0.206	0.21	0.215	0.222	0.218	0.234	0.237
110	blank			CM		23	0.0	20150517 PQ 3	0.081	0.08	0.08	0.08	0.081	0.081	0.081	0.08	0.08	0.08	0.08	0.08	0.081	0.081	0.081	0.081	0.081	0.082	0.081	0.082	0.081	0.082	0.082	0.082	0.082	0.082	0.082	0.082	0.083	0.083	0.083	0.083	0.083	0.083	0.083	0.084	0.084	0.083	0.084	0.084	0.084
111	asnC	C	3.0	CM		23	0.0	20150517 PQ 3	0.098	0.098	0.1	0.101	0.103	0.105	0.106	0.105	0.109	0.108	0.11	0.112	0.114	0.117	0.119	0.122	0.124	0.128	0.132	0.135	0.139	0.143	0.148	0.153	0.156	0.163	0.169	0.174	0.178	0.188	0.193	0.198	0.206	0.217	0.224	0.236	0.24	0.243	0.254	0.262	0.266
112	asnC	D	1.0	CM		23	0.0	20150517 PQ 3	0.098	0.1	0.103	0.105	0.107	0.11	0.112	0.112	0.117	0.117	0.121	0.124	0.128	0.132	0.136	0.141	0.145	0.15	0.157	0.162	0.168	0.174	0.18	0.187	0.194	0.202	0.211	0.22	0.227	0.236	0.243	0.248	0.257	0.264	0.27	0.282	0.291	0.301	0.316	0.327	0.333
113	asnC	D	2.0	CM		23	0.0	20150517 PQ 3	0.096	0.099	0.103	0.104	0.106	0.108	0.11	0.112	0.115	0.117	0.12	0.123	0.128	0.131	0.136	0.141	0.146	0.152	0.156	0.162	0.168	0.174	0.179	0.188	0.194	0.203	0.21	0.218	0.224	0.232	0.24	0.245	0.254	0.261	0.264	0.277	0.284	0.293	0.305	0.308	0.315
114	asnC	D	3.0	CM		23	0.0	20150517 PQ 3	0.094	0.097	0.1	0.101	0.103	0.105	0.107	0.108	0.112	0.114	0.116	0.12	0.124	0.127	0.132	0.137	0.141	0.147	0.152	0.157	0.162	0.167	0.174	0.182	0.188	0.196	0.202	0.212	0.219	0.229	0.235	0.24	0.247	0.256	0.265	0.275	0.278	0.286	0.295	0.303	0.307
115	trh2	A	1.0	CM		23	0.0	20150517 PQ 3	0.091	0.091	0.093	0.093	0.095	0.096	0.097	0.098	0.1	0.101	0.104	0.106	0.109	0.111	0.114	0.117	0.12	0.125	0.129	0.134	0.14	0.144	0.15	0.154	0.161	0.166	0.171	0.177	0.183	0.191	0.197	0.207	0.215	0.224	0.234	0.243	0.253	0.26	0.271	0.281	0.288
116	trh2	A	2.0	CM		23	0.0	20150517 PQ 3	0.09	0.091	0.093	0.094	0.095	0.096	0.098	0.099	0.1	0.102	0.104	0.107	0.11	0.112	0.115	0.119	0.122	0.128	0.13	0.137	0.141	0.146	0.152	0.157	0.163	0.166	0.172	0.179	0.184	0.194	0.199	0.208	0.215	0.225	0.233	0.241	0.249	0.259	0.269	0.276	0.288
117	trh2	A	3.0	CM		23	0.0	20150517 PQ 3	0.091	0.092	0.094	0.094	0.095	0.097	0.098	0.099	0.101	0.102	0.104	0.106	0.11	0.112	0.115	0.119	0.122	0.127	0.13	0.137	0.14	0.147	0.153	0.156	0.161	0.169	0.175	0.18	0.186	0.193	0.201	0.21	0.215	0.225	0.234	0.243	0.249	0.259	0.27	0.274	0.279
118	trh2	B	1.0	CM		23	0.0	20150517 PQ 3	0.095	0.097	0.098	0.099	0.099	0.101	0.102	0.102	0.103	0.105	0.106	0.108	0.111	0.113	0.115	0.118	0.121	0.125	0.128	0.133	0.137	0.141	0.145	0.15	0.154	0.16	0.164	0.169	0.174	0.181	0.186	0.194	0.201	0.207	0.214	0.221	0.228	0.235	0.245	0.251	0.258
119	trh2	B	2.0	CM		23	0.0	20150517 PQ 3	0.096	0.101	0.102	0.103	0.104	0.105	0.105	0.106	0.107	0.109	0.11	0.112	0.114	0.116	0.118	0.12	0.123	0.127	0.129	0.134	0.137	0.141	0.145	0.149	0.153	0.159	0.162	0.167	0.171	0.177	0.182	0.189	0.197	0.202	0.21	0.216	0.224	0.231	0.234	0.245	0.252
120	trh2	B	3.0	CM		23	0.0	20150517 PQ 3	0.093	0.094	0.094	0.095	0.096	0.097	0.097	0.098	0.099	0.101	0.103	0.103	0.105	0.107	0.111	0.113	0.115	0.119	0.121	0.127	0.128	0.132	0.137	0.142	0.144	0.149	0.152	0.156	0.161	0.169	0.172	0.175	0.183	0.188	0.196	0.203	0.21	0.215	0.218	0.231	0.239
121	trh2	C	1.0	CM		23	0.0	20150517 PQ 3	0.096	0.096	0.099	0.1	0.101	0.103	0.105	0.104	0.107	0.106	0.109	0.111	0.113	0.115	0.118	0.122	0.125	0.128	0.133	0.138	0.142	0.148	0.152	0.156	0.161	0.166	0.171	0.177	0.186	0.188	0.196	0.203	0.205	0.218	0.226	0.23	0.239	0.242	0.25	0.265	0.268
122	trh2	C	2.0	CM		23	0.0	20150517 PQ 3	0.095	0.095	0.097	0.098	0.1	0.101	0.103	0.103	0.106	0.106	0.108	0.11	0.112	0.115	0.118	0.121	0.124	0.129	0.134	0.138	0.143	0.148	0.154	0.159	0.164	0.169	0.175	0.181	0.188	0.194	0.202	0.212	0.22	0.228	0.236	0.246	0.253	0.262	0.276	0.283	0.293
123	trh2	C	3.0	CM		23	0.0	20150517 PQ 3	0.093	0.094	0.096	0.097	0.098	0.1	0.102	0.102	0.105	0.106	0.107	0.11	0.113	0.116	0.119	0.123	0.127	0.132	0.136	0.141	0.146	0.152	0.157	0.161	0.167	0.174	0.179	0.186	0.194	0.202	0.209	0.218	0.225	0.233	0.24	0.251	0.258	0.271	0.286	0.291	0.298
124	trh2	D	1.0	CM		23	0.0	20150517 PQ 3	0.094	0.095	0.097	0.097	0.099	0.101	0.102	0.103	0.105	0.106	0.108	0.11	0.113	0.115	0.118	0.122	0.125	0.13	0.135	0.14	0.144	0.149	0.156	0.161	0.167	0.173	0.179	0.186	0.193	0.202	0.208	0.216	0.225	0.234	0.241	0.251	0.26	0.269	0.28	0.287	0.295
125	trh2	D	2.0	CM		23	0.0	20150517 PQ 3	0.095	0.096	0.098	0.099	0.101	0.102	0.103	0.105	0.107	0.108	0.11	0.113	0.115	0.118	0.121	0.125	0.129	0.135	0.138	0.144	0.149	0.154	0.16	0.165	0.171	0.177	0.184	0.193	0.198	0.209	0.217	0.225	0.232	0.24	0.247	0.26	0.269	0.276	0.29	0.295	0.303
126	trh2	D	3.0	CM		23	0.0	20150517 PQ 3	0.096	0.097	0.099	0.099	0.101	0.103	0.104	0.105	0.107	0.108	0.111	0.113	0.116	0.118	0.122	0.126	0.129	0.135	0.139	0.144	0.15	0.155	0.16	0.166	0.173	0.178	0.186	0.194	0.203	0.21	0.217	0.227	0.236	0.244	0.25	0.261	0.27	0.282	0.295	0.295	0.3
127	ura3	A	1.0	CM		23	0.0	20150517 PQ 3	0.094	0.094	0.095	0.095	0.096	0.097	0.098	0.099	0.1	0.101	0.103	0.105	0.107	0.109	0.111	0.114	0.117	0.121	0.124	0.129	0.132	0.138	0.144	0.149	0.153	0.16	0.166	0.17	0.177	0.185	0.191	0.2	0.205	0.214	0.222	0.23	0.239	0.251	0.262	0.265	0.274
128	ura3	A	2.0	CM		23	0.0	20150517 PQ 3	0.096	0.095	0.096	0.097	0.098	0.099	0.1	0.101	0.102	0.103	0.105	0.107	0.109	0.111	0.113	0.116	0.119	0.123	0.126	0.131	0.135	0.141	0.146	0.151	0.156	0.161	0.167	0.172	0.182	0.187	0.196	0.203	0.212	0.218	0.224	0.232	0.243	0.254	0.264	0.271	0.279
129	ura3	A	3.0	CM		23	0.0	20150517 PQ 3	0.099	0.097	0.098	0.098	0.099	0.1	0.102	0.102	0.103	0.104	0.106	0.108	0.11	0.112	0.114	0.117	0.12	0.124	0.127	0.131	0.136	0.141	0.145	0.151	0.156	0.162	0.168	0.173	0.181	0.189	0.195	0.203	0.213	0.219	0.225	0.234	0.244	0.255	0.27	0.278	0.284
130	ura3	B	1.0	CM		23	0.0	20150517 PQ 3	0.096	0.097	0.099	0.1	0.101	0.103	0.105	0.105	0.107	0.109	0.111	0.114	0.117	0.12	0.122	0.126	0.131	0.136	0.14	0.146	0.152	0.157	0.162	0.167	0.171	0.177	0.184	0.191	0.2	0.207	0.212	0.22	0.229	0.231	0.239	0.247	0.256	0.259	0.269	0.28	0.282
131	ura3	B	2.0	CM		23	0.0	20150517 PQ 3	0.101	0.1	0.103	0.105	0.107	0.109	0.111	0.111	0.116	0.115	0.117	0.121	0.124	0.127	0.129	0.134	0.138	0.143	0.149	0.153	0.159	0.164	0.169	0.176	0.18	0.187	0.194	0.202	0.208	0.218	0.224	0.227	0.236	0.246	0.253	0.263	0.266	0.276	0.29	0.295	0.298
132	ura3	B	3.0	CM		23	0.0	20150517 PQ 3	0.098	0.097	0.101	0.102	0.104	0.107	0.109	0.108	0.112	0.113	0.115	0.118	0.122	0.125	0.128	0.133	0.136	0.142	0.147	0.152	0.157	0.163	0.168	0.174	0.181	0.185	0.193	0.2	0.208	0.218	0.226	0.233	0.241	0.248	0.257	0.268	0.277	0.29	0.308	0.31	0.313
133	ura3	C	1.0	CM		23	0.0	20150517 PQ 3	0.091	0.091	0.093	0.093	0.095	0.097	0.098	0.098	0.1	0.101	0.102	0.105	0.107	0.109	0.111	0.114	0.117	0.121	0.124	0.129	0.133	0.138	0.143	0.148	0.152	0.16	0.163	0.17	0.175	0.184	0.191	0.197	0.206	0.214	0.221	0.232	0.239	0.25	0.262	0.275	0.284
134	ura3	C	2.0	CM		23	0.0	20150517 PQ 3	0.093	0.092	0.094	0.094	0.095	0.097	0.098	0.099	0.101	0.102	0.104	0.106	0.109	0.111	0.113	0.117	0.119	0.123	0.127	0.131	0.136	0.141	0.147	0.153	0.158	0.162	0.169	0.175	0.182	0.19	0.196	0.206	0.213	0.221	0.229	0.239	0.247	0.257	0.272	0.277	0.288
135	ura3	C	3.0	CM		23	0.0	20150517 PQ 3	0.095	0.094	0.096	0.097	0.098	0.1	0.101	0.102	0.105	0.106	0.107	0.11	0.113	0.115	0.118	0.121	0.124	0.13	0.134	0.139	0.144	0.149	0.155	0.162	0.166	0.174	0.182	0.188	0.189	0.198	0.205	0.218	0.229	0.234	0.243	0.252	0.26	0.275	0.29	0.297	0.309
136	ura3	D	1.0	CM		23	0.0	20150517 PQ 3	0.096	0.094	0.095	0.096	0.097	0.098	0.1	0.101	0.102	0.103	0.104	0.106	0.109	0.111	0.112	0.115	0.117	0.122	0.125	0.128	0.133	0.138	0.144	0.15	0.155	0.158	0.164	0.17	0.175	0.183	0.189	0.2	0.208	0.216	0.223	0.234	0.241	0.252	0.266	0.271	0.282
137	ura3	D	2.0	CM		23	0.0	20150517 PQ 3	0.096	0.095	0.096	0.097	0.098	0.1	0.101	0.102	0.103	0.104	0.106	0.108	0.11	0.112	0.115	0.118	0.121	0.126	0.129	0.134	0.138	0.143	0.15	0.156	0.162	0.168	0.175	0.179	0.185	0.193	0.198	0.207	0.213	0.221	0.228	0.238	0.248	0.26	0.272	0.277	0.284
138	ura3	D	3.0	CM		23	0.0	20150517 PQ 3	0.097	0.097	0.098	0.098	0.1	0.101	0.102	0.103	0.104	0.106	0.107	0.109	0.111	0.113	0.116	0.119	0.122	0.126	0.13	0.134	0.139	0.145	0.15	0.156	0.161	0.166	0.17	0.177	0.183	0.192	0.2	0.208	0.217	0.222	0.228	0.237	0.246	0.257	0.27	0.274	0.282
139	trh3	A	1.0	CM		23	0.0	20150517 PQ 3	0.096	0.094	0.095	0.096	0.097	0.099	0.1	0.1	0.101	0.103	0.105	0.106	0.109	0.111	0.113	0.115	0.118	0.123	0.126	0.129	0.134	0.139	0.144	0.15	0.156	0.161	0.166	0.172	0.181	0.187	0.192	0.2	0.208	0.213	0.219	0.227	0.237	0.247	0.259	0.269	0.273
140	trh3	A	2.0	CM		23	0.0	20150517 PQ 3	0.092	0.092	0.092	0.092	0.094	0.095	0.096	0.096	0.097	0.099	0.1	0.102	0.104	0.107	0.109	0.112	0.114	0.117	0.121	0.124	0.128	0.132	0.136	0.142	0.147	0.151	0.153	0.16	0.167	0.17	0.177	0.182	0.189	0.195	0.202	0.208	0.215	0.221	0.215	0.229	0.232
141	trh3	A	3.0	CM		23	0.0	20150517 PQ 3	0.098	0.096	0.099	0.101	0.101	0.104	0.106	0.104	0.109	0.107	0.11	0.112	0.114	0.116	0.119	0.123	0.124	0.129	0.132	0.137	0.141	0.146	0.152	0.156	0.162	0.167	0.171	0.178	0.181	0.189	0.198	0.207	0.207	0.217	0.225	0.232	0.243	0.25	0.252	0.265	0.271
142	trh3	B	1.0	CM		23	0.0	20150517 PQ 3	0.098	0.095	0.097	0.098	0.099	0.101	0.102	0.101	0.105	0.103	0.105	0.106	0.108	0.111	0.112	0.114	0.116	0.119	0.123	0.126	0.129	0.134	0.138	0.143	0.149	0.153	0.16	0.165	0.171	0.176	0.183	0.191	0.199	0.204	0.211	0.222	0.229	0.237	0.248	0.253	0.263
143	trh3	B	2.0	CM		23	0.0	20150517 PQ 3	0.095	0.093	0.095	0.096	0.096	0.098	0.099	0.099	0.103	0.102	0.103	0.105	0.107	0.108	0.11	0.113	0.115	0.118	0.121	0.124	0.128	0.131	0.136	0.142	0.147	0.152	0.158	0.162	0.168	0.172	0.178	0.185	0.194	0.2	0.208	0.221	0.226	0.236	0.247	0.255	0.264
144	trh3	B	3.0	CM		23	0.0	20150517 PQ 3	0.095	0.094	0.095	0.096	0.097	0.099	0.1	0.101	0.103	0.103	0.105	0.107	0.109	0.111	0.113	0.116	0.119	0.123	0.126	0.129	0.133	0.139	0.146	0.152	0.156	0.165	0.174	0.18	0.183	0.191	0.197	0.206	0.212	0.216	0.223	0.233	0.241	0.251	0.263	0.272	0.283
145	trh3	C	1.0	CM		23	0.0	20150517 PQ 3	0.098	0.098	0.099	0.1	0.101	0.103	0.104	0.106	0.108	0.109	0.111	0.114	0.118	0.12	0.124	0.128	0.132	0.138	0.142	0.147	0.152	0.159	0.169	0.175	0.182	0.189	0.197	0.203	0.209	0.219	0.228	0.236	0.245	0.254	0.262	0.273	0.282	0.292	0.311	0.313	0.327
146	trh3	C	2.0	CM		23	0.0	20150517 PQ 3	0.1	0.099	0.1	0.101	0.102	0.104	0.106	0.107	0.109	0.111	0.113	0.116	0.119	0.123	0.126	0.13	0.134	0.139	0.144	0.149	0.155	0.162	0.169	0.175	0.182	0.188	0.196	0.205	0.214	0.223	0.231	0.241	0.249	0.258	0.266	0.278	0.291	0.303	0.32	0.311	0.319
147	trh3	C	3.0	CM		23	0.0	20150517 PQ 3	0.1	0.1	0.101	0.101	0.103	0.105	0.106	0.107	0.11	0.112	0.114	0.116	0.12	0.123	0.126	0.131	0.135	0.14	0.145	0.15	0.156	0.163	0.171	0.177	0.184	0.19	0.2	0.206	0.217	0.225	0.236	0.245	0.254	0.261	0.272	0.281	0.294	0.307	0.325	0.321	0.335
148	trh3	D	1.0	CM		23	0.0	20150517 PQ 3	0.096	0.094	0.095	0.095	0.096	0.097	0.098	0.099	0.1	0.101	0.102	0.104	0.106	0.108	0.11	0.112	0.115	0.119	0.122	0.126	0.13	0.136	0.141	0.147	0.154	0.158	0.164	0.169	0.179	0.184	0.191	0.197	0.205	0.214	0.219	0.227	0.235	0.246	0.258	0.261	0.269
149	trh3	D	2.0	CM		23	0.0	20150517 PQ 3	0.099	0.097	0.098	0.098	0.099	0.1	0.102	0.102	0.102	0.104	0.105	0.107	0.109	0.111	0.113	0.116	0.118	0.124	0.126	0.131	0.135	0.14	0.147	0.153	0.159	0.163	0.168	0.174	0.183	0.188	0.197	0.203	0.21	0.217	0.223	0.233	0.242	0.253	0.264	0.27	0.275
150	trh3	D	3.0	CM		23	0.0	20150517 PQ 3	0.099	0.098	0.098	0.099	0.099	0.101	0.102	0.102	0.104	0.105	0.106	0.108	0.109	0.112	0.114	0.117	0.119	0.123	0.127	0.131	0.136	0.14	0.144	0.15	0.156	0.16	0.166	0.172	0.177	0.186	0.192	0.199	0.206	0.21	0.217	0.225	0.232	0.235	0.243	0.256	0.261
151	trh4	A	1.0	CM		23	0.0	20150517 PQ 3	0.108	0.106	0.108	0.11	0.112	0.114	0.116	0.114	0.12	0.119	0.12	0.123	0.126	0.128	0.131	0.136	0.137	0.142	0.145	0.15	0.152	0.157	0.162	0.166	0.171	0.175	0.18	0.184	0.19	0.194	0.198	0.208	0.211	0.221	0.227	0.235	0.243	0.253	0.257	0.266	0.273
152	trh4	A	2.0	CM		23	0.0	20150517 PQ 3	0.108	0.105	0.108	0.11	0.112	0.114	0.116	0.113	0.118	0.118	0.119	0.122	0.124	0.128	0.13	0.134	0.138	0.142	0.146	0.15	0.154	0.159	0.164	0.17	0.174	0.177	0.184	0.189	0.196	0.201	0.206	0.216	0.225	0.232	0.237	0.247	0.253	0.26	0.269	0.275	0.284
153	trh4	A	3.0	CM		23	0.0	20150517 PQ 3	0.105	0.1	0.103	0.104	0.105	0.107	0.109	0.109	0.112	0.112	0.114	0.117	0.12	0.122	0.125	0.129	0.132	0.137	0.14	0.144	0.148	0.153	0.158	0.164	0.169	0.172	0.179	0.184	0.192	0.197	0.206	0.215	0.224	0.228	0.235	0.242	0.247	0.255	0.267	0.273	0.285
154	trh4	B	1.0	CM		23	0.0	20150517 PQ 3	0.093	0.091	0.092	0.093	0.094	0.095	0.097	0.097	0.099	0.099	0.1	0.102	0.104	0.106	0.108	0.11	0.113	0.115	0.119	0.121	0.125	0.128	0.133	0.137	0.142	0.145	0.15	0.153	0.157	0.162	0.168	0.174	0.179	0.184	0.19	0.2	0.208	0.216	0.224	0.228	0.235
155	trh4	B	2.0	CM		23	0.0	20150517 PQ 3	0.095	0.094	0.095	0.096	0.097	0.099	0.1	0.099	0.103	0.102	0.103	0.105	0.108	0.109	0.111	0.114	0.117	0.12	0.123	0.126	0.13	0.134	0.138	0.143	0.147	0.149	0.156	0.159	0.165	0.167	0.177	0.182	0.191	0.193	0.196	0.207	0.213	0.221	0.231	0.237	0.243
156	trh4	B	3.0	CM		23	0.0	20150517 PQ 3	0.092	0.091	0.092	0.093	0.094	0.096	0.097	0.097	0.099	0.1	0.101	0.102	0.104	0.106	0.108	0.111	0.113	0.116	0.119	0.122	0.125	0.129	0.133	0.137	0.141	0.145	0.15	0.153	0.157	0.163	0.167	0.172	0.178	0.184	0.19	0.199	0.205	0.215	0.222	0.228	0.235
157	trh4	C	1.0	CM		23	0.0	20150517 PQ 3	0.096	0.093	0.095	0.096	0.097	0.099	0.1	0.1	0.102	0.103	0.105	0.106	0.108	0.11	0.113	0.116	0.118	0.122	0.125	0.129	0.132	0.136	0.14	0.144	0.15	0.152	0.157	0.162	0.166	0.171	0.177	0.183	0.189	0.195	0.202	0.212	0.22	0.227	0.233	0.237	0.246
158	trh4	C	2.0	CM		23	0.0	20150517 PQ 3	0.099	0.096	0.098	0.099	0.1	0.102	0.103	0.103	0.106	0.107	0.108	0.111	0.113	0.116	0.118	0.122	0.124	0.129	0.132	0.135	0.139	0.144	0.148	0.152	0.158	0.162	0.167	0.17	0.177	0.183	0.191	0.196	0.204	0.211	0.214	0.226	0.229	0.238	0.247	0.252	0.261
159	trh4	C	3.0	CM		23	0.0	20150517 PQ 3	0.099	0.097	0.099	0.1	0.101	0.103	0.104	0.104	0.107	0.108	0.11	0.112	0.114	0.117	0.119	0.122	0.126	0.13	0.133	0.136	0.141	0.145	0.148	0.154	0.158	0.162	0.167	0.171	0.179	0.184	0.19	0.199	0.206	0.21	0.217	0.229	0.233	0.237	0.249	0.253	0.259
160	trh4	D	1.0	CM		23	0.0	20150517 PQ 3	0.094	0.093	0.094	0.095	0.097	0.098	0.1	0.1	0.101	0.103	0.106	0.107	0.11	0.112	0.114	0.118	0.12	0.124	0.126	0.131	0.132	0.136	0.14	0.144	0.146	0.15	0.151	0.157	0.163	0.167	0.171	0.179	0.183	0.193	0.2	0.207	0.214	0.22	0.223	0.232	0.238
161	trh4	D	2.0	CM		23	0.0	20150517 PQ 3	0.103	0.102	0.105	0.107	0.109	0.112	0.115	0.112	0.118	0.116	0.118	0.121	0.124	0.127	0.13	0.134	0.138	0.141	0.148	0.152	0.155	0.16	0.163	0.168	0.172	0.177	0.182	0.184	0.187	0.197	0.197	0.202	0.206	0.22	0.226	0.233	0.24	0.243	0.251	0.257	0.26
162	trh4	D	3.0	CM		23	0.0	20150517 PQ 3	0.106	0.103	0.106	0.108	0.11	0.113	0.116	0.113	0.12	0.117	0.119	0.122	0.125	0.128	0.131	0.134	0.137	0.141	0.146	0.149	0.153	0.158	0.163	0.167	0.171	0.177	0.182	0.185	0.191	0.198	0.203	0.212	0.219	0.225	0.232	0.241	0.248	0.254	0.268	0.273	0.282
163	asnC	A	1.0	CM	0.083mM PQ	23	0.083	20150517 PQ 3	0.109	0.103	0.104	0.106	0.107	0.11	0.112	0.111	0.115	0.115	0.117	0.119	0.122	0.125	0.128	0.132	0.135	0.139	0.144	0.149	0.153	0.158	0.163	0.167	0.172	0.177	0.183	0.186	0.194	0.2	0.207	0.214	0.219	0.226	0.233	0.242	0.247	0.255	0.268	0.269	0.276
164	asnC	A	2.0	CM	0.083mM PQ	23	0.083	20150517 PQ 3	0.103	0.098	0.1	0.102	0.103	0.106	0.108	0.108	0.112	0.112	0.113	0.116	0.119	0.122	0.125	0.129	0.133	0.137	0.142	0.147	0.151	0.157	0.163	0.167	0.172	0.176	0.182	0.187	0.195	0.199	0.207	0.213	0.216	0.226	0.231	0.239	0.245	0.255	0.269	0.269	0.279
165	asnC	A	3.0	CM	0.083mM PQ	23	0.083	20150517 PQ 3	0.101	0.098	0.1	0.101	0.103	0.106	0.108	0.107	0.111	0.111	0.112	0.115	0.118	0.12	0.123	0.127	0.131	0.135	0.14	0.143	0.149	0.152	0.158	0.162	0.166	0.171	0.175	0.179	0.189	0.194	0.199	0.207	0.211	0.218	0.223	0.232	0.236	0.247	0.256	0.258	0.271
166	asnC	B	1.0	CM	0.083mM PQ	23	0.083	20150517 PQ 3	0.107	0.1	0.102	0.103	0.105	0.108	0.11	0.108	0.112	0.113	0.114	0.116	0.119	0.122	0.126	0.129	0.133	0.136	0.142	0.146	0.151	0.156	0.162	0.167	0.172	0.178	0.181	0.187	0.192	0.2	0.206	0.214	0.217	0.227	0.229	0.239	0.247	0.263	0.274	0.271	0.277
167	asnC	B	2.0	CM	0.083mM PQ	23	0.083	20150517 PQ 3	0.102	0.099	0.101	0.102	0.104	0.105	0.107	0.107	0.11	0.111	0.113	0.115	0.118	0.121	0.124	0.128	0.132	0.137	0.142	0.146	0.151	0.158	0.163	0.168	0.173	0.177	0.183	0.187	0.196	0.202	0.208	0.214	0.218	0.224	0.231	0.24	0.245	0.255	0.266	0.266	0.274
168	asnC	B	3.0	CM	0.083mM PQ	23	0.083	20150517 PQ 3	0.102	0.099	0.1	0.101	0.103	0.105	0.106	0.106	0.109	0.11	0.112	0.115	0.117	0.12	0.123	0.127	0.131	0.135	0.14	0.145	0.15	0.155	0.161	0.167	0.17	0.175	0.18	0.187	0.195	0.2	0.207	0.213	0.218	0.223	0.231	0.239	0.244	0.25	0.263	0.262	0.271
169	asnC	C	1.0	CM	0.083mM PQ	23	0.083	20150517 PQ 3	0.104	0.1	0.101	0.101	0.103	0.105	0.107	0.106	0.108	0.108	0.11	0.112	0.113	0.115	0.117	0.12	0.122	0.125	0.129	0.131	0.135	0.138	0.143	0.147	0.15	0.153	0.158	0.161	0.167	0.17	0.175	0.181	0.188	0.193	0.198	0.206	0.211	0.217	0.224	0.231	0.234
170	asnC	C	2.0	CM	0.083mM PQ	23	0.083	20150517 PQ 3	0.107	0.104	0.106	0.106	0.107	0.11	0.111	0.111	0.113	0.114	0.115	0.117	0.119	0.121	0.123	0.126	0.129	0.131	0.136	0.138	0.143	0.145	0.149	0.155	0.158	0.164	0.167	0.172	0.175	0.182	0.186	0.191	0.196	0.203	0.208	0.215	0.217	0.221	0.227	0.232	0.239
171	asnC	C	3.0	CM	0.083mM PQ	23	0.083	20150517 PQ 3	0.113	0.11	0.115	0.118	0.117	0.12	0.124	0.12	0.13	0.123	0.126	0.13	0.132	0.134	0.136	0.14	0.141	0.144	0.151	0.153	0.155	0.158	0.164	0.168	0.173	0.175	0.181	0.184	0.188	0.193	0.2	0.206	0.211	0.217	0.224	0.228	0.234	0.241	0.248	0.252	0.258
172	asnC	D	1.0	CM	0.083mM PQ	23	0.083	20150517 PQ 3	0.119	0.116	0.121	0.125	0.126	0.13	0.136	0.129	0.14	0.135	0.139	0.144	0.148	0.152	0.156	0.16	0.163	0.168	0.175	0.18	0.184	0.19	0.195	0.199	0.206	0.21	0.217	0.222	0.229	0.235	0.239	0.248	0.254	0.259	0.263	0.273	0.276	0.287	0.3	0.295	0.298
173	asnC	D	2.0	CM	0.083mM PQ	23	0.083	20150517 PQ 3	0.112	0.112	0.115	0.118	0.12	0.123	0.126	0.125	0.131	0.13	0.133	0.138	0.142	0.146	0.15	0.156	0.159	0.165	0.171	0.177	0.181	0.186	0.192	0.197	0.203	0.208	0.214	0.219	0.228	0.233	0.237	0.247	0.256	0.263	0.262	0.271	0.273	0.279	0.293	0.291	0.293
174	asnC	D	3.0	CM	0.083mM PQ	23	0.083	20150517 PQ 3	0.112	0.112	0.115	0.118	0.12	0.123	0.127	0.125	0.131	0.131	0.134	0.138	0.143	0.147	0.151	0.155	0.16	0.165	0.17	0.176	0.18	0.186	0.191	0.196	0.203	0.207	0.215	0.22	0.229	0.235	0.242	0.25	0.256	0.262	0.257	0.268	0.268	0.277	0.296	0.29	0.296
175	trh2	A	1.0	CM	0.083mM PQ	23	0.083	20150517 PQ 3	0.105	0.102	0.104	0.105	0.107	0.11	0.113	0.11	0.115	0.114	0.116	0.119	0.121	0.124	0.126	0.131	0.132	0.136	0.142	0.147	0.15	0.156	0.159	0.163	0.167	0.17	0.177	0.179	0.184	0.188	0.194	0.198	0.203	0.208	0.214	0.218	0.224	0.231	0.242	0.246	0.252
176	trh2	A	2.0	CM	0.083mM PQ	23	0.083	20150517 PQ 3	0.103	0.101	0.103	0.105	0.107	0.109	0.112	0.111	0.115	0.115	0.117	0.119	0.122	0.124	0.127	0.131	0.134	0.138	0.143	0.147	0.152	0.157	0.16	0.164	0.167	0.17	0.176	0.178	0.184	0.189	0.194	0.198	0.204	0.208	0.212	0.219	0.224	0.235	0.246	0.246	0.251
177	trh2	A	3.0	CM	0.083mM PQ	23	0.083	20150517 PQ 3	0.1	0.099	0.1	0.101	0.103	0.105	0.108	0.106	0.11	0.11	0.112	0.115	0.118	0.121	0.123	0.128	0.13	0.134	0.14	0.144	0.148	0.153	0.157	0.159	0.163	0.166	0.172	0.175	0.182	0.185	0.19	0.195	0.201	0.207	0.21	0.218	0.223	0.231	0.241	0.242	0.249
178	trh2	B	1.0	CM	0.083mM PQ	23	0.083	20150517 PQ 3	0.097	0.097	0.098	0.099	0.1	0.102	0.104	0.103	0.106	0.106	0.107	0.11	0.112	0.114	0.117	0.119	0.122	0.125	0.13	0.132	0.136	0.141	0.145	0.149	0.152	0.154	0.158	0.161	0.166	0.169	0.173	0.179	0.187	0.189	0.19	0.197	0.202	0.21	0.215	0.219	0.225
179	trh2	B	2.0	CM	0.083mM PQ	23	0.083	20150517 PQ 3	0.102	0.099	0.1	0.101	0.102	0.105	0.107	0.105	0.107	0.108	0.109	0.112	0.114	0.116	0.118	0.122	0.124	0.127	0.132	0.136	0.14	0.145	0.149	0.152	0.156	0.157	0.162	0.164	0.171	0.174	0.177	0.183	0.189	0.193	0.195	0.202	0.207	0.214	0.22	0.224	0.23
180	trh2	B	3.0	CM	0.083mM PQ	23	0.083	20150517 PQ 3	0.102	0.101	0.101	0.102	0.103	0.105	0.107	0.106	0.107	0.109	0.11	0.113	0.114	0.116	0.119	0.122	0.124	0.127	0.131	0.135	0.138	0.142	0.147	0.148	0.153	0.153	0.158	0.159	0.163	0.167	0.168	0.172	0.176	0.184	0.188	0.188	0.201	0.201	0.204	0.213	0.217
181	trh2	C	1.0	CM	0.083mM PQ	23	0.083	20150517 PQ 3	0.106	0.107	0.109	0.111	0.113	0.117	0.121	0.117	0.124	0.122	0.124	0.127	0.131	0.134	0.137	0.142	0.145	0.149	0.155	0.16	0.165	0.168	0.172	0.176	0.179	0.182	0.185	0.189	0.19	0.197	0.203	0.202	0.207	0.213	0.218	0.225	0.231	0.235	0.245	0.245	0.247
182	trh2	C	2.0	CM	0.083mM PQ	23	0.083	20150517 PQ 3	0.109	0.109	0.111	0.113	0.116	0.119	0.124	0.119	0.128	0.124	0.125	0.127	0.131	0.134	0.137	0.142	0.144	0.148	0.154	0.158	0.162	0.167	0.17	0.174	0.177	0.179	0.183	0.187	0.191	0.198	0.204	0.208	0.213	0.218	0.225	0.231	0.238	0.245	0.255	0.257	0.263
183	trh2	C	3.0	CM	0.083mM PQ	23	0.083	20150517 PQ 3	0.11	0.111	0.112	0.114	0.117	0.122	0.126	0.122	0.131	0.127	0.128	0.131	0.134	0.137	0.139	0.144	0.147	0.151	0.157	0.161	0.165	0.17	0.173	0.177	0.18	0.184	0.188	0.191	0.195	0.202	0.206	0.21	0.216	0.222	0.226	0.234	0.241	0.249	0.262	0.263	0.268
184	trh2	D	1.0	CM	0.083mM PQ	23	0.083	20150517 PQ 3	0.11	0.112	0.113	0.115	0.118	0.121	0.124	0.122	0.128	0.125	0.127	0.129	0.132	0.136	0.138	0.142	0.145	0.149	0.153	0.157	0.161	0.165	0.168	0.171	0.175	0.179	0.183	0.187	0.192	0.198	0.201	0.207	0.211	0.219	0.221	0.23	0.234	0.241	0.252	0.254	0.257
185	trh2	D	2.0	CM	0.083mM PQ	23	0.083	20150517 PQ 3	0.112	0.114	0.115	0.117	0.121	0.124	0.128	0.124	0.129	0.128	0.129	0.131	0.135	0.138	0.14	0.144	0.146	0.151	0.155	0.159	0.163	0.167	0.17	0.173	0.177	0.181	0.185	0.189	0.194	0.2	0.203	0.209	0.215	0.221	0.225	0.233	0.237	0.242	0.254	0.253	0.258
186	trh2	D	3.0	CM	0.083mM PQ	23	0.083	20150517 PQ 3	0.12	0.12	0.121	0.124	0.128	0.132	0.137	0.129	0.134	0.134	0.135	0.137	0.141	0.144	0.148	0.152	0.155	0.159	0.164	0.169	0.173	0.178	0.182	0.185	0.19	0.194	0.198	0.201	0.206	0.213	0.215	0.222	0.228	0.236	0.239	0.246	0.251	0.257	0.272	0.278	0.283
187	ura3	A	1.0	CM	0.083mM PQ	23	0.083	20150517 PQ 3	0.111	0.108	0.108	0.109	0.112	0.114	0.116	0.113	0.116	0.117	0.118	0.12	0.122	0.124	0.126	0.129	0.131	0.135	0.14	0.143	0.147	0.153	0.157	0.16	0.166	0.168	0.176	0.178	0.184	0.189	0.193	0.201	0.205	0.213	0.215	0.224	0.228	0.238	0.248	0.254	0.261
188	ura3	A	2.0	CM	0.083mM PQ	23	0.083	20150517 PQ 3	0.107	0.105	0.105	0.106	0.109	0.112	0.114	0.111	0.114	0.114	0.115	0.118	0.121	0.123	0.125	0.129	0.131	0.135	0.139	0.143	0.147	0.151	0.155	0.159	0.164	0.168	0.173	0.176	0.184	0.189	0.194	0.202	0.208	0.213	0.22	0.226	0.233	0.241	0.25	0.254	0.261
189	ura3	A	3.0	CM	0.083mM PQ	23	0.083	20150517 PQ 3	0.111	0.107	0.108	0.109	0.111	0.113	0.116	0.112	0.115	0.116	0.117	0.12	0.122	0.125	0.125	0.129	0.132	0.136	0.141	0.145	0.148	0.152	0.157	0.162	0.165	0.17	0.176	0.18	0.187	0.192	0.198	0.203	0.211	0.217	0.221	0.23	0.236	0.243	0.253	0.256	0.261
190	ura3	B	1.0	CM	0.083mM PQ	23	0.083	20150517 PQ 3	0.105	0.104	0.106	0.108	0.11	0.113	0.117	0.113	0.117	0.119	0.121	0.123	0.127	0.131	0.133	0.138	0.142	0.146	0.152	0.157	0.161	0.166	0.171	0.175	0.179	0.183	0.189	0.196	0.202	0.207	0.212	0.215	0.217	0.225	0.23	0.236	0.241	0.247	0.255	0.262	0.268
191	blank			CM		23	0.0	20150517 PQ 3	0.117	0.112	0.116	0.119	0.121	0.123	0.127	0.118	0.126	0.121	0.121	0.122	0.125	0.125	0.125	0.127	0.126	0.126	0.13	0.13	0.131	0.132	0.131	0.132	0.131	0.13	0.133	0.132	0.132	0.134	0.135	0.134	0.135	0.135	0.135	0.136	0.138	0.138	0.139	0.138	0.138
192	ura3	B	2.0	CM	0.083mM PQ	23	0.083	20150517 PQ 3	0.136	0.136	0.142	0.147	0.152	0.157	0.163	0.15	0.16	0.158	0.159	0.163	0.168	0.172	0.177	0.18	0.184	0.188	0.195	0.2	0.205	0.209	0.213	0.217	0.221	0.226	0.231	0.237	0.24	0.249	0.25	0.255	0.258	0.271	0.273	0.276	0.279	0.286	0.289	0.308	0.315
193	ura3	B	3.0	CM	0.083mM PQ	23	0.083	20150517 PQ 3	0.121	0.122	0.13	0.134	0.139	0.143	0.148	0.14	0.148	0.146	0.148	0.152	0.156	0.161	0.164	0.168	0.172	0.177	0.183	0.188	0.192	0.197	0.201	0.205	0.208	0.214	0.219	0.225	0.226	0.238	0.24	0.241	0.245	0.258	0.26	0.262	0.268	0.272	0.275	0.293	0.3
194	ura3	C	1.0	CM	0.083mM PQ	23	0.083	20150517 PQ 3	0.118	0.119	0.123	0.127	0.132	0.135	0.141	0.132	0.14	0.138	0.139	0.14	0.143	0.147	0.149	0.152	0.154	0.158	0.165	0.168	0.172	0.174	0.177	0.183	0.184	0.191	0.192	0.198	0.201	0.211	0.211	0.216	0.219	0.229	0.234	0.238	0.241	0.245	0.252	0.266	0.271
195	ura3	C	2.0	CM	0.083mM PQ	23	0.083	20150517 PQ 3	0.112	0.112	0.116	0.119	0.123	0.128	0.133	0.126	0.134	0.132	0.134	0.136	0.14	0.143	0.145	0.149	0.152	0.156	0.16	0.165	0.17	0.175	0.179	0.182	0.186	0.189	0.194	0.199	0.202	0.211	0.213	0.219	0.221	0.231	0.235	0.238	0.246	0.247	0.254	0.269	0.277
196	ura3	C	3.0	CM	0.083mM PQ	23	0.083	20150517 PQ 3	0.111	0.11	0.113	0.116	0.12	0.124	0.129	0.125	0.13	0.13	0.131	0.133	0.137	0.14	0.143	0.146	0.149	0.152	0.158	0.162	0.166	0.17	0.175	0.179	0.182	0.186	0.191	0.195	0.198	0.208	0.212	0.214	0.216	0.227	0.231	0.235	0.244	0.246	0.249	0.263	0.27
197	ura3	D	1.0	CM	0.083mM PQ	23	0.083	20150517 PQ 3	0.106	0.102	0.104	0.104	0.107	0.108	0.11	0.109	0.112	0.112	0.113	0.116	0.118	0.12	0.122	0.125	0.127	0.131	0.135	0.14	0.143	0.147	0.151	0.155	0.16	0.163	0.168	0.173	0.177	0.182	0.185	0.19	0.197	0.204	0.209	0.221	0.224	0.23	0.236	0.241	0.246
198	ura3	D	2.0	CM	0.083mM PQ	23	0.083	20150517 PQ 3	0.106	0.105	0.106	0.107	0.109	0.112	0.114	0.112	0.116	0.116	0.117	0.119	0.121	0.124	0.127	0.129	0.131	0.134	0.14	0.144	0.146	0.151	0.156	0.159	0.163	0.167	0.171	0.174	0.18	0.185	0.187	0.195	0.201	0.208	0.213	0.216	0.222	0.228	0.231	0.239	0.246
199	ura3	D	3.0	CM	0.083mM PQ	23	0.083	20150517 PQ 3	0.103	0.101	0.103	0.104	0.107	0.109	0.111	0.11	0.113	0.114	0.115	0.117	0.119	0.122	0.123	0.126	0.128	0.132	0.137	0.14	0.143	0.146	0.15	0.154	0.158	0.162	0.165	0.169	0.173	0.179	0.181	0.189	0.196	0.201	0.207	0.211	0.218	0.22	0.223	0.235	0.241
200	blank			CM		23	0.0	20150517 PQ 3	0.085	0.082	0.082	0.083	0.084	0.085	0.086	0.084	0.084	0.085	0.085	0.085	0.086	0.086	0.086	0.087	0.086	0.087	0.088	0.088	0.088	0.088	0.089	0.089	0.089	0.089	0.089	0.09	0.09	0.091	0.091	0.091	0.091	0.091	0.091	0.092	0.093	0.093	0.093	0.093	0.093
201	blank			CM		23	0.0	20150517 PQ 3	0.103	0.091	0.093	0.095	0.097	0.1	0.104	0.097	0.103	0.099	0.099	0.099	0.1	0.1	0.1	0.102	0.102	0.102	0.104	0.105	0.105	0.106	0.106	0.107	0.109	0.109	0.108	0.11	0.11	0.111	0.112	0.111	0.112	0.112	0.113	0.114	0.115	0.114	0.116	0.117	0.117
202	trh3	A	1.0	CM	0.083mM PQ	23	0.083	20150517 PQ 3	0.096	0.094	0.096	0.098	0.1	0.102	0.103	0.102	0.107	0.106	0.107	0.109	0.111	0.113	0.116	0.119	0.121	0.125	0.128	0.134	0.136	0.14	0.145	0.15	0.155	0.159	0.161	0.167	0.171	0.176	0.179	0.185	0.19	0.195	0.202	0.207	0.215	0.22	0.227	0.231	0.236
203	trh3	A	2.0	CM	0.083mM PQ	23	0.083	20150517 PQ 3	0.093	0.093	0.094	0.095	0.096	0.098	0.1	0.099	0.103	0.103	0.105	0.107	0.109	0.111	0.113	0.116	0.119	0.122	0.127	0.131	0.134	0.139	0.144	0.148	0.152	0.156	0.16	0.165	0.169	0.174	0.178	0.184	0.191	0.196	0.202	0.208	0.215	0.221	0.226	0.233	0.239
204	trh3	A	3.0	CM	0.083mM PQ	23	0.083	20150517 PQ 3	0.092	0.091	0.093	0.093	0.094	0.095	0.097	0.097	0.1	0.101	0.103	0.105	0.107	0.109	0.112	0.114	0.117	0.121	0.124	0.129	0.133	0.138	0.142	0.147	0.151	0.155	0.158	0.163	0.167	0.172	0.176	0.182	0.189	0.194	0.2	0.207	0.213	0.219	0.224	0.231	0.237
205	trh3	B	1.0	CM	0.083mM PQ	23	0.083	20150517 PQ 3	0.093	0.093	0.094	0.094	0.095	0.096	0.098	0.098	0.1	0.101	0.102	0.104	0.105	0.107	0.109	0.112	0.113	0.116	0.12	0.124	0.126	0.13	0.134	0.139	0.143	0.148	0.15	0.156	0.16	0.164	0.167	0.173	0.178	0.184	0.189	0.197	0.202	0.209	0.216	0.223	0.227
206	trh3	B	2.0	CM	0.083mM PQ	23	0.083	20150517 PQ 3	0.095	0.095	0.096	0.095	0.097	0.098	0.1	0.099	0.101	0.102	0.104	0.105	0.107	0.11	0.112	0.113	0.116	0.119	0.123	0.127	0.129	0.134	0.137	0.142	0.146	0.151	0.154	0.159	0.163	0.169	0.171	0.178	0.183	0.189	0.194	0.202	0.208	0.215	0.22	0.226	0.232
207	trh3	B	3.0	CM	0.083mM PQ	23	0.083	20150517 PQ 3	0.095	0.095	0.095	0.096	0.097	0.098	0.1	0.1	0.101	0.102	0.104	0.106	0.108	0.109	0.111	0.114	0.116	0.12	0.124	0.127	0.13	0.134	0.139	0.143	0.147	0.152	0.155	0.16	0.164	0.168	0.171	0.178	0.183	0.191	0.196	0.204	0.209	0.215	0.222	0.229	0.235
208	trh3	C	1.0	CM	0.083mM PQ	23	0.083	20150517 PQ 3	0.097	0.096	0.097	0.098	0.099	0.1	0.102	0.102	0.103	0.106	0.107	0.11	0.113	0.115	0.118	0.121	0.124	0.129	0.133	0.137	0.142	0.145	0.151	0.155	0.159	0.164	0.168	0.174	0.179	0.187	0.192	0.198	0.203	0.211	0.215	0.222	0.227	0.233	0.24	0.244	0.251
209	trh3	C	2.0	CM	0.083mM PQ	23	0.083	20150517 PQ 3	0.111	0.105	0.105	0.105	0.107	0.11	0.112	0.109	0.111	0.113	0.116	0.118	0.121	0.124	0.126	0.131	0.135	0.139	0.144	0.15	0.154	0.159	0.165	0.169	0.175	0.183	0.187	0.192	0.201	0.208	0.21	0.218	0.221	0.231	0.232	0.241	0.241	0.253	0.26	0.258	0.267
210	blank			CM	0.083mM PQ	23	0.083	20150517 PQ 3	0.088	0.082	0.082	0.082	0.083	0.084	0.084	0.081	0.081	0.082	0.082	0.082	0.082	0.083	0.083	0.083	0.083	0.084	0.084	0.084	0.084	0.085	0.085	0.085	0.086	0.085	0.085	0.086	0.086	0.087	0.087	0.086	0.087	0.087	0.087	0.087	0.088	0.088	0.088	0.089	0.089
211	trh3	C	3.0	CM	0.083mM PQ	23	0.083	20150517 PQ 3	0.109	0.107	0.109	0.111	0.113	0.116	0.118	0.116	0.123	0.121	0.123	0.125	0.129	0.132	0.135	0.14	0.143	0.148	0.153	0.159	0.164	0.169	0.174	0.179	0.186	0.192	0.197	0.204	0.21	0.218	0.225	0.234	0.242	0.247	0.254	0.261	0.268	0.276	0.284	0.286	0.292
212	trh3	D	1.0	CM	0.083mM PQ	23	0.083	20150517 PQ 3	0.104	0.102	0.104	0.105	0.107	0.109	0.111	0.108	0.113	0.113	0.114	0.115	0.119	0.121	0.123	0.126	0.128	0.131	0.137	0.141	0.145	0.149	0.153	0.158	0.163	0.167	0.172	0.177	0.181	0.188	0.193	0.199	0.207	0.212	0.217	0.225	0.233	0.241	0.251	0.253	0.261
213	trh3	D	2.0	CM	0.083mM PQ	23	0.083	20150517 PQ 3	0.097	0.097	0.099	0.1	0.101	0.102	0.104	0.104	0.107	0.107	0.109	0.111	0.114	0.115	0.118	0.121	0.124	0.128	0.132	0.136	0.14	0.145	0.149	0.154	0.16	0.169	0.166	0.176	0.178	0.183	0.188	0.197	0.201	0.207	0.214	0.22	0.228	0.235	0.246	0.249	0.26
214	trh3	D	3.0	CM	0.083mM PQ	23	0.083	20150517 PQ 3	0.097	0.097	0.099	0.099	0.101	0.102	0.103	0.103	0.106	0.107	0.108	0.111	0.114	0.115	0.117	0.121	0.123	0.127	0.13	0.135	0.139	0.143	0.149	0.153	0.157	0.165	0.166	0.173	0.175	0.181	0.188	0.193	0.198	0.205	0.211	0.218	0.224	0.232	0.238	0.245	0.253
215	trh4	A	1.0	CM	0.083mM PQ	23	0.083	20150517 PQ 3	0.098	0.098	0.1	0.1	0.101	0.103	0.105	0.105	0.108	0.109	0.11	0.113	0.116	0.118	0.121	0.125	0.127	0.133	0.135	0.141	0.143	0.148	0.152	0.157	0.164	0.168	0.167	0.172	0.175	0.177	0.183	0.187	0.192	0.197	0.201	0.207	0.214	0.222	0.229	0.236	0.243
216	trh4	A	2.0	CM	0.083mM PQ	23	0.083	20150517 PQ 3	0.097	0.098	0.1	0.1	0.101	0.103	0.105	0.105	0.108	0.11	0.112	0.114	0.117	0.12	0.122	0.126	0.13	0.137	0.141	0.149	0.151	0.154	0.159	0.164	0.176	0.181	0.174	0.193	0.189	0.193	0.195	0.204	0.209	0.202	0.208	0.21	0.216	0.221	0.232	0.24	0.246
217	trh4	A	3.0	CM	0.083mM PQ	23	0.083	20150517 PQ 3	0.099	0.099	0.101	0.101	0.103	0.104	0.106	0.107	0.109	0.111	0.112	0.115	0.119	0.121	0.123	0.128	0.131	0.138	0.14	0.147	0.149	0.155	0.159	0.166	0.165	0.178	0.174	0.178	0.191	0.198	0.188	0.197	0.204	0.204	0.207	0.214	0.22	0.226	0.234	0.238	0.249
218	trh4	B	1.0	CM	0.083mM PQ	23	0.083	20150517 PQ 3	0.094	0.091	0.092	0.093	0.094	0.096	0.097	0.097	0.099	0.099	0.101	0.102	0.105	0.106	0.108	0.111	0.113	0.118	0.12	0.123	0.126	0.13	0.134	0.142	0.145	0.15	0.151	0.161	0.158	0.159	0.165	0.167	0.168	0.175	0.175	0.18	0.186	0.192	0.199	0.205	0.212
219	trh4	B	2.0	CM	0.083mM PQ	23	0.083	20150517 PQ 3	0.095	0.095	0.095	0.095	0.096	0.098	0.099	0.099	0.101	0.102	0.104	0.105	0.108	0.109	0.111	0.114	0.117	0.12	0.123	0.127	0.129	0.133	0.139	0.144	0.148	0.149	0.155	0.157	0.159	0.163	0.169	0.172	0.176	0.182	0.183	0.19	0.196	0.203	0.21	0.215	0.223
220	trh4	B	3.0	CM	0.083mM PQ	23	0.083	20150517 PQ 3	0.094	0.093	0.094	0.094	0.095	0.096	0.097	0.098	0.098	0.1	0.101	0.104	0.106	0.107	0.109	0.112	0.114	0.118	0.122	0.126	0.128	0.131	0.136	0.138	0.142	0.146	0.148	0.151	0.156	0.158	0.161	0.168	0.169	0.175	0.178	0.185	0.189	0.198	0.204	0.209	0.217
221	trh4	C	1.0	CM	0.083mM PQ	23	0.083	20150517 PQ 3	0.106	0.103	0.107	0.11	0.111	0.114	0.117	0.115	0.122	0.12	0.122	0.123	0.125	0.128	0.13	0.133	0.136	0.139	0.143	0.147	0.15	0.153	0.158	0.162	0.165	0.171	0.173	0.177	0.183	0.186	0.191	0.196	0.198	0.206	0.208	0.217	0.223	0.231	0.237	0.241	0.249
222	trh4	C	2.0	CM	0.083mM PQ	23	0.083	20150517 PQ 3	0.103	0.101	0.104	0.105	0.107	0.109	0.111	0.109	0.114	0.114	0.115	0.117	0.12	0.123	0.125	0.129	0.132	0.136	0.138	0.144	0.147	0.151	0.155	0.159	0.164	0.17	0.172	0.176	0.177	0.181	0.185	0.194	0.196	0.201	0.207	0.214	0.22	0.228	0.235	0.241	0.248
223	trh4	C	3.0	CM	0.083mM PQ	23	0.083	20150517 PQ 3	0.101	0.1	0.102	0.104	0.105	0.106	0.109	0.108	0.112	0.113	0.115	0.117	0.121	0.123	0.125	0.129	0.132	0.137	0.14	0.145	0.149	0.152	0.156	0.16	0.165	0.171	0.17	0.177	0.178	0.186	0.189	0.196	0.2	0.205	0.211	0.218	0.225	0.232	0.239	0.246	0.253
224	trh4	D	1.0	CM	0.083mM PQ	23	0.083	20150517 PQ 3	0.091	0.091	0.094	0.095	0.096	0.098	0.1	0.1	0.102	0.103	0.105	0.107	0.11	0.113	0.115	0.118	0.122	0.127	0.128	0.136	0.135	0.139	0.146	0.151	0.155	0.161	0.16	0.167	0.165	0.171	0.176	0.18	0.184	0.188	0.193	0.2	0.207	0.214	0.221	0.227	0.234
225	trh4	D	2.0	CM	0.083mM PQ	23	0.083	20150517 PQ 3	0.093	0.093	0.095	0.096	0.098	0.099	0.101	0.102	0.104	0.105	0.107	0.11	0.113	0.116	0.118	0.123	0.126	0.132	0.133	0.142	0.143	0.148	0.152	0.157	0.156	0.17	0.164	0.176	0.172	0.18	0.182	0.188	0.191	0.195	0.2	0.205	0.213	0.22	0.227	0.234	0.24
226	trh4	D	3.0	CM	0.083mM PQ	23	0.083	20150517 PQ 3	0.093	0.094	0.096	0.097	0.099	0.1	0.102	0.103	0.106	0.107	0.108	0.111	0.115	0.117	0.12	0.124	0.13	0.135	0.14	0.143	0.144	0.15	0.152	0.162	0.164	0.173	0.169	0.178	0.177	0.18	0.179	0.188	0.194	0.2	0.202	0.21	0.216	0.223	0.23	0.235	0.242
227	asnC	A	1.0	CM	0.333mM PQ	23	0.333	20150517 PQ 3	0.095	0.094	0.096	0.097	0.098	0.1	0.101	0.102	0.104	0.106	0.107	0.109	0.112	0.115	0.117	0.12	0.123	0.127	0.128	0.132	0.132	0.135	0.138	0.142	0.144	0.148	0.148	0.152	0.154	0.157	0.16	0.163	0.167	0.17	0.173	0.177	0.18	0.184	0.188	0.192	0.197
228	asnC	A	2.0	CM	0.333mM PQ	23	0.333	20150517 PQ 3	0.095	0.094	0.096	0.097	0.098	0.1	0.101	0.102	0.103	0.105	0.106	0.109	0.111	0.113	0.115	0.119	0.121	0.125	0.127	0.13	0.131	0.133	0.137	0.14	0.144	0.145	0.147	0.151	0.152	0.155	0.158	0.161	0.164	0.166	0.17	0.174	0.177	0.18	0.186	0.189	0.194
229	asnC	A	3.0	CM	0.333mM PQ	23	0.333	20150517 PQ 3	0.101	0.097	0.099	0.1	0.101	0.104	0.105	0.105	0.107	0.109	0.11	0.112	0.115	0.118	0.119	0.123	0.127	0.131	0.132	0.137	0.137	0.139	0.144	0.147	0.149	0.154	0.153	0.158	0.16	0.163	0.166	0.17	0.172	0.176	0.179	0.183	0.186	0.191	0.196	0.201	0.205
230	asnC	B	1.0	CM	0.333mM PQ	23	0.333	20150517 PQ 3	0.095	0.094	0.096	0.096	0.098	0.099	0.1	0.102	0.103	0.105	0.106	0.109	0.11	0.113	0.116	0.119	0.121	0.125	0.128	0.131	0.133	0.136	0.139	0.141	0.145	0.147	0.15	0.153	0.156	0.16	0.162	0.166	0.17	0.174	0.178	0.182	0.186	0.19	0.195	0.198	0.203
231	asnC	B	2.0	CM	0.333mM PQ	23	0.333	20150517 PQ 3	0.109	0.106	0.109	0.111	0.112	0.116	0.117	0.114	0.121	0.12	0.122	0.123	0.127	0.13	0.132	0.135	0.137	0.14	0.145	0.148	0.151	0.154	0.156	0.159	0.164	0.165	0.168	0.171	0.174	0.179	0.181	0.186	0.191	0.191	0.197	0.2	0.207	0.21	0.213	0.218	0.222
232	asnC	B	3.0	CM	0.333mM PQ	23	0.333	20150517 PQ 3	0.103	0.101	0.105	0.106	0.108	0.111	0.113	0.111	0.115	0.116	0.117	0.118	0.123	0.126	0.128	0.132	0.135	0.138	0.141	0.145	0.148	0.15	0.153	0.156	0.16	0.164	0.165	0.17	0.172	0.177	0.18	0.185	0.189	0.192	0.197	0.202	0.206	0.21	0.216	0.221	0.227
233	asnC	C	1.0	CM	0.333mM PQ	23	0.333	20150517 PQ 3	0.098	0.096	0.098	0.098	0.101	0.102	0.103	0.103	0.105	0.106	0.107	0.109	0.111	0.113	0.114	0.117	0.118	0.12	0.123	0.125	0.127	0.129	0.131	0.133	0.135	0.137	0.14	0.143	0.145	0.148	0.15	0.153	0.156	0.158	0.161	0.164	0.167	0.17	0.175	0.178	0.183
234	asnC	C	2.0	CM	0.333mM PQ	23	0.333	20150517 PQ 3	0.097	0.096	0.098	0.098	0.1	0.101	0.102	0.102	0.105	0.106	0.107	0.109	0.111	0.112	0.114	0.117	0.119	0.121	0.123	0.125	0.127	0.129	0.131	0.134	0.136	0.138	0.141	0.144	0.146	0.15	0.151	0.155	0.157	0.16	0.163	0.166	0.17	0.173	0.178	0.182	0.187
235	asnC	C	3.0	CM	0.333mM PQ	23	0.333	20150517 PQ 3	0.098	0.097	0.099	0.1	0.101	0.103	0.104	0.104	0.106	0.107	0.109	0.111	0.113	0.114	0.116	0.119	0.121	0.123	0.125	0.127	0.129	0.131	0.134	0.136	0.139	0.141	0.144	0.147	0.15	0.153	0.155	0.158	0.161	0.164	0.167	0.169	0.174	0.178	0.181	0.186	0.191
236	asnC	D	1.0	CM	0.333mM PQ	23	0.333	20150517 PQ 3	0.101	0.099	0.102	0.104	0.106	0.108	0.11	0.111	0.114	0.116	0.119	0.121	0.125	0.128	0.131	0.134	0.138	0.141	0.142	0.146	0.148	0.151	0.154	0.157	0.159	0.162	0.166	0.169	0.172	0.176	0.179	0.182	0.186	0.19	0.194	0.196	0.202	0.206	0.211	0.214	0.22
237	asnC	D	2.0	CM	0.333mM PQ	23	0.333	20150517 PQ 3	0.101	0.1	0.102	0.104	0.106	0.108	0.11	0.111	0.114	0.116	0.118	0.121	0.125	0.128	0.131	0.134	0.137	0.141	0.142	0.145	0.148	0.151	0.154	0.157	0.159	0.163	0.166	0.169	0.171	0.176	0.179	0.182	0.185	0.189	0.192	0.196	0.199	0.204	0.209	0.212	0.219
238	asnC	D	3.0	CM	0.333mM PQ	23	0.333	20150517 PQ 3	0.101	0.101	0.104	0.105	0.107	0.109	0.111	0.113	0.116	0.117	0.119	0.122	0.126	0.129	0.132	0.136	0.138	0.142	0.144	0.147	0.15	0.152	0.156	0.159	0.161	0.164	0.167	0.17	0.173	0.178	0.181	0.185	0.188	0.192	0.195	0.199	0.203	0.208	0.213	0.215	0.221
239	trh2	A	1.0	CM	0.333mM PQ	23	0.333	20150517 PQ 3	0.112	0.098	0.099	0.1	0.101	0.103	0.104	0.104	0.106	0.108	0.108	0.11	0.113	0.114	0.116	0.119	0.122	0.125	0.127	0.131	0.132	0.134	0.137	0.139	0.14	0.142	0.143	0.145	0.147	0.149	0.15	0.152	0.156	0.157	0.157	0.159	0.162	0.164	0.167	0.169	0.172
240	trh2	A	2.0	CM	0.333mM PQ	23	0.333	20150517 PQ 3	0.106	0.099	0.099	0.099	0.101	0.103	0.105	0.104	0.105	0.107	0.109	0.111	0.113	0.115	0.117	0.12	0.122	0.125	0.128	0.13	0.133	0.135	0.137	0.139	0.141	0.142	0.143	0.144	0.147	0.149	0.149	0.151	0.153	0.156	0.157	0.16	0.162	0.165	0.166	0.168	0.169
241	trh2	A	3.0	CM	0.333mM PQ	23	0.333	20150517 PQ 3	0.114	0.109	0.111	0.115	0.116	0.12	0.125	0.119	0.127	0.126	0.129	0.13	0.133	0.137	0.139	0.142	0.144	0.146	0.15	0.152	0.154	0.157	0.159	0.16	0.162	0.164	0.166	0.168	0.17	0.173	0.175	0.177	0.177	0.18	0.183	0.184	0.188	0.192	0.194	0.195	0.197
242	trh2	B	1.0	CM	0.333mM PQ	23	0.333	20150517 PQ 3	0.105	0.099	0.102	0.103	0.104	0.107	0.109	0.106	0.11	0.11	0.111	0.111	0.115	0.116	0.117	0.12	0.121	0.124	0.126	0.129	0.131	0.134	0.136	0.138	0.139	0.14	0.142	0.144	0.145	0.149	0.149	0.15	0.152	0.153	0.155	0.157	0.159	0.161	0.164	0.166	0.168
243	trh2	B	2.0	CM	0.333mM PQ	23	0.333	20150517 PQ 3	0.099	0.097	0.099	0.1	0.101	0.103	0.105	0.105	0.108	0.108	0.11	0.111	0.114	0.115	0.117	0.12	0.122	0.125	0.127	0.131	0.132	0.134	0.135	0.138	0.139	0.145	0.145	0.147	0.15	0.148	0.15	0.154	0.157	0.155	0.154	0.157	0.159	0.161	0.167	0.169	0.174
244	trh2	B	3.0	CM	0.333mM PQ	23	0.333	20150517 PQ 3	0.099	0.095	0.097	0.098	0.1	0.101	0.103	0.102	0.105	0.106	0.107	0.109	0.112	0.113	0.115	0.118	0.119	0.123	0.124	0.128	0.129	0.13	0.133	0.137	0.136	0.143	0.141	0.146	0.143	0.145	0.148	0.151	0.152	0.152	0.153	0.156	0.158	0.159	0.165	0.166	0.17
245	trh2	C	1.0	CM	0.333mM PQ	23	0.333	20150517 PQ 3	0.097	0.095	0.097	0.097	0.099	0.101	0.103	0.102	0.105	0.106	0.107	0.109	0.112	0.113	0.115	0.118	0.12	0.124	0.125	0.13	0.129	0.131	0.133	0.136	0.138	0.141	0.141	0.145	0.144	0.147	0.148	0.149	0.153	0.156	0.154	0.156	0.158	0.161	0.163	0.167	0.169
246	trh2	C	2.0	CM	0.333mM PQ	23	0.333	20150517 PQ 3	0.099	0.096	0.098	0.099	0.101	0.102	0.104	0.104	0.106	0.107	0.108	0.11	0.113	0.115	0.117	0.12	0.122	0.127	0.128	0.131	0.131	0.133	0.137	0.139	0.139	0.143	0.142	0.148	0.145	0.151	0.148	0.151	0.157	0.154	0.156	0.159	0.16	0.162	0.166	0.168	0.17
247	trh2	C	3.0	CM	0.333mM PQ	23	0.333	20150517 PQ 3	0.097	0.096	0.098	0.098	0.1	0.102	0.103	0.103	0.105	0.106	0.108	0.11	0.113	0.114	0.116	0.119	0.121	0.125	0.126	0.131	0.13	0.132	0.135	0.138	0.139	0.142	0.141	0.147	0.145	0.149	0.148	0.15	0.154	0.155	0.155	0.157	0.16	0.163	0.165	0.168	0.172
248	trh2	D	1.0	CM	0.333mM PQ	23	0.333	20150517 PQ 3	0.101	0.098	0.099	0.1	0.102	0.104	0.105	0.105	0.107	0.108	0.109	0.111	0.113	0.115	0.117	0.119	0.121	0.123	0.125	0.126	0.128	0.129	0.132	0.134	0.135	0.136	0.137	0.139	0.142	0.144	0.145	0.147	0.148	0.15	0.152	0.153	0.156	0.158	0.161	0.163	0.166
249	trh2	D	2.0	CM	0.333mM PQ	23	0.333	20150517 PQ 3	0.113	0.104	0.105	0.106	0.109	0.111	0.113	0.11	0.112	0.114	0.115	0.117	0.119	0.121	0.124	0.127	0.128	0.132	0.132	0.135	0.136	0.138	0.14	0.144	0.145	0.146	0.147	0.152	0.154	0.154	0.156	0.157	0.159	0.164	0.164	0.165	0.169	0.172	0.177	0.178	0.18
250	trh2	D	3.0	CM	0.333mM PQ	23	0.333	20150517 PQ 3	0.105	0.102	0.103	0.104	0.106	0.107	0.109	0.109	0.11	0.112	0.113	0.115	0.117	0.12	0.121	0.123	0.125	0.127	0.129	0.131	0.133	0.134	0.136	0.138	0.14	0.141	0.142	0.144	0.146	0.148	0.149	0.151	0.153	0.156	0.157	0.159	0.162	0.163	0.166	0.168	0.17
251	ura3	A	1.0	CM	0.333mM PQ	23	0.333	20150517 PQ 3	0.126	0.116	0.119	0.124	0.126	0.129	0.132	0.126	0.135	0.131	0.133	0.133	0.137	0.14	0.142	0.144	0.146	0.149	0.154	0.157	0.158	0.16	0.163	0.166	0.169	0.17	0.173	0.175	0.178	0.182	0.184	0.187	0.19	0.192	0.194	0.198	0.202	0.206	0.21	0.21	0.214
252	ura3	A	2.0	CM	0.333mM PQ	23	0.333	20150517 PQ 3	0.12	0.113	0.116	0.118	0.121	0.125	0.13	0.12	0.129	0.124	0.126	0.127	0.13	0.134	0.135	0.137	0.139	0.142	0.146	0.149	0.15	0.152	0.156	0.159	0.163	0.164	0.167	0.171	0.172	0.177	0.18	0.182	0.186	0.188	0.191	0.194	0.199	0.203	0.208	0.211	0.215
253	ura3	A	3.0	CM	0.333mM PQ	23	0.333	20150517 PQ 3	0.106	0.103	0.105	0.106	0.108	0.11	0.112	0.11	0.115	0.114	0.115	0.116	0.12	0.122	0.124	0.126	0.128	0.132	0.134	0.136	0.138	0.14	0.143	0.146	0.149	0.152	0.154	0.159	0.159	0.163	0.166	0.168	0.172	0.175	0.177	0.182	0.186	0.191	0.195	0.2	0.205
254	ura3	B	1.0	CM	0.333mM PQ	23	0.333	20150517 PQ 3	0.106	0.102	0.105	0.107	0.11	0.113	0.115	0.113	0.118	0.119	0.12	0.122	0.126	0.128	0.131	0.134	0.137	0.142	0.143	0.149	0.149	0.15	0.154	0.157	0.159	0.164	0.164	0.169	0.17	0.173	0.175	0.178	0.182	0.184	0.187	0.191	0.195	0.199	0.203	0.207	0.21
255	ura3	B	2.0	CM	0.333mM PQ	23	0.333	20150517 PQ 3	0.11	0.105	0.108	0.11	0.113	0.116	0.118	0.117	0.122	0.122	0.123	0.126	0.131	0.133	0.135	0.139	0.142	0.149	0.149	0.153	0.153	0.155	0.159	0.161	0.165	0.168	0.169	0.173	0.177	0.178	0.181	0.182	0.19	0.19	0.193	0.196	0.2	0.204	0.209	0.212	0.217
256	ura3	B	3.0	CM	0.333mM PQ	23	0.333	20150517 PQ 3	0.104	0.101	0.104	0.105	0.109	0.111	0.114	0.115	0.118	0.118	0.12	0.121	0.127	0.128	0.132	0.136	0.139	0.143	0.144	0.15	0.15	0.152	0.155	0.158	0.161	0.165	0.165	0.171	0.17	0.174	0.175	0.179	0.182	0.187	0.188	0.191	0.195	0.2	0.204	0.208	0.212
257	ura3	C	1.0	CM	0.333mM PQ	23	0.333	20150517 PQ 3	0.102	0.098	0.1	0.101	0.103	0.106	0.108	0.107	0.111	0.11	0.112	0.113	0.116	0.119	0.121	0.124	0.126	0.131	0.133	0.136	0.137	0.139	0.143	0.147	0.149	0.152	0.153	0.158	0.158	0.161	0.164	0.166	0.169	0.173	0.174	0.179	0.182	0.186	0.191	0.196	0.199
258	ura3	C	2.0	CM	0.333mM PQ	23	0.333	20150517 PQ 3	0.101	0.098	0.1	0.101	0.104	0.106	0.108	0.107	0.112	0.111	0.112	0.114	0.117	0.12	0.121	0.125	0.127	0.132	0.133	0.137	0.138	0.14	0.144	0.148	0.15	0.155	0.154	0.159	0.162	0.162	0.164	0.166	0.168	0.172	0.175	0.18	0.184	0.187	0.192	0.196	0.2
259	ura3	C	3.0	CM	0.333mM PQ	23	0.333	20150517 PQ 3	0.102	0.098	0.1	0.101	0.104	0.106	0.108	0.106	0.111	0.111	0.112	0.114	0.117	0.119	0.121	0.124	0.126	0.13	0.132	0.135	0.136	0.139	0.143	0.145	0.148	0.151	0.152	0.156	0.159	0.161	0.162	0.166	0.169	0.172	0.174	0.177	0.181	0.185	0.189	0.193	0.197
260	ura3	D	1.0	CM	0.333mM PQ	23	0.333	20150517 PQ 3	0.107	0.1	0.1	0.102	0.104	0.106	0.108	0.106	0.109	0.11	0.111	0.113	0.115	0.117	0.119	0.121	0.123	0.127	0.129	0.132	0.134	0.137	0.139	0.141	0.144	0.145	0.148	0.149	0.154	0.155	0.156	0.161	0.162	0.166	0.165	0.168	0.173	0.176	0.178	0.181	0.184
261	ura3	D	2.0	CM	0.333mM PQ	23	0.333	20150517 PQ 3	0.117	0.112	0.115	0.12	0.122	0.126	0.13	0.124	0.131	0.13	0.131	0.132	0.135	0.137	0.139	0.142	0.143	0.145	0.15	0.153	0.155	0.158	0.16	0.162	0.167	0.168	0.171	0.174	0.177	0.181	0.184	0.186	0.186	0.191	0.192	0.196	0.199	0.201	0.203	0.209	0.211
262	ura3	D	3.0	CM	0.333mM PQ	23	0.333	20150517 PQ 3	0.122	0.115	0.118	0.121	0.123	0.126	0.131	0.124	0.131	0.128	0.129	0.13	0.133	0.136	0.137	0.14	0.142	0.146	0.149	0.151	0.154	0.155	0.159	0.161	0.165	0.166	0.168	0.171	0.174	0.178	0.182	0.182	0.187	0.189	0.19	0.196	0.201	0.203	0.209	0.21	0.214
263	trh3	A	1.0	CM	0.333mM PQ	23	0.333	20150517 PQ 3	0.106	0.097	0.099	0.103	0.106	0.111	0.115	0.113	0.117	0.116	0.119	0.12	0.122	0.124	0.126	0.13	0.131	0.135	0.138	0.142	0.145	0.146	0.15	0.152	0.155	0.157	0.158	0.162	0.164	0.167	0.171	0.171	0.174	0.176	0.178	0.182	0.187	0.187	0.193	0.195	0.197
264	trh3	A	2.0	CM	0.333mM PQ	23	0.333	20150517 PQ 3	0.105	0.098	0.101	0.102	0.104	0.106	0.108	0.107	0.11	0.11	0.111	0.113	0.116	0.118	0.12	0.123	0.125	0.129	0.132	0.136	0.137	0.139	0.143	0.145	0.148	0.15	0.152	0.155	0.157	0.159	0.163	0.164	0.168	0.17	0.172	0.177	0.18	0.182	0.188	0.19	0.194
265	trh3	A	3.0	CM	0.333mM PQ	23	0.333	20150517 PQ 3	0.106	0.102	0.104	0.105	0.107	0.11	0.112	0.11	0.114	0.113	0.114	0.115	0.118	0.12	0.122	0.126	0.128	0.131	0.134	0.138	0.14	0.142	0.144	0.147	0.15	0.152	0.153	0.157	0.159	0.162	0.165	0.167	0.171	0.172	0.174	0.179	0.182	0.185	0.19	0.192	0.196
266	trh3	B	1.0	CM	0.333mM PQ	23	0.333	20150517 PQ 3	0.12	0.109	0.11	0.112	0.115	0.117	0.121	0.115	0.119	0.117	0.118	0.119	0.122	0.125	0.126	0.129	0.13	0.134	0.137	0.141	0.143	0.145	0.149	0.152	0.155	0.156	0.159	0.162	0.165	0.169	0.173	0.175	0.179	0.18	0.181	0.187	0.192	0.195	0.202	0.202	0.207
267	trh3	B	2.0	CM	0.333mM PQ	23	0.333	20150517 PQ 3	0.108	0.102	0.104	0.106	0.107	0.109	0.111	0.109	0.112	0.113	0.113	0.115	0.117	0.12	0.12	0.123	0.126	0.13	0.132	0.135	0.138	0.14	0.144	0.147	0.15	0.152	0.154	0.159	0.162	0.164	0.166	0.17	0.176	0.178	0.177	0.183	0.186	0.19	0.198	0.199	0.203
268	trh3	B	3.0	CM	0.333mM PQ	23	0.333	20150517 PQ 3	0.108	0.103	0.105	0.106	0.108	0.111	0.112	0.11	0.113	0.113	0.114	0.115	0.118	0.12	0.121	0.124	0.125	0.13	0.132	0.136	0.138	0.141	0.144	0.149	0.151	0.154	0.154	0.161	0.162	0.165	0.163	0.169	0.175	0.176	0.175	0.183	0.184	0.19	0.197	0.199	0.203
269	trh3	C	1.0	CM	0.333mM PQ	23	0.333	20150517 PQ 3	0.117	0.109	0.11	0.112	0.114	0.116	0.118	0.115	0.117	0.119	0.12	0.122	0.126	0.128	0.13	0.134	0.137	0.143	0.144	0.151	0.151	0.153	0.157	0.162	0.164	0.175	0.171	0.178	0.181	0.182	0.185	0.189	0.193	0.198	0.2	0.207	0.211	0.215	0.222	0.226	0.234
270	trh3	C	2.0	CM	0.333mM PQ	23	0.333	20150517 PQ 3	0.117	0.109	0.11	0.111	0.114	0.116	0.118	0.116	0.118	0.12	0.121	0.124	0.126	0.129	0.132	0.136	0.138	0.143	0.146	0.15	0.153	0.155	0.159	0.164	0.165	0.167	0.172	0.176	0.18	0.183	0.185	0.192	0.196	0.2	0.202	0.207	0.212	0.217	0.224	0.225	0.232
271	trh3	C	3.0	CM	0.333mM PQ	23	0.333	20150517 PQ 3	0.137	0.129	0.133	0.139	0.14	0.144	0.148	0.141	0.148	0.146	0.149	0.151	0.155	0.158	0.162	0.166	0.169	0.172	0.177	0.18	0.183	0.186	0.189	0.193	0.197	0.199	0.203	0.206	0.211	0.216	0.219	0.222	0.225	0.23	0.232	0.236	0.244	0.249	0.252	0.256	0.259
272	trh3	D	1.0	CM	0.333mM PQ	23	0.333	20150517 PQ 3	0.161	0.14	0.142	0.145	0.147	0.152	0.157	0.143	0.149	0.146	0.148	0.15	0.152	0.155	0.157	0.16	0.162	0.164	0.169	0.173	0.173	0.175	0.178	0.18	0.184	0.185	0.188	0.19	0.194	0.197	0.199	0.202	0.205	0.208	0.207	0.213	0.216	0.22	0.227	0.226	0.231
273	trh3	D	2.0	CM	0.333mM PQ	23	0.333	20150517 PQ 3	0.124	0.116	0.118	0.121	0.123	0.127	0.132	0.122	0.128	0.125	0.126	0.128	0.131	0.133	0.135	0.138	0.139	0.143	0.146	0.15	0.151	0.153	0.156	0.159	0.162	0.164	0.168	0.169	0.173	0.177	0.18	0.181	0.185	0.187	0.189	0.194	0.198	0.201	0.207	0.207	0.212
274	trh3	D	3.0	CM	0.333mM PQ	23	0.333	20150517 PQ 3	0.128	0.121	0.123	0.126	0.128	0.133	0.137	0.128	0.134	0.132	0.133	0.134	0.137	0.14	0.142	0.144	0.145	0.149	0.153	0.157	0.158	0.16	0.163	0.167	0.169	0.17	0.175	0.177	0.18	0.185	0.188	0.189	0.192	0.194	0.196	0.202	0.205	0.208	0.214	0.215	0.22
275	trh4	A	1.0	CM	0.333mM PQ	23	0.333	20150517 PQ 3	0.129	0.123	0.125	0.13	0.132	0.138	0.142	0.133	0.14	0.138	0.139	0.141	0.144	0.147	0.149	0.152	0.154	0.158	0.163	0.166	0.167	0.17	0.173	0.176	0.179	0.18	0.182	0.182	0.186	0.188	0.19	0.193	0.197	0.198	0.199	0.204	0.207	0.212	0.219	0.217	0.221
276	trh4	A	2.0	CM	0.333mM PQ	23	0.333	20150517 PQ 3	0.116	0.115	0.117	0.12	0.121	0.126	0.129	0.126	0.131	0.131	0.132	0.134	0.137	0.14	0.142	0.145	0.148	0.152	0.156	0.158	0.16	0.163	0.165	0.168	0.171	0.172	0.174	0.176	0.179	0.182	0.184	0.187	0.19	0.192	0.193	0.198	0.201	0.205	0.212	0.213	0.216
277	trh4	A	3.0	CM	0.333mM PQ	23	0.333	20150517 PQ 3	0.117	0.114	0.114	0.117	0.118	0.121	0.124	0.121	0.125	0.125	0.126	0.128	0.131	0.134	0.136	0.139	0.142	0.146	0.149	0.152	0.154	0.156	0.159	0.16	0.164	0.166	0.168	0.169	0.171	0.174	0.176	0.178	0.182	0.183	0.185	0.19	0.193	0.197	0.203	0.204	0.208
278	trh4	B	1.0	CM	0.333mM PQ	23	0.333	20150517 PQ 3	0.108	0.102	0.104	0.107	0.108	0.11	0.112	0.11	0.112	0.113	0.113	0.114	0.117	0.119	0.121	0.122	0.124	0.128	0.131	0.134	0.135	0.139	0.142	0.144	0.146	0.149	0.15	0.152	0.154	0.156	0.156	0.159	0.162	0.163	0.164	0.168	0.17	0.173	0.177	0.18	0.183
279	trh4	B	2.0	CM	0.333mM PQ	23	0.333	20150517 PQ 3	0.115	0.105	0.105	0.107	0.108	0.111	0.112	0.11	0.113	0.113	0.114	0.115	0.118	0.119	0.121	0.123	0.125	0.128	0.131	0.134	0.137	0.14	0.143	0.146	0.148	0.15	0.152	0.152	0.154	0.156	0.158	0.159	0.162	0.167	0.165	0.169	0.171	0.174	0.179	0.181	0.185
280	trh4	B	3.0	CM	0.333mM PQ	23	0.333	20150517 PQ 3	0.105	0.099	0.099	0.1	0.101	0.104	0.106	0.104	0.106	0.107	0.108	0.109	0.112	0.114	0.116	0.118	0.12	0.123	0.127	0.129	0.131	0.134	0.137	0.14	0.142	0.142	0.143	0.145	0.148	0.149	0.15	0.153	0.156	0.156	0.157	0.16	0.162	0.166	0.168	0.17	0.173
281	trh4	C	1.0	CM	0.333mM PQ	23	0.333	20150517 PQ 3	0.143	0.128	0.134	0.14	0.141	0.146	0.152	0.142	0.15	0.148	0.15	0.152	0.155	0.157	0.159	0.164	0.165	0.167	0.173	0.179	0.181	0.185	0.187	0.19	0.195	0.196	0.197	0.201	0.201	0.207	0.21	0.209	0.207	0.213	0.213	0.214	0.22	0.222	0.22	0.226	0.229
282	trh4	C	2.0	CM	0.333mM PQ	23	0.333	20150517 PQ 3	0.132	0.124	0.131	0.135	0.135	0.138	0.142	0.134	0.143	0.139	0.14	0.142	0.145	0.148	0.149	0.152	0.154	0.158	0.163	0.166	0.168	0.17	0.173	0.176	0.178	0.179	0.179	0.182	0.184	0.189	0.19	0.192	0.196	0.197	0.199	0.203	0.205	0.21	0.214	0.214	0.218
283	trh4	C	3.0	CM	0.333mM PQ	23	0.333	20150517 PQ 3	0.128	0.124	0.131	0.136	0.136	0.14	0.145	0.138	0.146	0.143	0.145	0.146	0.149	0.152	0.154	0.156	0.158	0.162	0.166	0.169	0.171	0.173	0.176	0.179	0.181	0.183	0.184	0.186	0.188	0.192	0.195	0.195	0.197	0.2	0.202	0.206	0.209	0.212	0.215	0.218	0.221
284	trh4	D	1.0	CM	0.333mM PQ	23	0.333	20150517 PQ 3	0.114	0.113	0.118	0.123	0.125	0.129	0.134	0.128	0.136	0.132	0.134	0.135	0.138	0.142	0.143	0.146	0.148	0.152	0.157	0.16	0.162	0.166	0.168	0.17	0.173	0.175	0.177	0.177	0.18	0.183	0.184	0.188	0.19	0.192	0.192	0.195	0.198	0.202	0.208	0.208	0.211
285	trh4	D	2.0	CM	0.333mM PQ	23	0.333	20150517 PQ 3	0.116	0.115	0.122	0.128	0.131	0.136	0.141	0.131	0.139	0.136	0.138	0.139	0.143	0.147	0.148	0.151	0.152	0.156	0.163	0.165	0.167	0.171	0.173	0.175	0.179	0.179	0.181	0.182	0.184	0.188	0.189	0.193	0.196	0.197	0.198	0.202	0.205	0.209	0.215	0.215	0.218
286	trh4	D	3.0	CM	0.333mM PQ	23	0.333	20150517 PQ 3	0.136	0.13	0.138	0.144	0.146	0.152	0.158	0.143	0.149	0.147	0.149	0.151	0.154	0.158	0.16	0.164	0.164	0.168	0.175	0.178	0.181	0.183	0.187	0.189	0.191	0.192	0.194	0.195	0.198	0.202	0.203	0.207	0.21	0.21	0.211	0.216	0.219	0.223	0.229	0.229	0.232
287	blank			CM		23	0.0	20150517 PQ 3	0.114	0.1	0.103	0.105	0.105	0.107	0.112	0.1	0.105	0.102	0.102	0.101	0.102	0.103	0.102	0.102	0.101	0.102	0.104	0.103	0.104	0.103	0.104	0.105	0.105	0.105	0.104	0.104	0.103	0.106	0.106	0.105	0.105	0.105	0.105	0.105	0.106	0.106	0.106	0.106	0.106
288	blank			CM		23	0.0	20150517 PQ 3	0.114	0.094	0.095	0.096	0.097	0.098	0.101	0.093	0.095	0.093	0.093	0.092	0.094	0.093	0.093	0.093	0.092	0.092	0.094	0.094	0.093	0.094	0.094	0.094	0.094	0.094	0.093	0.094	0.093	0.095	0.095	0.094	0.094	0.094	0.094	0.094	0.094	0.095	0.095	0.095	0.095
289	blank			CM		23	0.0	20150517 PQ 3	0.129	0.102	0.101	0.102	0.102	0.104	0.106	0.094	0.097	0.096	0.096	0.094	0.096	0.095	0.094	0.095	0.094	0.093	0.095	0.095	0.095	0.095	0.095	0.094	0.095	0.095	0.095	0.095	0.095	0.096	0.097	0.096	0.096	0.096	0.095	0.096	0.096	0.096	0.097	0.096	0.096
290	blank			CM		23	0.0	20150517 PQ 3	0.108	0.091	0.091	0.092	0.093	0.094	0.096	0.089	0.091	0.09	0.09	0.089	0.091	0.091	0.09	0.091	0.09	0.09	0.091	0.091	0.091	0.091	0.092	0.091	0.092	0.092	0.091	0.092	0.091	0.093	0.093	0.092	0.093	0.092	0.092	0.093	0.093	0.093	0.093	0.093	0.093
291	blank			CM		23	0.0	20150517 PQ 3	0.122	0.117	0.127	0.134	0.134	0.139	0.143	0.132	0.145	0.135	0.137	0.136	0.139	0.141	0.142	0.143	0.141	0.144	0.147	0.148	0.148	0.15	0.151	0.153	0.155	0.155	0.155	0.154	0.155	0.159	0.161	0.159	0.161	0.159	0.161	0.162	0.164	0.165	0.166	0.165	0.168
292	blank			CM		23	0.0	20150517 PQ 3	0.148	0.139	0.15	0.157	0.158	0.164	0.174	0.149	0.165	0.153	0.153	0.153	0.155	0.159	0.159	0.159	0.156	0.16	0.163	0.164	0.162	0.165	0.165	0.167	0.168	0.168	0.168	0.165	0.167	0.17	0.17	0.169	0.169	0.169	0.17	0.17	0.172	0.173	0.175	0.174	0.175
293	blank			CM		23	0.0	20150517 PQ 3	0.116	0.113	0.125	0.132	0.134	0.139	0.146	0.129	0.141	0.132	0.132	0.131	0.133	0.135	0.136	0.136	0.133	0.136	0.139	0.138	0.138	0.139	0.14	0.141	0.142	0.141	0.141	0.14	0.141	0.144	0.144	0.143	0.144	0.143	0.144	0.145	0.146	0.147	0.147	0.146	0.148
294	blank			CM		23	0.0	20150517 PQ 3	0.129	0.121	0.13	0.137	0.138	0.144	0.151	0.135	0.148	0.138	0.138	0.136	0.139	0.14	0.14	0.14	0.138	0.141	0.143	0.142	0.142	0.143	0.144	0.145	0.145	0.145	0.145	0.144	0.145	0.147	0.148	0.146	0.146	0.146	0.147	0.147	0.149	0.148	0.148	0.148	0.15
295	blank			CM		23	0.0	20150517 PQ 3	0.123	0.116	0.125	0.13	0.132	0.137	0.143	0.13	0.141	0.133	0.133	0.134	0.136	0.137	0.137	0.138	0.135	0.138	0.14	0.14	0.14	0.141	0.143	0.143	0.144	0.144	0.144	0.143	0.144	0.146	0.147	0.147	0.147	0.146	0.146	0.147	0.149	0.149	0.151	0.15	0.151
296	blank			CM		23	0.0	20150517 PQ 3	0.128	0.117	0.127	0.132	0.135	0.14	0.145	0.134	0.144	0.137	0.137	0.137	0.138	0.139	0.139	0.139	0.137	0.139	0.142	0.141	0.14	0.142	0.143	0.144	0.145	0.144	0.143	0.142	0.144	0.147	0.147	0.146	0.146	0.145	0.145	0.146	0.147	0.147	0.149	0.148	0.148
297	blank			CM		23	0.0	20150517 PQ 3	0.113	0.095	0.099	0.101	0.102	0.104	0.107	0.099	0.107	0.102	0.101	0.1	0.102	0.103	0.102	0.103	0.101	0.103	0.105	0.104	0.105	0.105	0.106	0.106	0.107	0.106	0.106	0.107	0.107	0.109	0.109	0.109	0.11	0.109	0.11	0.11	0.111	0.111	0.112	0.113	0.114
298	blank			CM		23	0.0	20150517 PQ 3	0.108	0.095	0.099	0.103	0.103	0.106	0.11	0.103	0.109	0.104	0.103	0.103	0.105	0.106	0.107	0.106	0.104	0.107	0.109	0.109	0.109	0.11	0.111	0.112	0.112	0.111	0.111	0.111	0.112	0.114	0.114	0.113	0.115	0.113	0.115	0.116	0.116	0.117	0.118	0.117	0.119
299	blank			CM		23	0.0	20150517 PQ 3	0.127	0.106	0.109	0.113	0.113	0.116	0.118	0.108	0.113	0.111	0.11	0.109	0.111	0.111	0.112	0.113	0.109	0.112	0.114	0.114	0.114	0.115	0.116	0.115	0.117	0.117	0.117	0.116	0.116	0.12	0.12	0.119	0.12	0.119	0.119	0.12	0.121	0.122	0.123	0.123	0.123
300	blank			CM		23	0.0	20150517 PQ 3	0.114	0.098	0.1	0.101	0.102	0.104	0.11	0.1	0.104	0.102	0.102	0.101	0.103	0.104	0.105	0.105	0.103	0.106	0.107	0.106	0.106	0.108	0.108	0.108	0.11	0.108	0.108	0.109	0.109	0.112	0.113	0.112	0.113	0.112	0.113	0.114	0.116	0.116	0.117	0.116	0.118
101	blank			CM		21	0.0	20150630 PQ 5	0.088	0.091	0.093	0.094	0.095	0.095	0.097	0.098	0.098	0.099	0.106	0.1	0.1	0.101	0.102	0.103	0.102	0.103	0.103	0.111	0.111	0.106	0.115	0.106	0.107	0.107	0.109	0.108	0.109	0.109	0.11	0.11	0.111	0.122	0.111	0.111	0.111	0.112	0.112	0.121	0.111
102	ura3	A	1.0	CM		21	0.0	20150630 PQ 5	0.105	0.108	0.11	0.111	0.111	0.112	0.114	0.114	0.114	0.116	0.121	0.118	0.119	0.12	0.121	0.124	0.125	0.127	0.13	0.136	0.139	0.139	0.147	0.145	0.149	0.152	0.156	0.16	0.164	0.168	0.173	0.175	0.181	0.193	0.194	0.199	0.204	0.212	0.216	0.23	0.228
103	ura3	A	2.0	CM		21	0.0	20150630 PQ 5	0.101	0.102	0.104	0.104	0.105	0.106	0.107	0.108	0.109	0.111	0.114	0.112	0.114	0.115	0.116	0.119	0.12	0.122	0.125	0.129	0.132	0.134	0.139	0.14	0.144	0.149	0.153	0.157	0.161	0.165	0.169	0.174	0.18	0.187	0.191	0.2	0.205	0.212	0.218	0.229	0.234
104	ura3	A	3.0	CM		21	0.0	20150630 PQ 5	0.098	0.098	0.101	0.101	0.102	0.102	0.104	0.104	0.105	0.107	0.109	0.108	0.11	0.111	0.112	0.114	0.116	0.118	0.121	0.126	0.128	0.13	0.135	0.136	0.141	0.145	0.149	0.153	0.158	0.161	0.164	0.171	0.177	0.183	0.188	0.195	0.201	0.209	0.216	0.227	0.23
105	ura3	B	1.0	CM		21	0.0	20150630 PQ 5	0.094	0.095	0.096	0.097	0.098	0.098	0.1	0.1	0.101	0.103	0.104	0.105	0.106	0.108	0.109	0.111	0.114	0.116	0.119	0.124	0.127	0.129	0.134	0.136	0.141	0.145	0.15	0.156	0.159	0.163	0.166	0.173	0.18	0.188	0.193	0.201	0.208	0.215	0.221	0.232	0.233
106	ura3	B	2.0	CM		21	0.0	20150630 PQ 5	0.101	0.099	0.1	0.1	0.101	0.102	0.103	0.104	0.105	0.107	0.11	0.109	0.11	0.113	0.115	0.117	0.12	0.122	0.125	0.132	0.135	0.137	0.144	0.145	0.151	0.155	0.159	0.165	0.169	0.173	0.176	0.183	0.19	0.201	0.203	0.211	0.218	0.225	0.231	0.242	0.24
107	ura3	B	3.0	CM		21	0.0	20150630 PQ 5	0.099	0.098	0.1	0.1	0.1	0.101	0.103	0.103	0.104	0.105	0.107	0.108	0.109	0.112	0.113	0.116	0.118	0.121	0.124	0.13	0.134	0.136	0.142	0.144	0.15	0.155	0.159	0.164	0.168	0.174	0.174	0.183	0.191	0.2	0.204	0.212	0.216	0.226	0.228	0.242	0.241
108	ura3	C	1.0	CM		21	0.0	20150630 PQ 5	0.099	0.097	0.097	0.097	0.098	0.098	0.099	0.099	0.1	0.102	0.103	0.103	0.104	0.106	0.107	0.109	0.111	0.112	0.115	0.119	0.122	0.124	0.128	0.131	0.134	0.139	0.141	0.146	0.151	0.155	0.158	0.163	0.17	0.178	0.18	0.186	0.195	0.2	0.208	0.216	0.217
109	ura3	C	2.0	CM		21	0.0	20150630 PQ 5	0.101	0.099	0.099	0.1	0.1	0.101	0.102	0.102	0.103	0.105	0.108	0.106	0.107	0.109	0.111	0.113	0.114	0.116	0.119	0.126	0.129	0.128	0.136	0.135	0.139	0.144	0.148	0.153	0.154	0.161	0.164	0.171	0.178	0.189	0.189	0.198	0.206	0.207	0.215	0.229	0.229
110	blank			CM		21	0.0	20150630 PQ 5	0.084	0.083	0.083	0.084	0.084	0.084	0.084	0.084	0.085	0.085	0.087	0.085	0.085	0.085	0.086	0.086	0.086	0.086	0.087	0.089	0.089	0.087	0.089	0.087	0.088	0.087	0.088	0.088	0.088	0.088	0.088	0.089	0.089	0.093	0.089	0.089	0.089	0.089	0.089	0.094	0.089
111	ura3	C	3.0	CM		21	0.0	20150630 PQ 5	0.104	0.108	0.11	0.111	0.112	0.113	0.115	0.116	0.117	0.119	0.122	0.122	0.122	0.126	0.127	0.131	0.131	0.134	0.137	0.143	0.145	0.147	0.154	0.155	0.16	0.163	0.167	0.171	0.179	0.182	0.189	0.193	0.202	0.211	0.215	0.221	0.227	0.237	0.242	0.252	0.253
112	ura3	D	1.0	CM		21	0.0	20150630 PQ 5	0.105	0.103	0.106	0.107	0.109	0.11	0.112	0.114	0.116	0.118	0.124	0.122	0.124	0.129	0.131	0.135	0.138	0.142	0.147	0.159	0.165	0.164	0.175	0.176	0.182	0.187	0.194	0.199	0.211	0.216	0.228	0.234	0.246	0.26	0.261	0.266	0.276	0.286	0.292	0.309	0.314
113	ura3	D	2.0	CM		21	0.0	20150630 PQ 5	0.099	0.098	0.101	0.103	0.104	0.106	0.107	0.109	0.111	0.113	0.117	0.117	0.119	0.123	0.126	0.129	0.133	0.136	0.142	0.15	0.155	0.157	0.167	0.169	0.175	0.182	0.188	0.195	0.203	0.211	0.22	0.228	0.237	0.248	0.252	0.261	0.27	0.277	0.286	0.302	0.305
114	ura3	D	3.0	CM		21	0.0	20150630 PQ 5	0.1	0.098	0.101	0.103	0.104	0.105	0.107	0.109	0.111	0.113	0.117	0.118	0.12	0.124	0.127	0.131	0.134	0.138	0.144	0.151	0.156	0.159	0.168	0.171	0.177	0.185	0.192	0.199	0.208	0.215	0.224	0.232	0.24	0.252	0.257	0.267	0.274	0.281	0.289	0.305	0.307
115	idr1	A	1.0	CM		21	0.0	20150630 PQ 5	0.102	0.1	0.101	0.102	0.103	0.104	0.106	0.106	0.107	0.109	0.112	0.111	0.112	0.114	0.115	0.117	0.119	0.121	0.124	0.13	0.133	0.133	0.14	0.141	0.145	0.149	0.153	0.158	0.163	0.166	0.171	0.176	0.182	0.191	0.194	0.201	0.207	0.214	0.223	0.237	0.24
116	idr1	A	2.0	CM		21	0.0	20150630 PQ 5	0.102	0.1	0.102	0.103	0.103	0.104	0.106	0.107	0.107	0.109	0.111	0.11	0.111	0.113	0.114	0.117	0.119	0.12	0.123	0.128	0.13	0.133	0.138	0.14	0.145	0.15	0.154	0.159	0.164	0.167	0.171	0.177	0.183	0.19	0.196	0.202	0.21	0.215	0.221	0.234	0.238
117	idr1	A	3.0	CM		21	0.0	20150630 PQ 5	0.103	0.101	0.102	0.103	0.104	0.105	0.106	0.107	0.107	0.109	0.111	0.11	0.112	0.114	0.115	0.117	0.119	0.121	0.124	0.129	0.132	0.134	0.14	0.142	0.147	0.151	0.155	0.161	0.165	0.169	0.173	0.179	0.186	0.193	0.198	0.205	0.212	0.219	0.227	0.239	0.244
118	idr1	B	1.0	CM		21	0.0	20150630 PQ 5	0.102	0.099	0.1	0.101	0.101	0.101	0.102	0.102	0.103	0.104	0.106	0.105	0.105	0.107	0.108	0.109	0.11	0.111	0.113	0.117	0.118	0.12	0.124	0.125	0.128	0.131	0.135	0.139	0.143	0.146	0.15	0.155	0.159	0.164	0.167	0.173	0.177	0.181	0.186	0.198	0.2
119	idr1	B	2.0	CM		21	0.0	20150630 PQ 5	0.106	0.1	0.101	0.102	0.102	0.104	0.104	0.103	0.106	0.105	0.107	0.106	0.107	0.108	0.109	0.111	0.112	0.113	0.115	0.119	0.121	0.122	0.126	0.128	0.131	0.135	0.137	0.142	0.145	0.149	0.152	0.156	0.16	0.165	0.168	0.173	0.177	0.182	0.188	0.197	0.199
120	idr1	B	3.0	CM		21	0.0	20150630 PQ 5	0.102	0.101	0.101	0.101	0.102	0.102	0.103	0.103	0.104	0.105	0.106	0.106	0.107	0.108	0.109	0.11	0.112	0.113	0.114	0.118	0.119	0.12	0.125	0.125	0.128	0.131	0.133	0.137	0.14	0.143	0.145	0.147	0.15	0.157	0.156	0.16	0.163	0.166	0.171	0.181	0.181
121	idr1	C	1.0	CM		21	0.0	20150630 PQ 5	0.107	0.108	0.108	0.109	0.11	0.11	0.112	0.114	0.113	0.114	0.123	0.117	0.117	0.121	0.123	0.125	0.125	0.127	0.128	0.141	0.143	0.137	0.149	0.14	0.145	0.147	0.15	0.152	0.155	0.158	0.162	0.165	0.167	0.185	0.175	0.177	0.182	0.188	0.19	0.205	0.2
122	idr1	C	2.0	CM		21	0.0	20150630 PQ 5	0.107	0.104	0.105	0.106	0.108	0.108	0.109	0.109	0.11	0.111	0.115	0.113	0.114	0.116	0.118	0.119	0.12	0.121	0.124	0.131	0.133	0.131	0.139	0.137	0.141	0.144	0.148	0.152	0.156	0.159	0.163	0.167	0.173	0.184	0.182	0.187	0.193	0.198	0.204	0.219	0.219
123	idr1	C	3.0	CM		21	0.0	20150630 PQ 5	0.104	0.101	0.103	0.105	0.106	0.107	0.108	0.109	0.109	0.111	0.113	0.112	0.112	0.115	0.116	0.118	0.12	0.121	0.123	0.129	0.133	0.132	0.138	0.139	0.143	0.147	0.149	0.154	0.159	0.162	0.165	0.17	0.175	0.182	0.184	0.19	0.197	0.202	0.209	0.222	0.226
124	idr1	D	1.0	CM		21	0.0	20150630 PQ 5	0.101	0.099	0.101	0.102	0.103	0.104	0.105	0.106	0.107	0.108	0.11	0.109	0.11	0.112	0.113	0.115	0.117	0.118	0.12	0.125	0.127	0.128	0.133	0.134	0.138	0.141	0.144	0.148	0.152	0.155	0.159	0.163	0.167	0.175	0.177	0.182	0.187	0.191	0.197	0.209	0.213
125	idr1	D	2.0	CM		21	0.0	20150630 PQ 5	0.102	0.1	0.101	0.102	0.103	0.104	0.105	0.105	0.106	0.107	0.109	0.109	0.109	0.111	0.113	0.114	0.116	0.117	0.12	0.124	0.127	0.127	0.133	0.133	0.137	0.141	0.144	0.147	0.151	0.154	0.159	0.164	0.168	0.177	0.176	0.181	0.187	0.191	0.198	0.209	0.213
126	idr1	D	3.0	CM		21	0.0	20150630 PQ 5	0.103	0.1	0.101	0.102	0.103	0.104	0.106	0.106	0.107	0.108	0.11	0.109	0.111	0.112	0.113	0.115	0.117	0.118	0.12	0.125	0.128	0.128	0.134	0.135	0.139	0.141	0.144	0.149	0.153	0.156	0.16	0.165	0.169	0.178	0.179	0.185	0.19	0.195	0.202	0.215	0.218
127	idr2	A	1.0	CM		21	0.0	20150630 PQ 5	0.106	0.103	0.104	0.106	0.106	0.106	0.108	0.108	0.109	0.11	0.112	0.112	0.112	0.114	0.115	0.117	0.118	0.118	0.12	0.124	0.125	0.125	0.13	0.129	0.132	0.134	0.136	0.139	0.142	0.144	0.148	0.15	0.154	0.16	0.16	0.164	0.17	0.171	0.176	0.186	0.186
128	idr2	A	2.0	CM		21	0.0	20150630 PQ 5	0.109	0.105	0.106	0.106	0.107	0.108	0.109	0.109	0.11	0.112	0.114	0.113	0.114	0.115	0.117	0.118	0.118	0.12	0.121	0.127	0.128	0.127	0.132	0.131	0.133	0.137	0.139	0.142	0.144	0.148	0.151	0.154	0.157	0.165	0.163	0.168	0.171	0.174	0.179	0.19	0.19
129	idr2	A	3.0	CM		21	0.0	20150630 PQ 5	0.112	0.108	0.109	0.111	0.111	0.111	0.112	0.113	0.114	0.115	0.118	0.117	0.117	0.119	0.12	0.122	0.122	0.124	0.125	0.132	0.134	0.131	0.138	0.135	0.138	0.14	0.142	0.146	0.149	0.152	0.155	0.159	0.161	0.172	0.168	0.173	0.177	0.18	0.185	0.197	0.196
130	idr2	B	1.0	CM		21	0.0	20150630 PQ 5	0.099	0.097	0.098	0.099	0.1	0.1	0.101	0.102	0.103	0.103	0.105	0.105	0.105	0.106	0.107	0.108	0.109	0.11	0.111	0.115	0.116	0.115	0.119	0.118	0.121	0.123	0.125	0.128	0.129	0.131	0.135	0.137	0.14	0.146	0.146	0.149	0.151	0.154	0.158	0.166	0.165
131	idr2	B	2.0	CM		21	0.0	20150630 PQ 5	0.105	0.109	0.113	0.114	0.116	0.118	0.119	0.119	0.121	0.124	0.125	0.125	0.124	0.129	0.128	0.13	0.13	0.131	0.133	0.138	0.138	0.14	0.145	0.143	0.144	0.146	0.148	0.15	0.155	0.155	0.158	0.16	0.165	0.169	0.17	0.172	0.175	0.179	0.181	0.186	0.189
132	idr2	B	3.0	CM		21	0.0	20150630 PQ 5	0.106	0.105	0.108	0.11	0.111	0.112	0.113	0.114	0.114	0.119	0.123	0.12	0.119	0.122	0.122	0.124	0.125	0.125	0.127	0.136	0.138	0.133	0.143	0.135	0.138	0.14	0.143	0.145	0.149	0.151	0.155	0.156	0.16	0.172	0.167	0.167	0.175	0.178	0.183	0.195	0.19
133	idr2	C	1.0	CM		21	0.0	20150630 PQ 5	0.1	0.098	0.099	0.101	0.103	0.103	0.104	0.104	0.106	0.107	0.109	0.108	0.108	0.11	0.111	0.112	0.112	0.113	0.115	0.12	0.121	0.12	0.125	0.123	0.124	0.127	0.128	0.131	0.134	0.135	0.139	0.142	0.144	0.15	0.152	0.153	0.159	0.16	0.162	0.173	0.173
134	idr2	C	2.0	CM		21	0.0	20150630 PQ 5	0.098	0.096	0.099	0.1	0.101	0.101	0.102	0.103	0.104	0.105	0.106	0.106	0.106	0.107	0.109	0.109	0.11	0.11	0.113	0.117	0.118	0.117	0.121	0.12	0.122	0.123	0.126	0.128	0.131	0.132	0.136	0.138	0.141	0.147	0.147	0.15	0.152	0.154	0.157	0.166	0.165
135	idr2	C	3.0	CM		21	0.0	20150630 PQ 5	0.1	0.098	0.1	0.101	0.103	0.103	0.104	0.105	0.105	0.107	0.109	0.109	0.109	0.111	0.112	0.113	0.113	0.114	0.117	0.121	0.122	0.121	0.126	0.124	0.126	0.128	0.129	0.132	0.134	0.137	0.14	0.142	0.145	0.151	0.152	0.153	0.158	0.16	0.163	0.172	0.172
136	idr2	D	1.0	CM		21	0.0	20150630 PQ 5	0.1	0.097	0.098	0.099	0.1	0.101	0.102	0.103	0.104	0.105	0.106	0.107	0.107	0.109	0.11	0.112	0.113	0.114	0.117	0.121	0.122	0.122	0.126	0.127	0.13	0.132	0.135	0.137	0.141	0.144	0.149	0.152	0.156	0.161	0.163	0.164	0.17	0.174	0.179	0.188	0.19
137	idr2	D	2.0	CM		21	0.0	20150630 PQ 5	0.1	0.097	0.099	0.103	0.138	0.183	0.12	0.205	0.206	0.183	0.204	0.185	0.109	0.114	0.119	0.133	0.115	0.115	0.117	0.122	0.124	0.123	0.129	0.129	0.131	0.134	0.137	0.14	0.144	0.147	0.15	0.155	0.158	0.164	0.166	0.17	0.176	0.178	0.184	0.194	0.196
138	idr2	D	3.0	CM		21	0.0	20150630 PQ 5	0.102	0.099	0.1	0.101	0.102	0.102	0.103	0.104	0.105	0.107	0.108	0.109	0.109	0.111	0.112	0.114	0.116	0.116	0.119	0.124	0.125	0.125	0.13	0.13	0.133	0.136	0.139	0.142	0.146	0.149	0.154	0.157	0.16	0.167	0.168	0.172	0.178	0.182	0.186	0.198	0.198
139	sirR	A	1.0	CM		21	0.0	20150630 PQ 5	0.105	0.101	0.102	0.102	0.103	0.103	0.104	0.105	0.106	0.108	0.11	0.11	0.112	0.114	0.116	0.118	0.121	0.124	0.128	0.134	0.138	0.141	0.148	0.151	0.157	0.162	0.167	0.173	0.178	0.184	0.191	0.196	0.204	0.212	0.216	0.222	0.23	0.237	0.245	0.259	0.265
140	sirR	A	2.0	CM		21	0.0	20150630 PQ 5	0.104	0.103	0.104	0.104	0.104	0.105	0.106	0.106	0.107	0.109	0.111	0.111	0.113	0.115	0.117	0.12	0.123	0.125	0.128	0.135	0.139	0.14	0.148	0.149	0.153	0.158	0.161	0.168	0.172	0.177	0.18	0.19	0.193	0.202	0.2	0.208	0.214	0.214	0.22	0.23	0.228
141	sirR	A	3.0	CM		21	0.0	20150630 PQ 5	0.113	0.116	0.118	0.12	0.12	0.123	0.124	0.126	0.128	0.129	0.141	0.133	0.135	0.141	0.14	0.142	0.147	0.151	0.154	0.168	0.175	0.168	0.185	0.178	0.184	0.187	0.192	0.197	0.202	0.208	0.212	0.225	0.228	0.247	0.243	0.249	0.253	0.264	0.266	0.281	0.278
142	sirR	B	1.0	CM		21	0.0	20150630 PQ 5	0.114	0.113	0.115	0.116	0.117	0.118	0.12	0.122	0.124	0.124	0.132	0.128	0.129	0.134	0.135	0.136	0.141	0.144	0.148	0.16	0.164	0.164	0.175	0.174	0.178	0.182	0.189	0.193	0.201	0.204	0.211	0.221	0.228	0.239	0.24	0.247	0.254	0.261	0.268	0.283	0.285
143	sirR	B	2.0	CM		21	0.0	20150630 PQ 5	0.109	0.107	0.109	0.11	0.111	0.112	0.114	0.115	0.117	0.118	0.122	0.122	0.123	0.127	0.129	0.131	0.136	0.14	0.143	0.15	0.156	0.159	0.168	0.169	0.175	0.179	0.184	0.191	0.196	0.202	0.21	0.218	0.226	0.235	0.24	0.246	0.253	0.261	0.268	0.282	0.287
144	sirR	B	3.0	CM		21	0.0	20150630 PQ 5	0.107	0.105	0.107	0.108	0.108	0.11	0.112	0.113	0.114	0.116	0.119	0.119	0.12	0.124	0.126	0.129	0.133	0.137	0.14	0.148	0.153	0.155	0.164	0.165	0.17	0.174	0.179	0.185	0.192	0.199	0.205	0.213	0.22	0.23	0.234	0.241	0.25	0.255	0.264	0.276	0.28
145	sirR	C	1.0	CM		21	0.0	20150630 PQ 5	0.101	0.1	0.101	0.101	0.102	0.104	0.105	0.106	0.107	0.108	0.11	0.11	0.112	0.114	0.116	0.117	0.121	0.123	0.126	0.132	0.137	0.137	0.144	0.146	0.151	0.155	0.159	0.164	0.169	0.173	0.179	0.184	0.19	0.201	0.205	0.212	0.219	0.224	0.233	0.243	0.248
146	sirR	C	2.0	CM		21	0.0	20150630 PQ 5	0.105	0.102	0.102	0.103	0.103	0.105	0.106	0.106	0.108	0.109	0.113	0.111	0.113	0.115	0.117	0.119	0.122	0.124	0.128	0.136	0.14	0.14	0.149	0.149	0.154	0.158	0.162	0.167	0.171	0.176	0.182	0.189	0.194	0.206	0.21	0.216	0.223	0.229	0.236	0.249	0.251
147	sirR	C	3.0	CM		21	0.0	20150630 PQ 5	0.105	0.102	0.103	0.103	0.104	0.105	0.107	0.107	0.108	0.11	0.113	0.113	0.114	0.116	0.118	0.12	0.124	0.126	0.13	0.137	0.141	0.141	0.149	0.151	0.155	0.16	0.163	0.169	0.174	0.179	0.185	0.192	0.197	0.209	0.212	0.22	0.228	0.232	0.239	0.25	0.255
148	sirR	D	1.0	CM		21	0.0	20150630 PQ 5	0.105	0.101	0.102	0.103	0.104	0.104	0.106	0.107	0.108	0.109	0.112	0.112	0.113	0.116	0.118	0.12	0.123	0.127	0.13	0.138	0.142	0.143	0.152	0.153	0.157	0.162	0.166	0.172	0.176	0.182	0.189	0.195	0.202	0.214	0.217	0.222	0.23	0.235	0.242	0.257	0.261
149	sirR	D	2.0	CM		21	0.0	20150630 PQ 5	0.109	0.105	0.107	0.107	0.108	0.109	0.111	0.111	0.111	0.113	0.119	0.116	0.117	0.12	0.122	0.124	0.127	0.131	0.135	0.145	0.149	0.151	0.16	0.16	0.164	0.169	0.174	0.18	0.186	0.191	0.199	0.205	0.212	0.223	0.224	0.231	0.239	0.244	0.252	0.267	0.272
150	sirR	D	3.0	CM		21	0.0	20150630 PQ 5	0.107	0.105	0.106	0.106	0.107	0.108	0.109	0.11	0.111	0.113	0.116	0.115	0.117	0.12	0.122	0.124	0.128	0.131	0.135	0.144	0.148	0.149	0.158	0.158	0.162	0.167	0.172	0.177	0.182	0.188	0.195	0.202	0.207	0.218	0.216	0.222	0.227	0.233	0.239	0.249	0.249
151	troR	A	1.0	CM		21	0.0	20150630 PQ 5	0.109	0.114	0.119	0.122	0.124	0.124	0.127	0.128	0.129	0.131	0.134	0.132	0.133	0.136	0.135	0.138	0.138	0.141	0.143	0.147	0.148	0.148	0.152	0.152	0.154	0.157	0.158	0.16	0.163	0.164	0.165	0.167	0.171	0.175	0.173	0.176	0.177	0.179	0.179	0.182	0.184
152	troR	A	2.0	CM		21	0.0	20150630 PQ 5	0.116	0.111	0.117	0.119	0.122	0.121	0.124	0.125	0.125	0.126	0.137	0.128	0.129	0.131	0.132	0.134	0.135	0.136	0.139	0.15	0.153	0.146	0.156	0.15	0.153	0.154	0.156	0.158	0.161	0.163	0.164	0.167	0.17	0.182	0.174	0.175	0.178	0.18	0.179	0.192	0.185
153	troR	A	3.0	CM		21	0.0	20150630 PQ 5	0.109	0.105	0.109	0.111	0.112	0.112	0.114	0.115	0.115	0.117	0.123	0.118	0.12	0.122	0.121	0.124	0.125	0.126	0.129	0.136	0.138	0.134	0.142	0.139	0.142	0.144	0.145	0.148	0.15	0.151	0.155	0.157	0.158	0.167	0.163	0.164	0.167	0.167	0.17	0.179	0.174
154	troR	B	1.0	CM		21	0.0	20150630 PQ 5	0.103	0.102	0.103	0.104	0.106	0.106	0.108	0.108	0.109	0.11	0.114	0.111	0.112	0.113	0.114	0.115	0.117	0.117	0.12	0.124	0.126	0.124	0.129	0.128	0.13	0.132	0.134	0.137	0.139	0.14	0.143	0.145	0.148	0.153	0.152	0.154	0.156	0.156	0.158	0.166	0.163
155	troR	B	2.0	CM		21	0.0	20150630 PQ 5	0.11	0.107	0.109	0.111	0.112	0.112	0.113	0.114	0.114	0.116	0.121	0.117	0.118	0.119	0.12	0.121	0.122	0.124	0.126	0.132	0.134	0.132	0.138	0.135	0.137	0.14	0.141	0.144	0.146	0.148	0.15	0.153	0.155	0.163	0.158	0.16	0.163	0.163	0.165	0.173	0.169
156	troR	B	3.0	CM		21	0.0	20150630 PQ 5	0.105	0.103	0.105	0.106	0.108	0.108	0.109	0.11	0.11	0.112	0.115	0.113	0.115	0.116	0.117	0.118	0.12	0.121	0.123	0.126	0.128	0.128	0.132	0.131	0.134	0.136	0.137	0.141	0.142	0.145	0.147	0.149	0.152	0.156	0.156	0.158	0.16	0.16	0.163	0.169	0.167
157	troR	C	1.0	CM		21	0.0	20150630 PQ 5	0.108	0.105	0.105	0.107	0.108	0.108	0.11	0.111	0.111	0.113	0.117	0.115	0.117	0.118	0.12	0.121	0.123	0.125	0.128	0.133	0.135	0.135	0.14	0.14	0.143	0.146	0.148	0.152	0.154	0.156	0.158	0.16	0.163	0.168	0.167	0.169	0.172	0.173	0.176	0.184	0.181
158	troR	C	2.0	CM		21	0.0	20150630 PQ 5	0.11	0.104	0.106	0.108	0.11	0.109	0.111	0.112	0.112	0.114	0.118	0.116	0.118	0.119	0.121	0.122	0.125	0.127	0.13	0.135	0.138	0.137	0.143	0.144	0.146	0.149	0.151	0.154	0.157	0.159	0.161	0.164	0.166	0.171	0.171	0.173	0.174	0.175	0.179	0.188	0.186
159	troR	C	3.0	CM		21	0.0	20150630 PQ 5	0.109	0.104	0.107	0.108	0.109	0.109	0.11	0.111	0.112	0.114	0.118	0.116	0.117	0.119	0.121	0.122	0.125	0.127	0.13	0.136	0.138	0.137	0.143	0.143	0.147	0.149	0.152	0.155	0.157	0.159	0.161	0.163	0.165	0.171	0.17	0.173	0.175	0.176	0.179	0.187	0.187
160	troR	D	1.0	CM		21	0.0	20150630 PQ 5	0.106	0.102	0.104	0.104	0.105	0.105	0.105	0.106	0.107	0.108	0.111	0.109	0.11	0.111	0.112	0.112	0.115	0.116	0.117	0.122	0.123	0.121	0.127	0.126	0.128	0.13	0.131	0.134	0.135	0.138	0.138	0.142	0.143	0.149	0.143	0.145	0.149	0.147	0.15	0.156	0.152
161	troR	D	2.0	CM		21	0.0	20150630 PQ 5	0.114	0.118	0.12	0.122	0.124	0.124	0.125	0.129	0.13	0.13	0.141	0.13	0.134	0.136	0.138	0.14	0.141	0.141	0.144	0.158	0.158	0.149	0.165	0.154	0.156	0.159	0.162	0.162	0.166	0.167	0.169	0.173	0.174	0.191	0.178	0.179	0.18	0.186	0.185	0.201	0.187
162	troR	D	3.0	CM		21	0.0	20150630 PQ 5	0.12	0.121	0.125	0.128	0.129	0.13	0.13	0.133	0.135	0.135	0.143	0.134	0.138	0.139	0.14	0.142	0.142	0.141	0.144	0.155	0.156	0.149	0.161	0.153	0.156	0.157	0.161	0.161	0.166	0.166	0.168	0.171	0.174	0.185	0.178	0.18	0.181	0.184	0.186	0.195	0.189
163	ura3	A	1.0	CM	0.083mM PQ	21	0.083	20150630 PQ 5	0.111	0.111	0.114	0.115	0.117	0.117	0.118	0.121	0.122	0.122	0.128	0.122	0.125	0.127	0.129	0.131	0.132	0.132	0.135	0.144	0.145	0.143	0.153	0.15	0.153	0.156	0.162	0.163	0.169	0.171	0.175	0.18	0.183	0.194	0.193	0.196	0.203	0.209	0.215	0.226	0.225
164	ura3	A	2.0	CM	0.083mM PQ	21	0.083	20150630 PQ 5	0.109	0.109	0.111	0.112	0.113	0.114	0.115	0.116	0.117	0.118	0.123	0.119	0.121	0.123	0.124	0.127	0.128	0.129	0.132	0.14	0.142	0.14	0.15	0.147	0.151	0.154	0.157	0.162	0.166	0.169	0.173	0.176	0.182	0.191	0.19	0.197	0.202	0.207	0.212	0.224	0.224
165	ura3	A	3.0	CM	0.083mM PQ	21	0.083	20150630 PQ 5	0.109	0.11	0.112	0.113	0.114	0.115	0.115	0.117	0.117	0.119	0.124	0.119	0.122	0.124	0.125	0.127	0.128	0.13	0.133	0.141	0.144	0.142	0.151	0.148	0.152	0.155	0.159	0.163	0.168	0.17	0.175	0.18	0.185	0.195	0.195	0.199	0.203	0.207	0.216	0.228	0.227
166	ura3	B	1.0	CM	0.083mM PQ	21	0.083	20150630 PQ 5	0.118	0.113	0.115	0.115	0.117	0.117	0.118	0.119	0.121	0.122	0.13	0.124	0.126	0.128	0.13	0.133	0.135	0.137	0.141	0.152	0.155	0.152	0.166	0.161	0.165	0.169	0.173	0.177	0.184	0.187	0.192	0.198	0.203	0.217	0.213	0.219	0.226	0.229	0.238	0.251	0.249
167	ura3	B	2.0	CM	0.083mM PQ	21	0.083	20150630 PQ 5	0.109	0.106	0.107	0.108	0.11	0.111	0.112	0.113	0.115	0.117	0.12	0.118	0.121	0.123	0.125	0.128	0.13	0.132	0.136	0.143	0.147	0.147	0.156	0.155	0.16	0.165	0.168	0.173	0.178	0.181	0.187	0.193	0.198	0.207	0.209	0.215	0.221	0.225	0.232	0.243	0.245
168	ura3	B	3.0	CM	0.083mM PQ	21	0.083	20150630 PQ 5	0.109	0.107	0.108	0.108	0.11	0.11	0.111	0.113	0.114	0.116	0.121	0.118	0.121	0.123	0.125	0.128	0.13	0.132	0.137	0.145	0.148	0.147	0.156	0.156	0.16	0.165	0.168	0.172	0.177	0.181	0.186	0.193	0.198	0.209	0.21	0.215	0.221	0.227	0.233	0.245	0.245
169	ura3	C	1.0	CM	0.083mM PQ	21	0.083	20150630 PQ 5	0.107	0.105	0.106	0.107	0.108	0.108	0.11	0.111	0.112	0.113	0.118	0.114	0.116	0.119	0.12	0.123	0.123	0.125	0.128	0.136	0.139	0.137	0.146	0.145	0.149	0.153	0.156	0.16	0.165	0.168	0.173	0.178	0.183	0.194	0.192	0.197	0.202	0.207	0.212	0.225	0.223
170	ura3	C	2.0	CM	0.083mM PQ	21	0.083	20150630 PQ 5	0.106	0.103	0.104	0.104	0.105	0.105	0.106	0.107	0.109	0.11	0.114	0.111	0.113	0.115	0.116	0.119	0.12	0.122	0.125	0.132	0.134	0.133	0.142	0.141	0.145	0.148	0.152	0.155	0.158	0.161	0.165	0.169	0.174	0.184	0.182	0.188	0.194	0.201	0.205	0.214	0.214
171	ura3	C	3.0	CM	0.083mM PQ	21	0.083	20150630 PQ 5	0.115	0.128	0.134	0.136	0.138	0.138	0.142	0.141	0.144	0.147	0.15	0.146	0.149	0.15	0.152	0.154	0.155	0.157	0.159	0.165	0.169	0.169	0.175	0.175	0.175	0.181	0.185	0.187	0.191	0.194	0.199	0.203	0.206	0.214	0.216	0.221	0.226	0.232	0.239	0.248	0.25
172	ura3	D	1.0	CM	0.083mM PQ	21	0.083	20150630 PQ 5	0.124	0.126	0.133	0.137	0.139	0.14	0.144	0.143	0.148	0.15	0.163	0.152	0.155	0.159	0.162	0.165	0.169	0.173	0.176	0.193	0.2	0.19	0.209	0.201	0.202	0.209	0.213	0.218	0.223	0.229	0.234	0.241	0.247	0.264	0.262	0.267	0.274	0.282	0.286	0.31	0.3
173	ura3	D	2.0	CM	0.083mM PQ	21	0.083	20150630 PQ 5	0.117	0.117	0.123	0.126	0.128	0.129	0.133	0.132	0.137	0.139	0.15	0.142	0.145	0.149	0.152	0.155	0.16	0.164	0.168	0.181	0.188	0.182	0.198	0.193	0.195	0.2	0.207	0.211	0.218	0.224	0.228	0.235	0.241	0.257	0.255	0.26	0.266	0.274	0.278	0.297	0.292
174	ura3	D	3.0	CM	0.083mM PQ	21	0.083	20150630 PQ 5	0.12	0.12	0.125	0.127	0.128	0.13	0.133	0.132	0.138	0.14	0.151	0.143	0.146	0.15	0.154	0.156	0.162	0.166	0.171	0.184	0.19	0.185	0.198	0.193	0.196	0.201	0.208	0.215	0.221	0.226	0.231	0.239	0.246	0.259	0.258	0.265	0.27	0.276	0.283	0.302	0.296
175	idr1	A	1.0	CM	0.083mM PQ	21	0.083	20150630 PQ 5	0.115	0.117	0.12	0.122	0.122	0.124	0.126	0.126	0.129	0.13	0.139	0.13	0.132	0.134	0.136	0.137	0.14	0.142	0.144	0.157	0.161	0.155	0.168	0.162	0.163	0.167	0.171	0.176	0.18	0.182	0.186	0.191	0.194	0.21	0.205	0.209	0.214	0.218	0.222	0.239	0.233
176	idr1	A	2.0	CM	0.083mM PQ	21	0.083	20150630 PQ 5	0.116	0.117	0.119	0.121	0.121	0.122	0.125	0.124	0.127	0.129	0.135	0.129	0.13	0.132	0.134	0.136	0.139	0.141	0.143	0.152	0.156	0.152	0.162	0.159	0.161	0.166	0.169	0.173	0.176	0.179	0.182	0.186	0.19	0.202	0.2	0.204	0.209	0.212	0.219	0.234	0.231
177	idr1	A	3.0	CM	0.083mM PQ	21	0.083	20150630 PQ 5	0.114	0.112	0.115	0.116	0.116	0.117	0.118	0.118	0.12	0.122	0.126	0.123	0.124	0.126	0.128	0.129	0.132	0.134	0.136	0.144	0.147	0.146	0.153	0.152	0.154	0.158	0.162	0.166	0.17	0.173	0.176	0.181	0.185	0.195	0.194	0.2	0.206	0.209	0.215	0.227	0.228
178	idr1	B	1.0	CM	0.083mM PQ	21	0.083	20150630 PQ 5	0.116	0.112	0.114	0.114	0.114	0.115	0.117	0.116	0.118	0.119	0.123	0.118	0.119	0.12	0.121	0.122	0.125	0.126	0.128	0.135	0.137	0.135	0.143	0.14	0.142	0.145	0.148	0.152	0.156	0.158	0.161	0.165	0.168	0.177	0.175	0.179	0.184	0.186	0.191	0.203	0.2
179	idr1	B	2.0	CM	0.083mM PQ	21	0.083	20150630 PQ 5	0.11	0.107	0.109	0.109	0.11	0.11	0.112	0.111	0.113	0.114	0.117	0.114	0.114	0.116	0.117	0.118	0.12	0.121	0.123	0.128	0.13	0.129	0.135	0.134	0.135	0.139	0.141	0.144	0.147	0.149	0.152	0.155	0.158	0.165	0.164	0.168	0.171	0.173	0.177	0.186	0.185
180	idr1	B	3.0	CM	0.083mM PQ	21	0.083	20150630 PQ 5	0.106	0.104	0.105	0.104	0.105	0.106	0.107	0.107	0.108	0.109	0.11	0.109	0.11	0.111	0.112	0.113	0.115	0.116	0.117	0.121	0.123	0.123	0.128	0.127	0.129	0.132	0.134	0.136	0.137	0.139	0.141	0.144	0.146	0.152	0.149	0.151	0.154	0.155	0.158	0.166	0.162
181	idr1	C	1.0	CM	0.083mM PQ	21	0.083	20150630 PQ 5	0.125	0.123	0.127	0.129	0.13	0.13	0.133	0.136	0.137	0.139	0.154	0.14	0.142	0.146	0.147	0.15	0.15	0.151	0.15	0.17	0.17	0.157	0.175	0.163	0.165	0.168	0.172	0.173	0.177	0.178	0.18	0.183	0.186	0.205	0.191	0.193	0.196	0.199	0.2	0.22	0.208
182	idr1	C	2.0	CM	0.083mM PQ	21	0.083	20150630 PQ 5	0.122	0.122	0.128	0.131	0.13	0.132	0.133	0.135	0.136	0.138	0.148	0.138	0.138	0.141	0.143	0.144	0.144	0.146	0.145	0.159	0.159	0.152	0.163	0.156	0.158	0.161	0.165	0.166	0.169	0.171	0.173	0.177	0.181	0.195	0.186	0.189	0.192	0.195	0.199	0.215	0.208
183	idr1	C	3.0	CM	0.083mM PQ	21	0.083	20150630 PQ 5	0.118	0.121	0.128	0.131	0.131	0.132	0.134	0.136	0.137	0.138	0.148	0.139	0.139	0.143	0.144	0.146	0.145	0.147	0.147	0.16	0.159	0.153	0.165	0.159	0.161	0.163	0.167	0.169	0.172	0.174	0.177	0.18	0.183	0.196	0.19	0.193	0.196	0.199	0.201	0.214	0.208
184	idr1	D	1.0	CM	0.083mM PQ	21	0.083	20150630 PQ 5	0.116	0.117	0.123	0.126	0.126	0.126	0.128	0.13	0.131	0.132	0.143	0.134	0.134	0.137	0.138	0.141	0.14	0.141	0.142	0.155	0.154	0.147	0.159	0.152	0.155	0.156	0.16	0.161	0.165	0.165	0.168	0.172	0.175	0.189	0.181	0.185	0.188	0.191	0.194	0.208	0.203
185	idr1	D	2.0	CM	0.083mM PQ	21	0.083	20150630 PQ 5	0.11	0.114	0.12	0.122	0.122	0.123	0.125	0.126	0.128	0.129	0.139	0.131	0.132	0.134	0.136	0.137	0.138	0.14	0.142	0.154	0.155	0.148	0.16	0.153	0.156	0.158	0.161	0.163	0.167	0.169	0.173	0.176	0.181	0.194	0.188	0.192	0.196	0.199	0.204	0.217	0.213
186	idr1	D	3.0	CM	0.083mM PQ	21	0.083	20150630 PQ 5	0.125	0.122	0.128	0.131	0.131	0.131	0.133	0.134	0.136	0.138	0.151	0.139	0.139	0.142	0.144	0.146	0.147	0.148	0.151	0.168	0.167	0.157	0.175	0.163	0.166	0.167	0.171	0.174	0.177	0.178	0.181	0.186	0.191	0.208	0.198	0.203	0.207	0.211	0.216	0.236	0.227
187	idr2	A	1.0	CM	0.083mM PQ	21	0.083	20150630 PQ 5	0.194	0.15	0.15	0.144	0.142	0.142	0.143	0.142	0.144	0.146	0.157	0.146	0.145	0.149	0.149	0.151	0.15	0.151	0.151	0.165	0.164	0.156	0.169	0.16	0.161	0.162	0.165	0.166	0.168	0.168	0.171	0.174	0.177	0.187	0.179	0.182	0.185	0.186	0.19	0.202	0.197
188	idr2	A	2.0	CM	0.083mM PQ	21	0.083	20150630 PQ 5	0.119	0.114	0.118	0.119	0.119	0.12	0.121	0.121	0.122	0.124	0.13	0.125	0.126	0.128	0.129	0.131	0.131	0.133	0.134	0.143	0.143	0.14	0.147	0.143	0.146	0.147	0.15	0.152	0.154	0.156	0.159	0.161	0.164	0.173	0.169	0.173	0.175	0.177	0.183	0.19	0.189
189	idr2	A	3.0	CM	0.083mM PQ	21	0.083	20150630 PQ 5	0.113	0.111	0.114	0.116	0.116	0.117	0.119	0.119	0.12	0.121	0.128	0.123	0.123	0.125	0.126	0.128	0.128	0.13	0.131	0.141	0.141	0.137	0.146	0.14	0.143	0.144	0.146	0.149	0.151	0.154	0.155	0.158	0.161	0.17	0.166	0.167	0.171	0.173	0.176	0.185	0.182
190	idr2	B	1.0	CM	0.083mM PQ	21	0.083	20150630 PQ 5	0.115	0.106	0.108	0.108	0.108	0.108	0.11	0.11	0.112	0.113	0.117	0.114	0.114	0.116	0.117	0.118	0.119	0.119	0.121	0.127	0.128	0.126	0.133	0.129	0.131	0.133	0.135	0.137	0.139	0.141	0.143	0.145	0.147	0.155	0.15	0.151	0.155	0.157	0.159	0.166	0.164
191	blank			CM		21	0.0	20150630 PQ 5	0.113	0.122	0.129	0.134	0.135	0.139	0.142	0.142	0.143	0.145	0.151	0.145	0.147	0.147	0.148	0.15	0.15	0.145	0.148	0.152	0.153	0.148	0.152	0.15	0.149	0.15	0.15	0.151	0.153	0.151	0.152	0.153	0.153	0.162	0.155	0.154	0.154	0.154	0.155	0.16	0.157
192	idr2	B	2.0	CM	0.083mM PQ	21	0.083	20150630 PQ 5	0.141	0.147	0.155	0.16	0.161	0.165	0.169	0.167	0.17	0.171	0.195	0.173	0.174	0.175	0.176	0.179	0.18	0.176	0.181	0.202	0.204	0.184	0.208	0.189	0.189	0.191	0.193	0.195	0.199	0.199	0.199	0.203	0.205	0.232	0.213	0.213	0.215	0.217	0.216	0.243	0.224
193	idr2	B	3.0	CM	0.083mM PQ	21	0.083	20150630 PQ 5	0.126	0.134	0.142	0.147	0.148	0.151	0.153	0.154	0.156	0.157	0.174	0.158	0.161	0.161	0.162	0.164	0.165	0.163	0.167	0.181	0.184	0.17	0.188	0.174	0.176	0.178	0.18	0.182	0.185	0.185	0.186	0.189	0.191	0.209	0.196	0.198	0.2	0.202	0.204	0.223	0.21
194	idr2	C	1.0	CM	0.083mM PQ	21	0.083	20150630 PQ 5	0.127	0.13	0.139	0.142	0.143	0.146	0.149	0.147	0.15	0.153	0.167	0.152	0.155	0.154	0.154	0.156	0.157	0.155	0.16	0.173	0.175	0.161	0.176	0.165	0.165	0.167	0.169	0.17	0.175	0.174	0.175	0.178	0.179	0.198	0.182	0.185	0.186	0.188	0.192	0.21	0.197
195	idr2	C	2.0	CM	0.083mM PQ	21	0.083	20150630 PQ 5	0.13	0.132	0.14	0.143	0.144	0.147	0.15	0.149	0.151	0.153	0.169	0.153	0.156	0.157	0.158	0.16	0.159	0.159	0.163	0.178	0.179	0.167	0.182	0.169	0.17	0.172	0.173	0.175	0.179	0.178	0.18	0.183	0.185	0.204	0.19	0.191	0.192	0.195	0.196	0.214	0.202
196	idr2	C	3.0	CM	0.083mM PQ	21	0.083	20150630 PQ 5	0.123	0.126	0.133	0.137	0.138	0.141	0.143	0.141	0.144	0.147	0.158	0.147	0.15	0.149	0.15	0.152	0.153	0.152	0.156	0.165	0.167	0.159	0.17	0.163	0.164	0.166	0.166	0.169	0.172	0.173	0.173	0.176	0.178	0.19	0.182	0.183	0.186	0.188	0.19	0.204	0.197
197	idr2	D	1.0	CM	0.083mM PQ	21	0.083	20150630 PQ 5	0.115	0.11	0.112	0.114	0.115	0.116	0.118	0.118	0.119	0.122	0.13	0.123	0.125	0.126	0.127	0.13	0.13	0.13	0.135	0.142	0.145	0.139	0.148	0.143	0.146	0.147	0.15	0.151	0.156	0.156	0.16	0.161	0.163	0.173	0.168	0.169	0.171	0.173	0.178	0.189	0.185
198	idr2	D	2.0	CM	0.083mM PQ	21	0.083	20150630 PQ 5	0.116	0.112	0.116	0.118	0.118	0.12	0.122	0.121	0.123	0.126	0.134	0.126	0.13	0.129	0.13	0.132	0.134	0.134	0.139	0.148	0.15	0.144	0.154	0.149	0.15	0.151	0.153	0.157	0.159	0.161	0.161	0.164	0.167	0.18	0.171	0.175	0.173	0.179	0.184	0.195	0.192
199	idr2	D	3.0	CM	0.083mM PQ	21	0.083	20150630 PQ 5	0.11	0.109	0.112	0.113	0.114	0.115	0.116	0.116	0.118	0.12	0.126	0.121	0.123	0.124	0.125	0.127	0.128	0.13	0.132	0.14	0.142	0.137	0.146	0.141	0.144	0.147	0.147	0.151	0.153	0.154	0.157	0.159	0.163	0.174	0.166	0.169	0.169	0.175	0.178	0.19	0.185
200	blank			CM		21	0.0	20150630 PQ 5	0.088	0.086	0.087	0.088	0.088	0.089	0.09	0.089	0.09	0.091	0.095	0.091	0.092	0.092	0.093	0.093	0.094	0.094	0.096	0.099	0.1	0.096	0.1	0.097	0.098	0.097	0.098	0.099	0.099	0.098	0.099	0.099	0.099	0.106	0.1	0.1	0.1	0.1	0.101	0.108	0.101
201	blank			CM		21	0.0	20150630 PQ 5	0.092	0.092	0.096	0.097	0.099	0.1	0.101	0.102	0.104	0.105	0.115	0.107	0.108	0.109	0.111	0.111	0.112	0.113	0.115	0.125	0.128	0.116	0.128	0.118	0.118	0.12	0.121	0.121	0.122	0.122	0.123	0.124	0.124	0.138	0.126	0.125	0.126	0.126	0.127	0.141	0.128
202	sirR	A	1.0	CM	0.083mM PQ	21	0.083	20150630 PQ 5	0.11	0.108	0.11	0.11	0.112	0.112	0.113	0.115	0.116	0.119	0.126	0.123	0.124	0.126	0.129	0.131	0.133	0.137	0.14	0.15	0.155	0.15	0.16	0.158	0.16	0.164	0.168	0.17	0.175	0.178	0.181	0.186	0.19	0.203	0.2	0.204	0.21	0.215	0.221	0.233	0.229
203	sirR	A	2.0	CM	0.083mM PQ	21	0.083	20150630 PQ 5	0.106	0.105	0.107	0.107	0.107	0.109	0.11	0.111	0.113	0.114	0.119	0.118	0.119	0.121	0.124	0.126	0.129	0.132	0.135	0.142	0.146	0.145	0.154	0.153	0.156	0.159	0.164	0.167	0.171	0.174	0.178	0.183	0.187	0.198	0.197	0.201	0.208	0.213	0.217	0.227	0.226
204	sirR	A	3.0	CM	0.083mM PQ	21	0.083	20150630 PQ 5	0.106	0.104	0.106	0.106	0.105	0.107	0.108	0.11	0.111	0.113	0.116	0.115	0.118	0.12	0.123	0.125	0.128	0.131	0.135	0.141	0.145	0.145	0.153	0.153	0.156	0.158	0.163	0.167	0.172	0.175	0.178	0.184	0.189	0.198	0.198	0.203	0.21	0.215	0.219	0.227	0.227
205	sirR	B	1.0	CM	0.083mM PQ	21	0.083	20150630 PQ 5	0.104	0.103	0.104	0.104	0.104	0.106	0.107	0.109	0.11	0.111	0.115	0.115	0.117	0.119	0.122	0.124	0.127	0.131	0.135	0.141	0.144	0.144	0.151	0.153	0.154	0.158	0.162	0.165	0.17	0.173	0.178	0.183	0.189	0.197	0.197	0.202	0.208	0.212	0.217	0.224	0.226
206	sirR	B	2.0	CM	0.083mM PQ	21	0.083	20150630 PQ 5	0.109	0.104	0.106	0.105	0.106	0.107	0.108	0.109	0.111	0.112	0.118	0.116	0.117	0.12	0.123	0.125	0.129	0.132	0.136	0.142	0.146	0.145	0.153	0.153	0.156	0.159	0.163	0.166	0.17	0.174	0.178	0.183	0.187	0.197	0.197	0.203	0.208	0.214	0.218	0.228	0.226
207	sirR	B	3.0	CM	0.083mM PQ	21	0.083	20150630 PQ 5	0.11	0.107	0.109	0.108	0.108	0.109	0.111	0.112	0.114	0.116	0.119	0.119	0.121	0.124	0.127	0.13	0.132	0.137	0.141	0.147	0.15	0.151	0.159	0.16	0.163	0.166	0.17	0.175	0.18	0.183	0.188	0.194	0.2	0.207	0.208	0.212	0.217	0.224	0.227	0.234	0.236
208	sirR	C	1.0	CM	0.083mM PQ	21	0.083	20150630 PQ 5	0.105	0.1	0.1	0.1	0.1	0.101	0.101	0.102	0.103	0.105	0.108	0.107	0.108	0.11	0.112	0.114	0.115	0.118	0.121	0.127	0.13	0.129	0.137	0.137	0.14	0.143	0.146	0.148	0.151	0.154	0.157	0.161	0.165	0.172	0.172	0.176	0.181	0.186	0.19	0.199	0.198
209	sirR	C	2.0	CM	0.083mM PQ	21	0.083	20150630 PQ 5	0.112	0.104	0.105	0.105	0.105	0.105	0.106	0.107	0.109	0.11	0.117	0.113	0.114	0.116	0.119	0.121	0.123	0.126	0.128	0.137	0.14	0.138	0.148	0.145	0.148	0.15	0.153	0.156	0.159	0.161	0.165	0.168	0.172	0.184	0.18	0.184	0.19	0.194	0.198	0.21	0.205
210	blank			CM	0.083mM PQ	21	0.0	20150630 PQ 5	0.089	0.085	0.085	0.086	0.086	0.086	0.087	0.087	0.087	0.088	0.092	0.088	0.088	0.089	0.089	0.089	0.09	0.09	0.091	0.096	0.096	0.091	0.098	0.092	0.093	0.093	0.093	0.094	0.094	0.094	0.094	0.095	0.095	0.101	0.096	0.096	0.096	0.096	0.097	0.104	0.097
211	sirR	C	3.0	CM	0.083mM PQ	21	0.083	20150630 PQ 5	0.114	0.114	0.116	0.117	0.119	0.121	0.123	0.124	0.127	0.13	0.133	0.133	0.135	0.138	0.14	0.143	0.145	0.148	0.151	0.158	0.161	0.162	0.167	0.169	0.171	0.173	0.178	0.181	0.184	0.187	0.191	0.195	0.2	0.207	0.208	0.213	0.218	0.223	0.23	0.236	0.239
212	sirR	D	1.0	CM	0.083mM PQ	21	0.083	20150630 PQ 5	0.12	0.111	0.114	0.113	0.113	0.117	0.118	0.118	0.12	0.122	0.131	0.124	0.126	0.128	0.13	0.133	0.137	0.139	0.143	0.155	0.16	0.154	0.168	0.163	0.165	0.169	0.172	0.176	0.179	0.182	0.187	0.192	0.198	0.212	0.209	0.214	0.221	0.225	0.23	0.247	0.241
213	sirR	D	2.0	CM	0.083mM PQ	21	0.083	20150630 PQ 5	0.106	0.102	0.105	0.106	0.106	0.108	0.109	0.11	0.112	0.114	0.118	0.114	0.117	0.12	0.122	0.125	0.128	0.131	0.134	0.142	0.146	0.145	0.154	0.153	0.156	0.159	0.163	0.167	0.171	0.174	0.178	0.184	0.19	0.2	0.201	0.206	0.212	0.217	0.222	0.234	0.234
214	sirR	D	3.0	CM	0.083mM PQ	21	0.083	20150630 PQ 5	0.102	0.1	0.103	0.103	0.103	0.105	0.106	0.108	0.109	0.11	0.114	0.111	0.114	0.117	0.119	0.122	0.124	0.128	0.132	0.138	0.141	0.141	0.149	0.149	0.152	0.155	0.158	0.162	0.166	0.169	0.174	0.179	0.184	0.193	0.195	0.201	0.207	0.212	0.217	0.227	0.228
215	troR	A	1.0	CM	0.083mM PQ	21	0.083	20150630 PQ 5	0.104	0.101	0.105	0.106	0.105	0.108	0.109	0.111	0.112	0.113	0.116	0.113	0.116	0.117	0.118	0.12	0.121	0.123	0.125	0.13	0.132	0.13	0.137	0.134	0.137	0.14	0.141	0.143	0.145	0.146	0.147	0.149	0.15	0.156	0.153	0.155	0.156	0.157	0.159	0.165	0.163
216	troR	A	2.0	CM	0.083mM PQ	21	0.083	20150630 PQ 5	0.103	0.101	0.105	0.106	0.107	0.109	0.109	0.111	0.112	0.114	0.115	0.113	0.117	0.117	0.118	0.12	0.122	0.124	0.126	0.13	0.131	0.132	0.136	0.135	0.137	0.14	0.142	0.144	0.145	0.146	0.147	0.149	0.15	0.155	0.154	0.156	0.157	0.157	0.159	0.165	0.164
217	troR	A	3.0	CM	0.083mM PQ	21	0.083	20150630 PQ 5	0.107	0.104	0.108	0.109	0.109	0.111	0.112	0.113	0.114	0.115	0.118	0.116	0.119	0.12	0.121	0.123	0.124	0.126	0.129	0.133	0.135	0.134	0.139	0.138	0.14	0.143	0.144	0.146	0.147	0.148	0.15	0.151	0.153	0.157	0.155	0.158	0.159	0.16	0.162	0.168	0.166
218	troR	B	1.0	CM	0.083mM PQ	21	0.083	20150630 PQ 5	0.111	0.103	0.105	0.104	0.105	0.106	0.107	0.107	0.108	0.109	0.112	0.11	0.112	0.112	0.114	0.115	0.116	0.117	0.12	0.124	0.125	0.124	0.129	0.128	0.129	0.131	0.134	0.137	0.139	0.14	0.141	0.143	0.145	0.15	0.149	0.149	0.151	0.151	0.154	0.159	0.157
219	troR	B	2.0	CM	0.083mM PQ	21	0.083	20150630 PQ 5	0.111	0.103	0.105	0.105	0.105	0.107	0.108	0.108	0.109	0.11	0.113	0.111	0.112	0.113	0.115	0.116	0.117	0.118	0.12	0.125	0.126	0.124	0.129	0.128	0.13	0.132	0.134	0.137	0.139	0.14	0.141	0.143	0.145	0.148	0.147	0.148	0.149	0.15	0.151	0.156	0.154
220	troR	B	3.0	CM	0.083mM PQ	21	0.083	20150630 PQ 5	0.11	0.103	0.103	0.103	0.103	0.104	0.105	0.106	0.107	0.108	0.11	0.109	0.11	0.112	0.113	0.115	0.115	0.118	0.119	0.124	0.125	0.123	0.129	0.128	0.128	0.13	0.133	0.135	0.136	0.136	0.139	0.14	0.141	0.146	0.144	0.144	0.146	0.147	0.148	0.153	0.151
221	troR	C	1.0	CM	0.083mM PQ	21	0.083	20150630 PQ 5	0.119	0.116	0.119	0.122	0.124	0.125	0.126	0.129	0.13	0.131	0.142	0.134	0.136	0.139	0.141	0.143	0.145	0.148	0.149	0.163	0.166	0.156	0.17	0.162	0.164	0.167	0.169	0.171	0.173	0.176	0.177	0.179	0.18	0.193	0.182	0.183	0.186	0.188	0.191	0.203	0.194
222	troR	C	2.0	CM	0.083mM PQ	21	0.083	20150630 PQ 5	0.118	0.111	0.113	0.114	0.116	0.116	0.118	0.119	0.121	0.122	0.129	0.125	0.126	0.128	0.131	0.132	0.135	0.137	0.14	0.148	0.152	0.147	0.156	0.152	0.154	0.155	0.159	0.16	0.162	0.164	0.166	0.168	0.17	0.18	0.174	0.176	0.178	0.178	0.184	0.195	0.189
223	troR	C	3.0	CM	0.083mM PQ	21	0.083	20150630 PQ 5	0.11	0.105	0.109	0.11	0.111	0.113	0.114	0.116	0.116	0.118	0.122	0.12	0.122	0.123	0.126	0.128	0.13	0.132	0.135	0.14	0.144	0.142	0.15	0.148	0.15	0.153	0.154	0.156	0.157	0.159	0.161	0.163	0.165	0.171	0.169	0.171	0.174	0.175	0.179	0.186	0.183
224	troR	D	1.0	CM	0.083mM PQ	21	0.083	20150630 PQ 5	0.104	0.1	0.103	0.104	0.104	0.105	0.106	0.107	0.108	0.109	0.112	0.11	0.112	0.112	0.113	0.115	0.115	0.118	0.119	0.123	0.125	0.123	0.128	0.128	0.129	0.132	0.134	0.136	0.138	0.14	0.141	0.143	0.145	0.149	0.148	0.15	0.151	0.153	0.154	0.16	0.158
225	troR	D	2.0	CM	0.083mM PQ	21	0.083	20150630 PQ 5	0.103	0.1	0.103	0.104	0.104	0.106	0.107	0.108	0.109	0.11	0.112	0.11	0.113	0.113	0.113	0.116	0.117	0.118	0.119	0.124	0.126	0.124	0.13	0.128	0.13	0.133	0.135	0.136	0.139	0.14	0.141	0.144	0.146	0.15	0.149	0.15	0.152	0.154	0.156	0.16	0.16
226	troR	D	3.0	CM	0.083mM PQ	21	0.083	20150630 PQ 5	0.106	0.1	0.103	0.103	0.104	0.105	0.107	0.108	0.108	0.11	0.113	0.11	0.112	0.113	0.113	0.115	0.117	0.118	0.119	0.124	0.126	0.124	0.13	0.128	0.131	0.132	0.135	0.136	0.138	0.139	0.141	0.143	0.145	0.15	0.148	0.15	0.152	0.153	0.155	0.162	0.16
227	ura3	A	1.0	CM	0.333mM PQ	21	0.333	20150630 PQ 5	0.103	0.098	0.1	0.1	0.1	0.101	0.102	0.103	0.104	0.104	0.107	0.105	0.107	0.108	0.109	0.111	0.112	0.114	0.116	0.12	0.122	0.122	0.127	0.127	0.129	0.132	0.134	0.137	0.137	0.138	0.141	0.143	0.145	0.149	0.149	0.152	0.154	0.155	0.158	0.164	0.164
228	ura3	A	2.0	CM	0.333mM PQ	21	0.333	20150630 PQ 5	0.108	0.102	0.103	0.103	0.103	0.104	0.105	0.106	0.107	0.108	0.111	0.108	0.11	0.111	0.113	0.114	0.116	0.117	0.12	0.125	0.127	0.126	0.131	0.13	0.132	0.134	0.135	0.138	0.139	0.141	0.143	0.146	0.148	0.153	0.153	0.155	0.157	0.159	0.161	0.168	0.167
229	ura3	A	3.0	CM	0.333mM PQ	21	0.333	20150630 PQ 5	0.117	0.104	0.106	0.106	0.106	0.107	0.107	0.109	0.109	0.11	0.116	0.111	0.113	0.114	0.116	0.117	0.119	0.121	0.123	0.13	0.132	0.13	0.136	0.134	0.135	0.138	0.139	0.141	0.143	0.145	0.147	0.15	0.152	0.159	0.157	0.159	0.161	0.163	0.165	0.174	0.171
230	ura3	B	1.0	CM	0.333mM PQ	21	0.333	20150630 PQ 5	0.107	0.102	0.102	0.102	0.103	0.104	0.105	0.106	0.107	0.108	0.111	0.11	0.112	0.114	0.116	0.118	0.12	0.122	0.125	0.129	0.132	0.132	0.136	0.136	0.138	0.141	0.143	0.144	0.147	0.149	0.15	0.153	0.155	0.161	0.16	0.162	0.166	0.168	0.171	0.179	0.178
231	ura3	B	2.0	CM	0.333mM PQ	21	0.333	20150630 PQ 5	0.117	0.115	0.117	0.118	0.12	0.119	0.123	0.125	0.127	0.129	0.133	0.132	0.134	0.137	0.139	0.14	0.143	0.146	0.149	0.154	0.155	0.156	0.16	0.161	0.161	0.163	0.166	0.167	0.172	0.173	0.175	0.178	0.181	0.186	0.185	0.188	0.191	0.191	0.197	0.202	0.203
232	ura3	B	3.0	CM	0.333mM PQ	21	0.333	20150630 PQ 5	0.118	0.11	0.113	0.114	0.115	0.115	0.118	0.119	0.12	0.122	0.129	0.124	0.126	0.129	0.13	0.132	0.136	0.138	0.141	0.151	0.154	0.148	0.159	0.153	0.155	0.157	0.158	0.162	0.165	0.165	0.168	0.171	0.174	0.185	0.18	0.183	0.187	0.189	0.192	0.206	0.198
233	ura3	C	1.0	CM	0.333mM PQ	21	0.333	20150630 PQ 5	0.104	0.099	0.102	0.102	0.104	0.104	0.106	0.108	0.109	0.11	0.114	0.111	0.113	0.114	0.115	0.117	0.12	0.121	0.123	0.129	0.132	0.129	0.137	0.135	0.136	0.139	0.14	0.141	0.144	0.145	0.148	0.151	0.153	0.159	0.156	0.158	0.162	0.164	0.166	0.176	0.172
234	ura3	C	2.0	CM	0.333mM PQ	21	0.333	20150630 PQ 5	0.104	0.1	0.102	0.102	0.103	0.104	0.105	0.106	0.107	0.109	0.111	0.11	0.112	0.113	0.113	0.115	0.118	0.12	0.123	0.127	0.129	0.128	0.134	0.133	0.134	0.136	0.138	0.139	0.142	0.144	0.146	0.149	0.151	0.155	0.155	0.158	0.16	0.162	0.165	0.17	0.17
235	ura3	C	3.0	CM	0.333mM PQ	21	0.333	20150630 PQ 5	0.106	0.101	0.104	0.105	0.105	0.106	0.107	0.109	0.11	0.111	0.116	0.112	0.115	0.116	0.117	0.12	0.122	0.123	0.127	0.132	0.134	0.133	0.138	0.136	0.139	0.141	0.142	0.144	0.147	0.149	0.151	0.154	0.156	0.162	0.161	0.163	0.166	0.167	0.17	0.178	0.176
236	ura3	D	1.0	CM	0.333mM PQ	21	0.333	20150630 PQ 5	0.109	0.102	0.104	0.105	0.108	0.109	0.111	0.113	0.114	0.116	0.12	0.119	0.123	0.126	0.129	0.132	0.136	0.139	0.143	0.148	0.15	0.151	0.156	0.158	0.159	0.161	0.165	0.169	0.171	0.171	0.175	0.177	0.18	0.186	0.187	0.19	0.194	0.197	0.2	0.208	0.21
237	ura3	D	2.0	CM	0.333mM PQ	21	0.333	20150630 PQ 5	0.108	0.102	0.105	0.106	0.108	0.109	0.11	0.113	0.115	0.116	0.12	0.12	0.123	0.126	0.129	0.132	0.136	0.139	0.142	0.147	0.148	0.149	0.154	0.154	0.156	0.159	0.161	0.164	0.167	0.168	0.171	0.175	0.178	0.184	0.185	0.189	0.192	0.195	0.199	0.206	0.207
238	ura3	D	3.0	CM	0.333mM PQ	21	0.333	20150630 PQ 5	0.116	0.106	0.108	0.109	0.111	0.111	0.113	0.115	0.117	0.119	0.124	0.123	0.126	0.129	0.132	0.136	0.139	0.141	0.146	0.15	0.152	0.153	0.157	0.158	0.159	0.163	0.164	0.167	0.171	0.173	0.176	0.18	0.183	0.189	0.19	0.193	0.197	0.2	0.204	0.211	0.212
239	idr1	A	1.0	CM	0.333mM PQ	21	0.333	20150630 PQ 5	0.114	0.104	0.105	0.105	0.105	0.106	0.107	0.108	0.109	0.11	0.113	0.111	0.112	0.113	0.115	0.116	0.117	0.119	0.121	0.125	0.127	0.125	0.13	0.129	0.13	0.132	0.132	0.134	0.136	0.137	0.139	0.141	0.141	0.146	0.144	0.146	0.147	0.147	0.149	0.155	0.153
240	idr1	A	2.0	CM	0.333mM PQ	21	0.333	20150630 PQ 5	0.112	0.105	0.105	0.105	0.106	0.106	0.107	0.108	0.109	0.11	0.114	0.111	0.112	0.113	0.115	0.116	0.117	0.119	0.121	0.125	0.127	0.124	0.13	0.127	0.129	0.13	0.131	0.132	0.134	0.136	0.137	0.138	0.139	0.144	0.142	0.142	0.144	0.144	0.146	0.152	0.148
241	idr1	A	3.0	CM	0.333mM PQ	21	0.333	20150630 PQ 5	0.123	0.119	0.122	0.125	0.127	0.129	0.13	0.131	0.133	0.135	0.146	0.137	0.138	0.14	0.142	0.144	0.146	0.147	0.15	0.165	0.167	0.156	0.17	0.16	0.162	0.164	0.165	0.167	0.17	0.171	0.173	0.174	0.176	0.192	0.18	0.178	0.181	0.181	0.182	0.2	0.186
242	idr1	B	1.0	CM	0.333mM PQ	21	0.333	20150630 PQ 5	0.115	0.108	0.11	0.11	0.112	0.113	0.114	0.115	0.115	0.117	0.123	0.117	0.119	0.12	0.121	0.122	0.124	0.124	0.126	0.135	0.137	0.13	0.14	0.133	0.134	0.136	0.138	0.139	0.141	0.142	0.143	0.145	0.146	0.156	0.149	0.149	0.151	0.152	0.154	0.166	0.157
243	idr1	B	2.0	CM	0.333mM PQ	21	0.333	20150630 PQ 5	0.11	0.103	0.105	0.105	0.106	0.108	0.109	0.109	0.11	0.111	0.114	0.111	0.112	0.113	0.114	0.115	0.116	0.117	0.119	0.124	0.126	0.123	0.129	0.126	0.128	0.13	0.13	0.132	0.133	0.134	0.135	0.137	0.138	0.144	0.14	0.141	0.143	0.144	0.146	0.153	0.149
244	idr1	B	3.0	CM	0.333mM PQ	21	0.333	20150630 PQ 5	0.104	0.1	0.102	0.103	0.103	0.105	0.106	0.106	0.107	0.108	0.111	0.108	0.11	0.11	0.111	0.112	0.114	0.114	0.116	0.121	0.122	0.12	0.125	0.123	0.125	0.126	0.127	0.128	0.13	0.13	0.131	0.133	0.134	0.139	0.137	0.138	0.139	0.14	0.142	0.148	0.145
245	idr1	C	1.0	CM	0.333mM PQ	21	0.333	20150630 PQ 5	0.103	0.099	0.101	0.102	0.102	0.103	0.104	0.105	0.106	0.107	0.11	0.107	0.108	0.11	0.11	0.112	0.113	0.115	0.116	0.121	0.122	0.121	0.126	0.124	0.125	0.127	0.128	0.129	0.131	0.132	0.133	0.135	0.136	0.14	0.139	0.139	0.141	0.142	0.144	0.15	0.147
246	idr1	C	2.0	CM	0.333mM PQ	21	0.333	20150630 PQ 5	0.113	0.103	0.104	0.104	0.105	0.106	0.107	0.108	0.109	0.11	0.114	0.11	0.112	0.113	0.113	0.115	0.117	0.117	0.12	0.125	0.127	0.125	0.131	0.128	0.129	0.13	0.131	0.132	0.134	0.135	0.136	0.138	0.139	0.145	0.142	0.144	0.145	0.146	0.148	0.155	0.151
247	idr1	C	3.0	CM	0.333mM PQ	21	0.333	20150630 PQ 5	0.106	0.102	0.103	0.104	0.105	0.105	0.106	0.107	0.108	0.109	0.112	0.11	0.112	0.113	0.113	0.115	0.117	0.117	0.12	0.125	0.126	0.124	0.129	0.127	0.128	0.129	0.131	0.132	0.134	0.134	0.135	0.137	0.139	0.144	0.142	0.143	0.144	0.146	0.147	0.153	0.151
248	idr1	D	1.0	CM	0.333mM PQ	21	0.333	20150630 PQ 5	0.113	0.103	0.104	0.104	0.104	0.106	0.106	0.108	0.107	0.109	0.113	0.109	0.11	0.112	0.112	0.114	0.116	0.116	0.119	0.124	0.125	0.123	0.128	0.125	0.126	0.127	0.128	0.129	0.131	0.132	0.133	0.134	0.136	0.141	0.139	0.139	0.141	0.142	0.144	0.151	0.148
249	idr1	D	2.0	CM	0.333mM PQ	21	0.333	20150630 PQ 5	0.124	0.106	0.106	0.106	0.107	0.108	0.108	0.109	0.11	0.111	0.116	0.112	0.113	0.114	0.115	0.116	0.118	0.119	0.121	0.127	0.128	0.125	0.131	0.128	0.129	0.13	0.131	0.132	0.134	0.135	0.136	0.137	0.14	0.145	0.142	0.142	0.144	0.146	0.147	0.154	0.151
250	idr1	D	3.0	CM	0.333mM PQ	21	0.333	20150630 PQ 5	0.126	0.11	0.109	0.109	0.11	0.11	0.111	0.111	0.112	0.113	0.117	0.114	0.114	0.115	0.117	0.117	0.119	0.12	0.122	0.127	0.129	0.126	0.132	0.128	0.129	0.13	0.131	0.132	0.134	0.135	0.136	0.137	0.138	0.145	0.141	0.142	0.144	0.145	0.147	0.155	0.15
251	idr2	A	1.0	CM	0.333mM PQ	21	0.333	20150630 PQ 5	0.128	0.125	0.129	0.131	0.134	0.135	0.138	0.14	0.142	0.144	0.148	0.147	0.148	0.149	0.151	0.152	0.154	0.155	0.156	0.162	0.163	0.161	0.165	0.165	0.165	0.168	0.169	0.17	0.171	0.173	0.172	0.175	0.176	0.182	0.179	0.18	0.181	0.183	0.185	0.189	0.188
252	idr2	A	2.0	CM	0.333mM PQ	21	0.333	20150630 PQ 5	0.139	0.123	0.129	0.13	0.13	0.133	0.135	0.136	0.136	0.138	0.15	0.141	0.141	0.142	0.145	0.145	0.148	0.149	0.15	0.165	0.166	0.156	0.17	0.16	0.16	0.162	0.163	0.164	0.167	0.167	0.168	0.17	0.172	0.187	0.176	0.177	0.179	0.18	0.181	0.197	0.184
253	idr2	A	3.0	CM	0.333mM PQ	21	0.333	20150630 PQ 5	0.119	0.111	0.114	0.116	0.116	0.118	0.119	0.121	0.121	0.122	0.13	0.124	0.125	0.127	0.128	0.129	0.131	0.131	0.135	0.142	0.145	0.138	0.148	0.142	0.143	0.145	0.147	0.147	0.148	0.149	0.15	0.152	0.154	0.164	0.157	0.157	0.16	0.162	0.163	0.175	0.165
254	idr2	B	1.0	CM	0.333mM PQ	21	0.333	20150630 PQ 5	0.115	0.106	0.108	0.108	0.11	0.111	0.112	0.112	0.113	0.114	0.118	0.115	0.116	0.117	0.118	0.119	0.121	0.121	0.124	0.129	0.132	0.126	0.133	0.13	0.131	0.133	0.134	0.136	0.137	0.139	0.14	0.142	0.142	0.15	0.144	0.147	0.148	0.149	0.152	0.16	0.154
255	idr2	B	2.0	CM	0.333mM PQ	21	0.333	20150630 PQ 5	0.119	0.11	0.113	0.113	0.114	0.115	0.116	0.118	0.118	0.119	0.125	0.119	0.121	0.122	0.124	0.125	0.126	0.127	0.129	0.138	0.139	0.133	0.142	0.136	0.138	0.139	0.141	0.142	0.142	0.144	0.145	0.147	0.147	0.159	0.152	0.152	0.154	0.154	0.156	0.167	0.16
256	idr2	B	3.0	CM	0.333mM PQ	21	0.333	20150630 PQ 5	0.118	0.109	0.11	0.111	0.112	0.113	0.114	0.115	0.116	0.116	0.12	0.117	0.119	0.119	0.12	0.121	0.123	0.123	0.125	0.13	0.131	0.129	0.135	0.132	0.133	0.136	0.137	0.138	0.139	0.14	0.141	0.142	0.143	0.151	0.147	0.148	0.15	0.151	0.153	0.16	0.155
257	idr2	C	1.0	CM	0.333mM PQ	21	0.333	20150630 PQ 5	0.119	0.108	0.11	0.11	0.111	0.112	0.113	0.114	0.115	0.115	0.119	0.117	0.117	0.118	0.119	0.12	0.121	0.123	0.124	0.13	0.131	0.127	0.133	0.13	0.131	0.133	0.134	0.136	0.136	0.138	0.139	0.14	0.141	0.148	0.144	0.145	0.146	0.146	0.149	0.158	0.152
258	idr2	C	2.0	CM	0.333mM PQ	21	0.333	20150630 PQ 5	0.115	0.107	0.11	0.11	0.112	0.112	0.113	0.115	0.115	0.116	0.12	0.117	0.118	0.119	0.12	0.12	0.122	0.123	0.124	0.13	0.13	0.128	0.133	0.131	0.131	0.134	0.135	0.137	0.138	0.139	0.14	0.142	0.142	0.149	0.145	0.146	0.147	0.147	0.15	0.159	0.153
259	idr2	C	3.0	CM	0.333mM PQ	21	0.333	20150630 PQ 5	0.134	0.112	0.113	0.113	0.113	0.114	0.115	0.115	0.116	0.117	0.121	0.119	0.119	0.121	0.121	0.122	0.123	0.124	0.126	0.131	0.132	0.129	0.134	0.131	0.133	0.135	0.137	0.138	0.138	0.14	0.141	0.143	0.143	0.15	0.147	0.148	0.148	0.149	0.151	0.159	0.153
260	idr2	D	1.0	CM	0.333mM PQ	21	0.333	20150630 PQ 5	0.135	0.112	0.111	0.11	0.111	0.111	0.112	0.113	0.114	0.115	0.118	0.116	0.117	0.118	0.119	0.12	0.122	0.123	0.125	0.13	0.131	0.128	0.134	0.131	0.132	0.134	0.135	0.137	0.139	0.141	0.142	0.143	0.143	0.152	0.147	0.148	0.149	0.149	0.152	0.162	0.155
261	idr2	D	2.0	CM	0.333mM PQ	21	0.333	20150630 PQ 5	0.12	0.116	0.119	0.123	0.125	0.126	0.129	0.128	0.13	0.132	0.143	0.134	0.136	0.138	0.139	0.142	0.143	0.145	0.147	0.161	0.163	0.152	0.168	0.157	0.159	0.162	0.164	0.165	0.167	0.169	0.171	0.172	0.174	0.19	0.178	0.178	0.181	0.18	0.183	0.201	0.187
262	idr2	D	3.0	CM	0.333mM PQ	21	0.333	20150630 PQ 5	0.127	0.118	0.12	0.123	0.125	0.125	0.129	0.129	0.131	0.133	0.143	0.135	0.137	0.139	0.141	0.142	0.144	0.146	0.147	0.16	0.16	0.153	0.165	0.157	0.158	0.16	0.162	0.163	0.164	0.165	0.167	0.169	0.171	0.183	0.174	0.176	0.179	0.178	0.181	0.196	0.186
263	sirR	A	1.0	CM	0.333mM PQ	21	0.333	20150630 PQ 5	0.125	0.115	0.117	0.119	0.12	0.121	0.123	0.124	0.125	0.127	0.135	0.131	0.132	0.134	0.137	0.138	0.141	0.144	0.145	0.156	0.157	0.153	0.163	0.158	0.159	0.16	0.162	0.163	0.165	0.167	0.168	0.17	0.172	0.183	0.178	0.179	0.183	0.183	0.187	0.199	0.192
264	sirR	A	2.0	CM	0.333mM PQ	21	0.333	20150630 PQ 5	0.121	0.111	0.112	0.113	0.113	0.124	0.119	0.116	0.131	0.119	0.125	0.123	0.123	0.125	0.127	0.129	0.132	0.134	0.136	0.146	0.146	0.142	0.151	0.146	0.148	0.15	0.151	0.153	0.155	0.156	0.158	0.159	0.161	0.171	0.166	0.168	0.171	0.171	0.175	0.187	0.181
265	sirR	A	3.0	CM	0.333mM PQ	21	0.333	20150630 PQ 5	0.124	0.114	0.115	0.115	0.116	0.116	0.118	0.119	0.12	0.122	0.13	0.125	0.126	0.128	0.131	0.133	0.135	0.137	0.14	0.152	0.152	0.145	0.157	0.15	0.151	0.153	0.155	0.156	0.158	0.16	0.161	0.164	0.166	0.176	0.17	0.172	0.175	0.176	0.179	0.192	0.184
266	sirR	B	1.0	CM	0.333mM PQ	21	0.333	20150630 PQ 5	0.136	0.119	0.12	0.121	0.122	0.122	0.124	0.125	0.126	0.129	0.139	0.131	0.133	0.135	0.138	0.14	0.143	0.145	0.148	0.162	0.163	0.154	0.169	0.159	0.161	0.163	0.166	0.168	0.172	0.175	0.177	0.181	0.184	0.199	0.194	0.199	0.203	0.205	0.21	0.227	0.218
267	sirR	B	2.0	CM	0.333mM PQ	21	0.333	20150630 PQ 5	0.126	0.114	0.115	0.116	0.117	0.118	0.119	0.12	0.121	0.123	0.129	0.125	0.127	0.129	0.132	0.134	0.137	0.14	0.142	0.149	0.15	0.147	0.155	0.151	0.153	0.155	0.158	0.16	0.164	0.167	0.17	0.174	0.177	0.188	0.186	0.19	0.194	0.196	0.2	0.212	0.208
268	sirR	B	3.0	CM	0.333mM PQ	21	0.333	20150630 PQ 5	0.125	0.113	0.114	0.115	0.115	0.116	0.118	0.118	0.119	0.122	0.127	0.124	0.126	0.128	0.131	0.133	0.136	0.139	0.141	0.149	0.15	0.147	0.155	0.151	0.153	0.155	0.158	0.16	0.164	0.166	0.169	0.173	0.177	0.189	0.186	0.19	0.193	0.195	0.2	0.213	0.209
269	sirR	C	1.0	CM	0.333mM PQ	21	0.333	20150630 PQ 5	0.125	0.11	0.11	0.111	0.111	0.112	0.113	0.113	0.114	0.116	0.123	0.118	0.119	0.121	0.123	0.125	0.127	0.129	0.131	0.141	0.142	0.138	0.147	0.142	0.144	0.145	0.147	0.149	0.152	0.154	0.156	0.159	0.161	0.172	0.168	0.17	0.175	0.177	0.182	0.195	0.19
270	sirR	C	2.0	CM	0.333mM PQ	21	0.333	20150630 PQ 5	0.124	0.11	0.11	0.111	0.112	0.112	0.113	0.114	0.115	0.117	0.122	0.118	0.12	0.122	0.123	0.125	0.127	0.129	0.132	0.14	0.142	0.138	0.147	0.142	0.144	0.145	0.147	0.149	0.151	0.153	0.155	0.158	0.16	0.171	0.166	0.169	0.173	0.175	0.18	0.193	0.187
271	sirR	C	3.0	CM	0.333mM PQ	21	0.333	20150630 PQ 5	0.125	0.125	0.129	0.131	0.133	0.135	0.138	0.139	0.142	0.145	0.149	0.148	0.149	0.151	0.154	0.157	0.158	0.16	0.163	0.171	0.173	0.171	0.176	0.175	0.175	0.177	0.179	0.181	0.184	0.185	0.188	0.191	0.194	0.202	0.199	0.203	0.206	0.209	0.212	0.22	0.22
272	sirR	D	1.0	CM	0.333mM PQ	21	0.333	20150630 PQ 5	0.148	0.13	0.134	0.135	0.137	0.139	0.14	0.141	0.142	0.145	0.162	0.148	0.148	0.151	0.155	0.156	0.158	0.16	0.163	0.183	0.185	0.171	0.189	0.175	0.175	0.178	0.179	0.18	0.184	0.186	0.188	0.192	0.196	0.215	0.203	0.205	0.211	0.214	0.215	0.237	0.222
273	sirR	D	2.0	CM	0.333mM PQ	21	0.333	20150630 PQ 5	0.125	0.117	0.119	0.12	0.122	0.124	0.125	0.127	0.128	0.131	0.143	0.134	0.136	0.138	0.142	0.144	0.145	0.148	0.151	0.165	0.166	0.157	0.171	0.161	0.163	0.164	0.168	0.169	0.173	0.174	0.178	0.181	0.185	0.198	0.192	0.196	0.2	0.203	0.206	0.221	0.212
274	sirR	D	3.0	CM	0.333mM PQ	21	0.333	20150630 PQ 5	0.134	0.123	0.125	0.126	0.129	0.13	0.132	0.133	0.135	0.138	0.15	0.141	0.143	0.145	0.148	0.15	0.152	0.155	0.158	0.172	0.173	0.163	0.177	0.168	0.168	0.17	0.173	0.176	0.179	0.181	0.184	0.187	0.19	0.204	0.197	0.203	0.205	0.208	0.212	0.228	0.219
275	troR	A	1.0	CM	0.333mM PQ	21	0.333	20150630 PQ 5	0.132	0.122	0.125	0.127	0.128	0.13	0.131	0.132	0.134	0.136	0.148	0.138	0.138	0.14	0.142	0.144	0.143	0.146	0.147	0.16	0.16	0.152	0.163	0.153	0.154	0.155	0.156	0.156	0.158	0.157	0.159	0.161	0.161	0.175	0.164	0.163	0.165	0.165	0.164	0.177	0.166
276	troR	A	2.0	CM	0.333mM PQ	21	0.333	20150630 PQ 5	0.14	0.123	0.126	0.127	0.128	0.129	0.131	0.133	0.133	0.136	0.144	0.138	0.138	0.14	0.142	0.143	0.143	0.145	0.147	0.157	0.157	0.15	0.16	0.153	0.153	0.154	0.155	0.156	0.157	0.158	0.158	0.16	0.16	0.169	0.163	0.163	0.164	0.164	0.164	0.175	0.166
277	troR	A	3.0	CM	0.333mM PQ	21	0.333	20150630 PQ 5	0.139	0.117	0.118	0.118	0.12	0.12	0.121	0.123	0.123	0.125	0.134	0.127	0.127	0.128	0.131	0.131	0.132	0.133	0.135	0.146	0.146	0.139	0.149	0.142	0.142	0.143	0.144	0.145	0.147	0.147	0.148	0.149	0.149	0.159	0.151	0.152	0.154	0.153	0.153	0.165	0.156
278	troR	B	1.0	CM	0.333mM PQ	21	0.333	20150630 PQ 5	0.151	0.116	0.118	0.117	0.118	0.118	0.119	0.119	0.121	0.122	0.129	0.123	0.124	0.125	0.127	0.128	0.128	0.129	0.131	0.14	0.141	0.135	0.145	0.138	0.138	0.139	0.141	0.143	0.145	0.146	0.148	0.149	0.149	0.158	0.151	0.152	0.152	0.152	0.154	0.164	0.155
279	troR	B	2.0	CM	0.333mM PQ	21	0.333	20150630 PQ 5	0.125	0.114	0.115	0.115	0.116	0.116	0.117	0.118	0.118	0.12	0.125	0.121	0.121	0.123	0.125	0.126	0.126	0.127	0.129	0.136	0.137	0.133	0.14	0.135	0.136	0.138	0.139	0.141	0.142	0.143	0.144	0.145	0.146	0.153	0.148	0.149	0.149	0.15	0.15	0.159	0.152
280	troR	B	3.0	CM	0.333mM PQ	21	0.333	20150630 PQ 5	0.133	0.114	0.113	0.113	0.114	0.114	0.116	0.116	0.117	0.119	0.123	0.12	0.12	0.122	0.123	0.124	0.125	0.126	0.128	0.134	0.135	0.131	0.138	0.134	0.135	0.136	0.136	0.137	0.139	0.14	0.141	0.141	0.142	0.15	0.143	0.144	0.145	0.145	0.146	0.156	0.147
281	troR	C	1.0	CM	0.333mM PQ	21	0.333	20150630 PQ 5	0.149	0.138	0.142	0.146	0.149	0.149	0.15	0.152	0.153	0.155	0.171	0.157	0.158	0.16	0.163	0.165	0.166	0.169	0.171	0.19	0.193	0.177	0.198	0.18	0.183	0.185	0.187	0.187	0.192	0.191	0.192	0.195	0.195	0.216	0.2	0.198	0.2	0.202	0.203	0.224	0.203
282	troR	C	2.0	CM	0.333mM PQ	21	0.333	20150630 PQ 5	0.161	0.137	0.14	0.141	0.144	0.144	0.146	0.148	0.15	0.152	0.166	0.154	0.155	0.157	0.159	0.16	0.162	0.164	0.166	0.181	0.183	0.172	0.186	0.174	0.175	0.176	0.177	0.178	0.181	0.181	0.182	0.184	0.185	0.199	0.187	0.188	0.188	0.189	0.191	0.208	0.193
283	troR	C	3.0	CM	0.333mM PQ	21	0.333	20150630 PQ 5	0.174	0.149	0.151	0.154	0.156	0.156	0.158	0.16	0.162	0.163	0.178	0.166	0.166	0.168	0.17	0.172	0.172	0.175	0.176	0.191	0.192	0.182	0.196	0.184	0.184	0.186	0.187	0.187	0.19	0.19	0.191	0.192	0.193	0.208	0.196	0.196	0.198	0.199	0.199	0.215	0.201
284	troR	D	1.0	CM	0.333mM PQ	21	0.333	20150630 PQ 5	0.145	0.129	0.134	0.136	0.138	0.139	0.141	0.142	0.144	0.146	0.16	0.147	0.147	0.147	0.148	0.15	0.15	0.152	0.154	0.166	0.167	0.156	0.17	0.159	0.16	0.161	0.162	0.163	0.165	0.165	0.165	0.167	0.167	0.18	0.17	0.17	0.17	0.17	0.172	0.186	0.173
285	troR	D	2.0	CM	0.333mM PQ	21	0.333	20150630 PQ 5	0.144	0.131	0.136	0.138	0.14	0.142	0.143	0.144	0.146	0.148	0.161	0.149	0.15	0.151	0.152	0.153	0.153	0.154	0.157	0.172	0.173	0.16	0.175	0.163	0.163	0.164	0.166	0.166	0.169	0.168	0.168	0.17	0.171	0.187	0.174	0.174	0.174	0.175	0.176	0.19	0.176
286	troR	D	3.0	CM	0.333mM PQ	21	0.333	20150630 PQ 5	0.155	0.135	0.141	0.143	0.145	0.147	0.149	0.15	0.152	0.153	0.171	0.154	0.155	0.155	0.157	0.158	0.159	0.161	0.163	0.181	0.182	0.166	0.187	0.171	0.17	0.171	0.172	0.173	0.175	0.175	0.176	0.177	0.178	0.197	0.18	0.182	0.181	0.182	0.185	0.207	0.185
287	blank			CM		21	0.0	20150630 PQ 5	0.126	0.105	0.107	0.108	0.109	0.109	0.111	0.111	0.112	0.112	0.124	0.113	0.113	0.113	0.114	0.114	0.114	0.114	0.115	0.125	0.125	0.115	0.126	0.116	0.115	0.116	0.116	0.116	0.118	0.115	0.116	0.117	0.117	0.128	0.117	0.117	0.117	0.118	0.117	0.128	0.117
288	blank			CM		21	0.0	20150630 PQ 5	0.133	0.102	0.101	0.101	0.102	0.101	0.101	0.101	0.102	0.102	0.113	0.102	0.101	0.102	0.103	0.102	0.102	0.102	0.103	0.114	0.114	0.103	0.115	0.103	0.103	0.103	0.104	0.103	0.105	0.104	0.104	0.105	0.105	0.118	0.106	0.106	0.105	0.106	0.106	0.118	0.105
289	blank			CM		21	0.0	20150630 PQ 5	0.134	0.103	0.103	0.103	0.104	0.104	0.104	0.104	0.103	0.104	0.117	0.104	0.103	0.104	0.104	0.105	0.104	0.104	0.105	0.118	0.118	0.106	0.119	0.106	0.106	0.106	0.107	0.106	0.108	0.106	0.107	0.108	0.108	0.122	0.109	0.108	0.108	0.109	0.108	0.121	0.106
290	blank			CM		21	0.0	20150630 PQ 5	0.139	0.103	0.103	0.102	0.102	0.101	0.102	0.101	0.101	0.102	0.11	0.101	0.101	0.1	0.101	0.101	0.1	0.101	0.102	0.111	0.111	0.102	0.113	0.103	0.103	0.103	0.103	0.103	0.105	0.103	0.104	0.104	0.104	0.116	0.105	0.105	0.105	0.105	0.106	0.117	0.105
291	blank			CM		21	0.0	20150630 PQ 5	0.123	0.119	0.127	0.132	0.134	0.137	0.139	0.141	0.143	0.144	0.15	0.147	0.148	0.15	0.153	0.153	0.155	0.156	0.155	0.163	0.163	0.161	0.164	0.162	0.162	0.163	0.163	0.165	0.166	0.166	0.166	0.169	0.169	0.177	0.17	0.17	0.172	0.172	0.173	0.18	0.176
292	blank			CM		21	0.0	20150630 PQ 5	0.188	0.153	0.16	0.164	0.165	0.169	0.171	0.171	0.172	0.173	0.201	0.177	0.174	0.177	0.18	0.178	0.18	0.181	0.18	0.209	0.21	0.185	0.211	0.184	0.184	0.184	0.183	0.185	0.184	0.182	0.183	0.186	0.185	0.215	0.189	0.185	0.189	0.189	0.186	0.218	0.186
293	blank			CM		21	0.0	20150630 PQ 5	0.161	0.135	0.144	0.147	0.15	0.152	0.154	0.155	0.156	0.156	0.18	0.158	0.158	0.158	0.161	0.16	0.16	0.161	0.16	0.184	0.184	0.163	0.187	0.163	0.163	0.164	0.163	0.164	0.164	0.163	0.163	0.165	0.164	0.188	0.165	0.162	0.165	0.166	0.164	0.192	0.164
294	blank			CM		21	0.0	20150630 PQ 5	0.149	0.13	0.14	0.143	0.145	0.146	0.15	0.15	0.152	0.153	0.17	0.152	0.154	0.153	0.156	0.154	0.156	0.156	0.156	0.177	0.176	0.156	0.176	0.158	0.157	0.158	0.157	0.158	0.158	0.158	0.158	0.161	0.159	0.18	0.159	0.16	0.159	0.159	0.161	0.184	0.16
295	blank			CM		21	0.0	20150630 PQ 5	0.157	0.135	0.142	0.145	0.147	0.149	0.151	0.151	0.153	0.153	0.172	0.154	0.154	0.156	0.158	0.157	0.158	0.16	0.158	0.18	0.178	0.163	0.179	0.161	0.161	0.162	0.161	0.161	0.161	0.161	0.16	0.163	0.163	0.186	0.166	0.162	0.165	0.164	0.163	0.186	0.164
296	blank			CM		21	0.0	20150630 PQ 5	0.155	0.133	0.14	0.142	0.144	0.145	0.147	0.147	0.149	0.148	0.163	0.15	0.15	0.154	0.154	0.152	0.153	0.154	0.153	0.167	0.166	0.155	0.168	0.155	0.155	0.156	0.155	0.156	0.156	0.155	0.155	0.157	0.155	0.172	0.159	0.157	0.158	0.158	0.158	0.177	0.159
297	blank			CM		21	0.0	20150630 PQ 5	0.13	0.104	0.107	0.107	0.11	0.11	0.111	0.111	0.111	0.112	0.12	0.112	0.113	0.113	0.115	0.115	0.117	0.117	0.118	0.127	0.126	0.119	0.128	0.12	0.12	0.12	0.12	0.121	0.122	0.122	0.121	0.124	0.123	0.133	0.124	0.123	0.124	0.124	0.125	0.136	0.125
298	blank			CM		21	0.0	20150630 PQ 5	0.152	0.119	0.121	0.12	0.121	0.121	0.123	0.123	0.123	0.124	0.134	0.124	0.125	0.125	0.126	0.126	0.127	0.126	0.128	0.139	0.139	0.129	0.14	0.13	0.129	0.13	0.13	0.13	0.13	0.131	0.13	0.132	0.132	0.144	0.131	0.132	0.132	0.132	0.134	0.147	0.133
299	blank			CM		21	0.0	20150630 PQ 5	0.153	0.12	0.12	0.119	0.119	0.119	0.12	0.12	0.12	0.12	0.129	0.121	0.121	0.122	0.123	0.123	0.123	0.124	0.123	0.133	0.133	0.125	0.134	0.125	0.125	0.125	0.126	0.125	0.126	0.125	0.125	0.126	0.126	0.138	0.127	0.127	0.127	0.128	0.128	0.14	0.128
300	blank			CM		21	0.0	20150630 PQ 5	0.092	0.088	0.09	0.092	0.093	0.093	0.095	0.095	0.096	0.096	0.1	0.096	0.097	0.097	0.098	0.098	0.099	0.1	0.1	0.107	0.108	0.102	0.11	0.104	0.103	0.105	0.105	0.106	0.107	0.107	0.108	0.109	0.109	0.119	0.111	0.111	0.112	0.112	0.113	0.125	0.114
101	blank			CM		41	0.0	20150607 PQ 4	0.08	0.079	0.08	0.079	0.078	0.079	0.079	0.08	0.079	0.08	0.079	0.08	0.081	0.081	0.082	0.082	0.084	0.083	0.083	0.083	0.083	0.086	0.087	0.087	0.083	0.086	0.088	0.087	0.086	0.084	0.087	0.084	0.086	0.088	0.088	0.088	0.089	0.086	0.087	0.089	0.086
102	rosR	A	1.0	CM		41	0.0	20150607 PQ 4	0.094	0.097	0.099	0.1	0.102	0.103	0.106	0.109	0.11	0.114	0.116	0.122	0.125	0.129	0.134	0.14	0.145	0.149	0.156	0.162	0.165	0.175	0.178	0.189	0.195	0.204	0.21	0.215	0.221	0.228	0.233	0.237	0.244	0.251	0.258	0.263	0.266	0.272	0.278	0.287	0.294
103	rosR	A	2.0	CM		41	0.0	20150607 PQ 4	0.093	0.097	0.098	0.099	0.101	0.103	0.106	0.108	0.11	0.114	0.116	0.121	0.124	0.129	0.135	0.139	0.145	0.149	0.156	0.162	0.167	0.175	0.179	0.188	0.195	0.203	0.21	0.218	0.223	0.229	0.236	0.241	0.249	0.256	0.262	0.27	0.275	0.277	0.286	0.29	0.291
104	rosR	A	3.0	CM		41	0.0	20150607 PQ 4	0.094	0.097	0.098	0.1	0.101	0.104	0.106	0.109	0.111	0.114	0.116	0.122	0.125	0.131	0.136	0.141	0.146	0.151	0.159	0.163	0.17	0.176	0.181	0.189	0.196	0.202	0.211	0.219	0.223	0.229	0.234	0.239	0.244	0.25	0.257	0.263	0.267	0.268	0.274	0.281	0.283
105	rosR	B	1.0	CM		41	0.0	20150607 PQ 4	0.093	0.096	0.098	0.099	0.101	0.103	0.105	0.108	0.111	0.115	0.117	0.123	0.126	0.132	0.136	0.142	0.146	0.153	0.158	0.165	0.169	0.177	0.183	0.191	0.197	0.206	0.212	0.219	0.224	0.23	0.235	0.239	0.246	0.252	0.257	0.262	0.265	0.268	0.274	0.283	0.286
106	rosR	B	2.0	CM		41	0.0	20150607 PQ 4	0.094	0.097	0.099	0.1	0.102	0.104	0.106	0.11	0.113	0.116	0.119	0.124	0.127	0.135	0.138	0.144	0.148	0.154	0.162	0.166	0.172	0.178	0.185	0.193	0.199	0.209	0.214	0.222	0.227	0.232	0.237	0.241	0.249	0.255	0.259	0.264	0.266	0.27	0.274	0.282	0.285
107	rosR	B	3.0	CM		41	0.0	20150607 PQ 4	0.098	0.1	0.102	0.103	0.105	0.108	0.11	0.114	0.117	0.121	0.125	0.13	0.134	0.141	0.146	0.152	0.157	0.163	0.168	0.174	0.18	0.192	0.197	0.204	0.214	0.218	0.226	0.232	0.237	0.243	0.248	0.252	0.259	0.262	0.268	0.27	0.275	0.277	0.283	0.29	0.296
108	rosR	C	1.0	CM		41	0.0	20150607 PQ 4	0.094	0.096	0.097	0.097	0.099	0.101	0.102	0.106	0.107	0.111	0.112	0.117	0.12	0.125	0.129	0.134	0.138	0.143	0.149	0.155	0.158	0.166	0.172	0.18	0.186	0.193	0.201	0.21	0.214	0.219	0.224	0.228	0.233	0.238	0.244	0.248	0.252	0.255	0.257	0.264	0.265
109	rosR	C	2.0	CM		41	0.0	20150607 PQ 4	0.098	0.101	0.101	0.102	0.104	0.106	0.107	0.111	0.111	0.115	0.117	0.123	0.125	0.13	0.136	0.141	0.144	0.152	0.158	0.162	0.164	0.174	0.181	0.188	0.195	0.203	0.209	0.216	0.221	0.224	0.229	0.229	0.233	0.241	0.249	0.248	0.254	0.257	0.258	0.272	0.273
110	blank			CM		41	0.0	20150607 PQ 4	0.082	0.08	0.08	0.078	0.079	0.08	0.08	0.081	0.079	0.081	0.08	0.081	0.081	0.082	0.082	0.082	0.081	0.082	0.082	0.083	0.08	0.082	0.082	0.082	0.082	0.084	0.083	0.085	0.085	0.082	0.085	0.082	0.082	0.086	0.086	0.086	0.086	0.083	0.082	0.086	0.083
111	rosR	C	3.0	CM		41	0.0	20150607 PQ 4	0.101	0.099	0.102	0.102	0.103	0.105	0.106	0.111	0.111	0.116	0.118	0.123	0.126	0.13	0.136	0.141	0.147	0.151	0.158	0.164	0.169	0.178	0.183	0.196	0.195	0.206	0.215	0.217	0.224	0.229	0.237	0.238	0.246	0.252	0.259	0.268	0.272	0.273	0.28	0.286	0.292
112	rosR	D	1.0	CM		41	0.0	20150607 PQ 4	0.11	0.111	0.112	0.112	0.115	0.116	0.118	0.122	0.122	0.127	0.128	0.134	0.137	0.14	0.146	0.152	0.157	0.162	0.168	0.174	0.178	0.187	0.193	0.201	0.207	0.214	0.222	0.23	0.236	0.24	0.253	0.257	0.266	0.277	0.28	0.292	0.295	0.298	0.311	0.32	0.319
113	rosR	D	2.0	CM		41	0.0	20150607 PQ 4	0.094	0.094	0.096	0.097	0.099	0.1	0.102	0.105	0.107	0.111	0.114	0.118	0.122	0.125	0.132	0.137	0.143	0.147	0.154	0.16	0.166	0.173	0.179	0.188	0.194	0.198	0.209	0.215	0.222	0.226	0.235	0.242	0.249	0.257	0.263	0.271	0.275	0.277	0.287	0.293	0.291
114	rosR	D	3.0	CM		41	0.0	20150607 PQ 4	0.098	0.097	0.099	0.1	0.102	0.105	0.107	0.11	0.112	0.116	0.119	0.124	0.129	0.134	0.14	0.147	0.155	0.159	0.168	0.173	0.179	0.186	0.192	0.2	0.207	0.211	0.222	0.228	0.237	0.246	0.252	0.262	0.273	0.281	0.288	0.295	0.299	0.304	0.316	0.325	0.326
115	VNG0194H	A	1.0	CM		41	0.0	20150607 PQ 4	0.092	0.091	0.092	0.093	0.094	0.096	0.098	0.1	0.1	0.103	0.105	0.11	0.112	0.114	0.123	0.127	0.136	0.133	0.139	0.148	0.151	0.155	0.16	0.17	0.178	0.176	0.192	0.193	0.197	0.206	0.211	0.213	0.225	0.234	0.238	0.247	0.254	0.269	0.284	0.29	0.287
116	VNG0194H	A	2.0	CM		41	0.0	20150607 PQ 4	0.092	0.091	0.093	0.095	0.096	0.097	0.099	0.101	0.102	0.106	0.107	0.112	0.115	0.117	0.123	0.127	0.132	0.133	0.138	0.15	0.148	0.152	0.159	0.17	0.17	0.176	0.19	0.19	0.199	0.203	0.211	0.218	0.229	0.238	0.244	0.257	0.265	0.273	0.295	0.306	0.306
117	VNG0194H	A	3.0	CM		41	0.0	20150607 PQ 4	0.093	0.093	0.095	0.096	0.097	0.099	0.101	0.103	0.104	0.107	0.109	0.114	0.117	0.118	0.126	0.132	0.139	0.141	0.149	0.153	0.157	0.163	0.164	0.172	0.181	0.18	0.191	0.194	0.197	0.2	0.21	0.227	0.237	0.241	0.248	0.262	0.259	0.271	0.287	0.294	0.288
118	VNG0194H	B	1.0	CM		41	0.0	20150607 PQ 4	0.097	0.096	0.099	0.101	0.102	0.105	0.107	0.11	0.111	0.115	0.119	0.125	0.13	0.132	0.141	0.148	0.156	0.155	0.165	0.168	0.171	0.18	0.182	0.19	0.194	0.195	0.209	0.214	0.221	0.23	0.239	0.247	0.261	0.265	0.272	0.282	0.282	0.289	0.303	0.306	0.303
119	VNG0194H	B	2.0	CM		41	0.0	20150607 PQ 4	0.098	0.099	0.101	0.103	0.105	0.108	0.11	0.113	0.114	0.119	0.122	0.128	0.133	0.135	0.142	0.151	0.156	0.159	0.168	0.174	0.174	0.18	0.183	0.19	0.195	0.198	0.21	0.215	0.222	0.227	0.241	0.251	0.257	0.263	0.27	0.275	0.278	0.285	0.293	0.301	0.304
120	VNG0194H	B	3.0	CM		41	0.0	20150607 PQ 4	0.098	0.1	0.101	0.102	0.103	0.105	0.108	0.11	0.111	0.116	0.118	0.122	0.124	0.134	0.133	0.139	0.143	0.146	0.151	0.157	0.159	0.166	0.175	0.183	0.188	0.196	0.202	0.212	0.217	0.218	0.227	0.229	0.233	0.238	0.24	0.244	0.246	0.25	0.251	0.26	0.26
121	VNG0194H	C	1.0	CM		41	0.0	20150607 PQ 4	0.102	0.098	0.102	0.101	0.102	0.104	0.106	0.109	0.109	0.114	0.115	0.119	0.122	0.126	0.131	0.134	0.143	0.147	0.151	0.154	0.162	0.173	0.174	0.184	0.186	0.19	0.205	0.214	0.224	0.227	0.234	0.245	0.256	0.26	0.268	0.261	0.267	0.271	0.273	0.278	0.275
122	VNG0194H	C	2.0	CM		41	0.0	20150607 PQ 4	0.101	0.098	0.101	0.103	0.105	0.106	0.108	0.111	0.112	0.116	0.118	0.123	0.127	0.13	0.136	0.141	0.15	0.15	0.157	0.162	0.166	0.174	0.18	0.189	0.191	0.199	0.211	0.217	0.226	0.23	0.245	0.253	0.267	0.279	0.286	0.307	0.313	0.319	0.34	0.346	0.345
123	VNG0194H	C	3.0	CM		41	0.0	20150607 PQ 4	0.1	0.097	0.1	0.101	0.102	0.105	0.106	0.11	0.111	0.115	0.121	0.127	0.132	0.135	0.147	0.151	0.165	0.161	0.17	0.176	0.182	0.19	0.189	0.199	0.205	0.203	0.225	0.231	0.239	0.247	0.251	0.264	0.285	0.292	0.29	0.307	0.309	0.312	0.334	0.34	0.328
124	VNG0194H	D	1.0	CM		41	0.0	20150607 PQ 4	0.098	0.094	0.097	0.098	0.099	0.101	0.103	0.106	0.107	0.111	0.115	0.121	0.126	0.128	0.138	0.143	0.153	0.154	0.164	0.168	0.174	0.179	0.182	0.194	0.2	0.196	0.213	0.218	0.22	0.235	0.24	0.251	0.266	0.275	0.276	0.291	0.294	0.304	0.325	0.329	0.316
125	VNG0194H	D	2.0	CM		41	0.0	20150607 PQ 4	0.1	0.096	0.098	0.098	0.1	0.103	0.105	0.107	0.108	0.113	0.117	0.122	0.127	0.128	0.136	0.141	0.151	0.151	0.163	0.172	0.178	0.184	0.185	0.198	0.201	0.196	0.217	0.222	0.229	0.24	0.242	0.25	0.272	0.278	0.28	0.294	0.299	0.315	0.327	0.329	0.329
126	VNG0194H	D	3.0	CM		41	0.0	20150607 PQ 4	0.101	0.097	0.1	0.101	0.103	0.106	0.108	0.111	0.112	0.117	0.122	0.129	0.134	0.135	0.148	0.154	0.162	0.159	0.169	0.179	0.183	0.192	0.19	0.203	0.207	0.205	0.221	0.224	0.231	0.24	0.247	0.257	0.273	0.283	0.283	0.307	0.311	0.32	0.334	0.337	0.335
127	hrg	A	1.0	CM		41	0.0	20150607 PQ 4	0.1	0.098	0.1	0.102	0.104	0.106	0.108	0.111	0.112	0.117	0.12	0.125	0.13	0.132	0.141	0.146	0.152	0.157	0.165	0.172	0.175	0.182	0.185	0.192	0.196	0.199	0.21	0.216	0.224	0.23	0.239	0.249	0.264	0.275	0.278	0.294	0.303	0.313	0.331	0.338	0.337
128	hrg	A	2.0	CM		41	0.0	20150607 PQ 4	0.1	0.097	0.1	0.101	0.103	0.105	0.107	0.11	0.111	0.115	0.119	0.124	0.129	0.132	0.14	0.146	0.152	0.156	0.165	0.17	0.175	0.181	0.184	0.191	0.195	0.2	0.21	0.214	0.223	0.233	0.24	0.252	0.263	0.273	0.278	0.297	0.305	0.316	0.338	0.346	0.341
129	hrg	A	3.0	CM		41	0.0	20150607 PQ 4	0.104	0.099	0.1	0.102	0.104	0.106	0.108	0.111	0.112	0.116	0.12	0.124	0.127	0.13	0.136	0.142	0.146	0.153	0.159	0.167	0.168	0.171	0.178	0.187	0.192	0.2	0.209	0.214	0.221	0.225	0.235	0.245	0.257	0.266	0.27	0.285	0.296	0.298	0.311	0.32	0.324
130	hrg	B	1.0	CM		41	0.0	20150607 PQ 4	0.099	0.095	0.096	0.097	0.098	0.1	0.101	0.103	0.104	0.106	0.108	0.111	0.113	0.118	0.121	0.125	0.128	0.132	0.137	0.141	0.145	0.155	0.16	0.167	0.17	0.175	0.184	0.188	0.195	0.198	0.206	0.211	0.217	0.225	0.234	0.24	0.245	0.252	0.259	0.268	0.273
131	hrg	B	2.0	CM		41	0.0	20150607 PQ 4	0.106	0.097	0.1	0.101	0.1	0.102	0.103	0.106	0.106	0.11	0.111	0.114	0.116	0.12	0.124	0.126	0.134	0.135	0.14	0.144	0.15	0.158	0.164	0.172	0.17	0.179	0.186	0.189	0.196	0.201	0.208	0.213	0.22	0.227	0.235	0.246	0.251	0.256	0.263	0.271	0.278
132	hrg	B	3.0	CM		41	0.0	20150607 PQ 4	0.102	0.096	0.099	0.099	0.1	0.102	0.102	0.105	0.105	0.109	0.11	0.114	0.116	0.119	0.124	0.127	0.134	0.136	0.141	0.146	0.152	0.158	0.165	0.172	0.174	0.179	0.193	0.195	0.2	0.204	0.214	0.219	0.23	0.238	0.246	0.256	0.263	0.269	0.29	0.3	0.31
133	hrg	C	1.0	CM		41	0.0	20150607 PQ 4	0.101	0.094	0.096	0.097	0.099	0.101	0.101	0.104	0.104	0.107	0.109	0.113	0.116	0.117	0.124	0.126	0.134	0.136	0.144	0.151	0.154	0.163	0.164	0.176	0.177	0.177	0.195	0.199	0.201	0.208	0.215	0.22	0.233	0.24	0.248	0.265	0.278	0.287	0.31	0.318	0.322
134	hrg	C	2.0	CM		41	0.0	20150607 PQ 4	0.101	0.095	0.097	0.098	0.099	0.101	0.102	0.104	0.105	0.107	0.11	0.114	0.116	0.118	0.125	0.127	0.135	0.139	0.148	0.154	0.16	0.167	0.166	0.175	0.181	0.179	0.196	0.2	0.205	0.212	0.215	0.224	0.236	0.244	0.252	0.262	0.27	0.285	0.312	0.316	0.318
135	hrg	C	3.0	CM		41	0.0	20150607 PQ 4	0.102	0.096	0.098	0.099	0.101	0.103	0.104	0.106	0.107	0.11	0.113	0.116	0.119	0.121	0.127	0.129	0.139	0.14	0.146	0.154	0.161	0.171	0.172	0.179	0.184	0.184	0.199	0.206	0.211	0.217	0.226	0.232	0.244	0.253	0.263	0.277	0.283	0.294	0.317	0.326	0.334
136	hrg	D	1.0	CM		41	0.0	20150607 PQ 4	0.099	0.094	0.097	0.099	0.1	0.103	0.103	0.106	0.107	0.112	0.115	0.119	0.124	0.126	0.135	0.138	0.149	0.151	0.158	0.166	0.169	0.175	0.179	0.188	0.191	0.193	0.203	0.21	0.219	0.228	0.236	0.25	0.265	0.277	0.285	0.306	0.313	0.322	0.348	0.349	0.351
137	hrg	D	2.0	CM		41	0.0	20150607 PQ 4	0.099	0.094	0.097	0.098	0.099	0.102	0.103	0.106	0.107	0.111	0.114	0.119	0.123	0.125	0.133	0.136	0.145	0.147	0.157	0.163	0.166	0.174	0.175	0.184	0.189	0.19	0.202	0.208	0.214	0.225	0.236	0.248	0.261	0.271	0.281	0.297	0.301	0.311	0.336	0.342	0.337
138	hrg	D	3.0	CM		41	0.0	20150607 PQ 4	0.1	0.096	0.098	0.099	0.101	0.103	0.105	0.108	0.109	0.113	0.116	0.121	0.125	0.127	0.136	0.14	0.148	0.151	0.16	0.165	0.171	0.178	0.179	0.187	0.193	0.194	0.204	0.213	0.221	0.23	0.242	0.258	0.268	0.28	0.285	0.303	0.31	0.321	0.342	0.348	0.343
139	ura3	A	1.0	CM		41	0.0	20150607 PQ 4	0.101	0.098	0.099	0.1	0.101	0.103	0.104	0.106	0.106	0.11	0.111	0.114	0.117	0.118	0.124	0.127	0.135	0.139	0.146	0.154	0.159	0.166	0.172	0.176	0.179	0.185	0.198	0.203	0.209	0.21	0.219	0.225	0.233	0.239	0.248	0.259	0.266	0.277	0.292	0.306	0.313
140	ura3	A	2.0	CM		41	0.0	20150607 PQ 4	0.101	0.099	0.099	0.1	0.101	0.102	0.103	0.106	0.106	0.109	0.11	0.112	0.114	0.117	0.12	0.122	0.127	0.131	0.135	0.14	0.142	0.149	0.154	0.159	0.166	0.177	0.18	0.187	0.193	0.198	0.207	0.213	0.218	0.227	0.234	0.234	0.241	0.248	0.248	0.261	0.269
141	ura3	A	3.0	CM		41	0.0	20150607 PQ 4	0.109	0.102	0.104	0.104	0.104	0.105	0.106	0.109	0.108	0.113	0.113	0.117	0.118	0.122	0.126	0.129	0.136	0.139	0.142	0.146	0.15	0.159	0.162	0.171	0.171	0.177	0.188	0.194	0.201	0.203	0.215	0.222	0.234	0.244	0.255	0.253	0.264	0.271	0.277	0.286	0.289
142	ura3	B	1.0	CM		41	0.0	20150607 PQ 4	0.104	0.097	0.1	0.1	0.1	0.102	0.103	0.106	0.106	0.109	0.11	0.113	0.116	0.119	0.123	0.127	0.132	0.134	0.14	0.144	0.149	0.156	0.163	0.168	0.172	0.18	0.192	0.198	0.205	0.208	0.22	0.225	0.236	0.243	0.253	0.266	0.272	0.278	0.294	0.304	0.314
143	ura3	B	2.0	CM		41	0.0	20150607 PQ 4	0.103	0.097	0.099	0.1	0.101	0.102	0.103	0.106	0.106	0.109	0.111	0.114	0.116	0.119	0.124	0.128	0.134	0.136	0.142	0.148	0.152	0.159	0.165	0.176	0.179	0.183	0.195	0.201	0.208	0.214	0.224	0.233	0.247	0.26	0.271	0.279	0.29	0.306	0.337	0.348	0.352
144	ura3	B	3.0	CM		41	0.0	20150607 PQ 4	0.105	0.097	0.099	0.101	0.102	0.103	0.104	0.107	0.108	0.11	0.113	0.116	0.118	0.121	0.127	0.13	0.138	0.14	0.146	0.155	0.162	0.167	0.171	0.18	0.184	0.186	0.199	0.206	0.214	0.22	0.23	0.241	0.259	0.272	0.284	0.299	0.313	0.326	0.352	0.363	0.367
145	ura3	C	1.0	CM		41	0.0	20150607 PQ 4	0.104	0.096	0.098	0.099	0.1	0.102	0.103	0.105	0.106	0.109	0.11	0.113	0.116	0.118	0.124	0.126	0.132	0.134	0.141	0.148	0.15	0.158	0.162	0.169	0.172	0.176	0.189	0.194	0.202	0.208	0.22	0.228	0.243	0.255	0.268	0.277	0.283	0.305	0.329	0.334	0.34
146	ura3	C	2.0	CM		41	0.0	20150607 PQ 4	0.106	0.099	0.101	0.102	0.103	0.105	0.106	0.109	0.109	0.113	0.115	0.119	0.122	0.124	0.13	0.133	0.139	0.143	0.151	0.158	0.161	0.169	0.173	0.181	0.182	0.186	0.197	0.203	0.213	0.22	0.23	0.242	0.257	0.269	0.284	0.302	0.314	0.32	0.347	0.354	0.356
147	ura3	C	3.0	CM		41	0.0	20150607 PQ 4	0.103	0.099	0.101	0.102	0.103	0.106	0.107	0.109	0.11	0.113	0.116	0.119	0.121	0.125	0.132	0.135	0.143	0.147	0.155	0.163	0.165	0.17	0.174	0.182	0.185	0.19	0.199	0.206	0.217	0.225	0.235	0.246	0.261	0.274	0.285	0.306	0.312	0.322	0.352	0.361	0.363
148	ura3	D	1.0	CM		41	0.0	20150607 PQ 4	0.1	0.094	0.096	0.096	0.097	0.098	0.099	0.102	0.102	0.105	0.107	0.11	0.112	0.115	0.12	0.124	0.128	0.131	0.138	0.144	0.146	0.154	0.161	0.167	0.172	0.18	0.191	0.196	0.202	0.207	0.217	0.224	0.235	0.244	0.251	0.267	0.274	0.282	0.301	0.315	0.317
149	ura3	D	2.0	CM		41	0.0	20150607 PQ 4	0.104	0.098	0.099	0.099	0.1	0.102	0.103	0.106	0.106	0.11	0.111	0.114	0.117	0.12	0.126	0.13	0.136	0.139	0.147	0.153	0.158	0.165	0.174	0.179	0.182	0.189	0.2	0.205	0.214	0.217	0.23	0.235	0.247	0.262	0.272	0.288	0.302	0.313	0.33	0.342	0.343
150	ura3	D	3.0	CM		41	0.0	20150607 PQ 4	0.102	0.097	0.098	0.099	0.1	0.101	0.102	0.105	0.105	0.108	0.109	0.113	0.116	0.119	0.123	0.126	0.13	0.135	0.14	0.145	0.149	0.156	0.163	0.169	0.175	0.185	0.19	0.198	0.207	0.213	0.221	0.226	0.232	0.242	0.248	0.256	0.261	0.267	0.274	0.289	0.296
151	hlx2	A	1.0	CM		41	0.0	20150607 PQ 4	0.107	0.096	0.101	0.1	0.099	0.1	0.102	0.105	0.104	0.107	0.107	0.111	0.112	0.115	0.118	0.12	0.126	0.126	0.129	0.133	0.136	0.143	0.149	0.153	0.15	0.159	0.166	0.17	0.175	0.176	0.187	0.188	0.197	0.205	0.212	0.218	0.228	0.235	0.246	0.256	0.265
152	hlx2	A	2.0	CM		41	0.0	20150607 PQ 4	0.107	0.097	0.101	0.1	0.1	0.101	0.102	0.105	0.105	0.108	0.108	0.112	0.113	0.115	0.119	0.123	0.128	0.128	0.133	0.137	0.139	0.147	0.152	0.157	0.157	0.163	0.175	0.18	0.182	0.183	0.193	0.197	0.206	0.212	0.218	0.229	0.235	0.239	0.251	0.258	0.264
153	hlx2	A	3.0	CM		41	0.0	20150607 PQ 4	0.103	0.095	0.098	0.098	0.098	0.1	0.101	0.103	0.103	0.106	0.107	0.11	0.111	0.114	0.118	0.121	0.126	0.127	0.132	0.138	0.14	0.145	0.15	0.16	0.162	0.164	0.177	0.184	0.187	0.186	0.197	0.2	0.209	0.213	0.219	0.227	0.236	0.242	0.254	0.261	0.272
154	hlx2	B	1.0	CM		41	0.0	20150607 PQ 4	0.103	0.095	0.097	0.097	0.099	0.1	0.101	0.103	0.104	0.106	0.109	0.112	0.114	0.116	0.122	0.127	0.133	0.135	0.139	0.151	0.151	0.162	0.158	0.166	0.176	0.173	0.191	0.196	0.196	0.2	0.206	0.213	0.224	0.23	0.236	0.247	0.257	0.271	0.29	0.295	0.3
155	hlx2	B	2.0	CM		41	0.0	20150607 PQ 4	0.107	0.099	0.1	0.101	0.102	0.104	0.105	0.108	0.108	0.111	0.113	0.117	0.119	0.122	0.128	0.134	0.14	0.145	0.152	0.158	0.158	0.167	0.169	0.181	0.183	0.185	0.2	0.203	0.204	0.207	0.214	0.22	0.231	0.24	0.248	0.259	0.272	0.285	0.305	0.313	0.315
156	hlx2	B	3.0	CM		41	0.0	20150607 PQ 4	0.106	0.099	0.101	0.102	0.103	0.105	0.106	0.109	0.109	0.112	0.115	0.119	0.122	0.123	0.131	0.136	0.144	0.145	0.154	0.16	0.161	0.172	0.168	0.177	0.184	0.185	0.201	0.204	0.206	0.212	0.216	0.222	0.234	0.242	0.25	0.261	0.268	0.276	0.295	0.303	0.307
157	hlx2	C	1.0	CM		41	0.0	20150607 PQ 4	0.109	0.097	0.098	0.098	0.099	0.101	0.101	0.104	0.104	0.107	0.109	0.112	0.115	0.118	0.123	0.129	0.136	0.139	0.149	0.156	0.159	0.169	0.172	0.183	0.185	0.188	0.203	0.208	0.213	0.22	0.228	0.237	0.247	0.258	0.27	0.287	0.298	0.308	0.332	0.344	0.346
158	hlx2	C	2.0	CM		41	0.0	20150607 PQ 4	0.103	0.098	0.099	0.099	0.1	0.102	0.103	0.106	0.106	0.109	0.111	0.115	0.118	0.12	0.126	0.132	0.139	0.144	0.151	0.16	0.164	0.172	0.175	0.186	0.19	0.193	0.205	0.21	0.219	0.228	0.237	0.248	0.261	0.272	0.286	0.303	0.308	0.315	0.339	0.35	0.35
159	hlx2	C	3.0	CM		41	0.0	20150607 PQ 4	0.104	0.099	0.1	0.101	0.103	0.104	0.105	0.108	0.108	0.112	0.114	0.117	0.12	0.124	0.13	0.136	0.143	0.147	0.155	0.164	0.167	0.173	0.181	0.188	0.192	0.199	0.206	0.214	0.22	0.225	0.235	0.243	0.254	0.264	0.269	0.287	0.296	0.304	0.317	0.322	0.332
160	hlx2	D	1.0	CM		41	0.0	20150607 PQ 4	0.102	0.098	0.098	0.099	0.1	0.101	0.103	0.106	0.106	0.109	0.11	0.113	0.114	0.118	0.122	0.125	0.13	0.134	0.139	0.145	0.148	0.154	0.159	0.166	0.172	0.182	0.188	0.198	0.203	0.208	0.22	0.226	0.231	0.242	0.253	0.255	0.264	0.271	0.277	0.288	0.295
161	hlx2	D	2.0	CM		41	0.0	20150607 PQ 4	0.111	0.102	0.105	0.105	0.105	0.107	0.108	0.112	0.111	0.116	0.116	0.121	0.124	0.127	0.132	0.135	0.143	0.145	0.149	0.155	0.16	0.17	0.172	0.184	0.183	0.193	0.206	0.212	0.218	0.221	0.236	0.245	0.257	0.27	0.277	0.277	0.287	0.295	0.3	0.306	0.307
162	hlx2	D	3.0	CM		41	0.0	20150607 PQ 4	0.113	0.104	0.108	0.107	0.108	0.109	0.111	0.115	0.114	0.119	0.119	0.125	0.128	0.131	0.136	0.14	0.147	0.149	0.154	0.16	0.166	0.175	0.182	0.191	0.192	0.201	0.215	0.222	0.23	0.236	0.254	0.267	0.277	0.29	0.305	0.315	0.326	0.333	0.35	0.359	0.372
163	rosR	A	1.0	CM	0.083mM PQ	41	0.083	20150607 PQ 4	0.111	0.101	0.105	0.106	0.106	0.109	0.111	0.115	0.115	0.12	0.122	0.127	0.131	0.135	0.14	0.145	0.152	0.154	0.159	0.166	0.17	0.177	0.183	0.187	0.186	0.192	0.201	0.204	0.208	0.21	0.216	0.22	0.226	0.233	0.239	0.246	0.252	0.255	0.267	0.273	0.276
164	rosR	A	2.0	CM	0.083mM PQ	41	0.083	20150607 PQ 4	0.109	0.1	0.103	0.104	0.105	0.107	0.11	0.113	0.114	0.119	0.121	0.126	0.13	0.134	0.14	0.145	0.151	0.153	0.159	0.165	0.169	0.175	0.181	0.185	0.185	0.191	0.198	0.202	0.208	0.209	0.215	0.218	0.225	0.231	0.236	0.244	0.248	0.252	0.264	0.271	0.277
165	rosR	A	3.0	CM	0.083mM PQ	41	0.083	20150607 PQ 4	0.109	0.1	0.103	0.104	0.106	0.108	0.11	0.114	0.115	0.12	0.122	0.127	0.131	0.135	0.14	0.145	0.151	0.154	0.16	0.167	0.17	0.176	0.183	0.186	0.188	0.194	0.201	0.203	0.208	0.21	0.217	0.221	0.227	0.235	0.24	0.246	0.252	0.255	0.267	0.272	0.276
166	rosR	B	1.0	CM	0.083mM PQ	41	0.083	20150607 PQ 4	0.11	0.102	0.105	0.106	0.107	0.11	0.112	0.117	0.117	0.123	0.124	0.13	0.135	0.139	0.144	0.149	0.156	0.159	0.165	0.172	0.175	0.181	0.188	0.192	0.193	0.2	0.206	0.208	0.214	0.215	0.224	0.229	0.237	0.247	0.254	0.255	0.259	0.262	0.272	0.279	0.285
167	rosR	B	2.0	CM	0.083mM PQ	41	0.083	20150607 PQ 4	0.11	0.101	0.103	0.104	0.106	0.108	0.11	0.114	0.115	0.12	0.123	0.128	0.132	0.136	0.143	0.149	0.154	0.157	0.164	0.17	0.171	0.177	0.184	0.187	0.189	0.196	0.2	0.203	0.208	0.211	0.218	0.223	0.233	0.239	0.242	0.249	0.253	0.255	0.267	0.271	0.271
168	rosR	B	3.0	CM	0.083mM PQ	41	0.083	20150607 PQ 4	0.109	0.101	0.104	0.105	0.107	0.11	0.111	0.116	0.117	0.123	0.126	0.131	0.136	0.141	0.148	0.157	0.161	0.164	0.172	0.176	0.176	0.182	0.187	0.192	0.193	0.2	0.206	0.208	0.215	0.218	0.226	0.234	0.245	0.254	0.258	0.266	0.273	0.275	0.289	0.297	0.298
169	rosR	C	1.0	CM	0.083mM PQ	41	0.083	20150607 PQ 4	0.113	0.105	0.107	0.106	0.108	0.11	0.112	0.116	0.116	0.123	0.124	0.13	0.136	0.139	0.147	0.154	0.162	0.165	0.173	0.177	0.177	0.183	0.188	0.192	0.192	0.199	0.205	0.208	0.215	0.216	0.223	0.23	0.239	0.252	0.26	0.265	0.275	0.279	0.291	0.3	0.299
170	rosR	C	2.0	CM	0.083mM PQ	41	0.083	20150607 PQ 4	0.107	0.102	0.104	0.105	0.107	0.108	0.11	0.115	0.115	0.12	0.122	0.127	0.13	0.135	0.14	0.144	0.148	0.155	0.161	0.167	0.169	0.175	0.18	0.184	0.187	0.194	0.197	0.202	0.206	0.207	0.215	0.218	0.221	0.23	0.235	0.238	0.243	0.246	0.252	0.26	0.262
171	rosR	C	3.0	CM	0.083mM PQ	41	0.083	20150607 PQ 4	0.125	0.11	0.115	0.114	0.113	0.115	0.117	0.123	0.123	0.128	0.129	0.136	0.139	0.146	0.151	0.155	0.166	0.166	0.171	0.176	0.181	0.19	0.195	0.198	0.192	0.2	0.211	0.211	0.217	0.218	0.226	0.229	0.241	0.245	0.249	0.254	0.26	0.263	0.276	0.28	0.285
172	rosR	D	1.0	CM	0.083mM PQ	41	0.083	20150607 PQ 4	0.122	0.107	0.111	0.11	0.11	0.111	0.114	0.12	0.12	0.125	0.125	0.132	0.135	0.141	0.145	0.15	0.159	0.16	0.166	0.172	0.176	0.186	0.192	0.196	0.192	0.201	0.21	0.211	0.216	0.217	0.231	0.232	0.243	0.251	0.258	0.263	0.265	0.271	0.283	0.29	0.296
173	rosR	D	2.0	CM	0.083mM PQ	41	0.083	20150607 PQ 4	0.114	0.102	0.106	0.106	0.106	0.108	0.11	0.115	0.116	0.12	0.121	0.128	0.131	0.137	0.142	0.146	0.154	0.156	0.162	0.168	0.172	0.181	0.187	0.191	0.189	0.197	0.206	0.208	0.214	0.215	0.228	0.231	0.24	0.25	0.257	0.26	0.265	0.272	0.283	0.29	0.296
174	rosR	D	3.0	CM	0.083mM PQ	41	0.083	20150607 PQ 4	0.112	0.101	0.105	0.105	0.106	0.108	0.11	0.114	0.115	0.12	0.121	0.127	0.13	0.135	0.14	0.145	0.152	0.155	0.161	0.167	0.171	0.179	0.185	0.189	0.188	0.195	0.205	0.207	0.213	0.216	0.229	0.232	0.241	0.253	0.258	0.263	0.27	0.274	0.288	0.292	0.294
175	VNG0194H	A	1.0	CM	0.083mM PQ	41	0.083	20150607 PQ 4	0.11	0.1	0.103	0.103	0.103	0.105	0.106	0.11	0.11	0.114	0.115	0.12	0.123	0.128	0.13	0.135	0.14	0.14	0.147	0.151	0.155	0.161	0.168	0.173	0.171	0.179	0.189	0.195	0.199	0.2	0.218	0.22	0.225	0.236	0.249	0.256	0.26	0.271	0.289	0.303	0.32
176	VNG0194H	A	2.0	CM	0.083mM PQ	41	0.083	20150607 PQ 4	0.108	0.099	0.102	0.102	0.103	0.104	0.106	0.109	0.109	0.114	0.115	0.12	0.122	0.125	0.13	0.134	0.139	0.141	0.146	0.152	0.156	0.164	0.171	0.174	0.176	0.181	0.193	0.198	0.204	0.208	0.223	0.234	0.249	0.264	0.274	0.282	0.287	0.296	0.313	0.328	0.338
177	VNG0194H	A	3.0	CM	0.083mM PQ	41	0.083	20150607 PQ 4	0.105	0.098	0.1	0.101	0.102	0.103	0.104	0.108	0.108	0.112	0.114	0.118	0.121	0.125	0.129	0.133	0.138	0.142	0.147	0.153	0.156	0.162	0.173	0.173	0.177	0.185	0.193	0.197	0.204	0.207	0.218	0.225	0.232	0.243	0.249	0.264	0.267	0.276	0.293	0.302	0.311
178	VNG0194H	B	1.0	CM	0.083mM PQ	41	0.083	20150607 PQ 4	0.11	0.103	0.106	0.107	0.11	0.112	0.113	0.118	0.118	0.124	0.128	0.136	0.141	0.142	0.152	0.163	0.169	0.165	0.174	0.182	0.183	0.19	0.197	0.199	0.202	0.203	0.216	0.219	0.226	0.232	0.247	0.256	0.266	0.278	0.284	0.295	0.299	0.302	0.316	0.324	0.325
179	VNG0194H	B	2.0	CM	0.083mM PQ	41	0.083	20150607 PQ 4	0.107	0.101	0.104	0.105	0.108	0.109	0.111	0.115	0.116	0.121	0.124	0.129	0.133	0.135	0.141	0.147	0.154	0.153	0.16	0.166	0.169	0.176	0.183	0.187	0.19	0.197	0.206	0.211	0.215	0.217	0.229	0.238	0.248	0.255	0.255	0.267	0.268	0.272	0.289	0.294	0.302
180	VNG0194H	B	3.0	CM	0.083mM PQ	41	0.083	20150607 PQ 4	0.108	0.103	0.105	0.106	0.108	0.11	0.112	0.116	0.117	0.121	0.123	0.128	0.131	0.133	0.14	0.143	0.149	0.155	0.162	0.168	0.17	0.177	0.182	0.189	0.191	0.199	0.206	0.213	0.218	0.221	0.232	0.236	0.236	0.245	0.252	0.257	0.262	0.264	0.268	0.274	0.277
181	VNG0194H	C	1.0	CM	0.083mM PQ	41	0.083	20150607 PQ 4	0.117	0.107	0.111	0.111	0.111	0.113	0.115	0.12	0.118	0.126	0.127	0.133	0.136	0.14	0.145	0.149	0.159	0.16	0.164	0.171	0.174	0.185	0.185	0.198	0.194	0.204	0.219	0.223	0.229	0.229	0.245	0.25	0.262	0.275	0.284	0.279	0.283	0.284	0.288	0.288	0.287
182	VNG0194H	C	2.0	CM	0.083mM PQ	41	0.083	20150607 PQ 4	0.119	0.109	0.114	0.115	0.114	0.116	0.119	0.124	0.123	0.13	0.13	0.137	0.14	0.144	0.149	0.153	0.16	0.163	0.167	0.176	0.18	0.189	0.194	0.2	0.199	0.207	0.222	0.229	0.238	0.238	0.257	0.267	0.282	0.29	0.297	0.304	0.311	0.316	0.334	0.346	0.356
183	VNG0194H	C	3.0	CM	0.083mM PQ	41	0.083	20150607 PQ 4	0.116	0.107	0.112	0.112	0.113	0.115	0.117	0.122	0.121	0.128	0.128	0.135	0.137	0.141	0.146	0.15	0.159	0.163	0.169	0.176	0.178	0.189	0.196	0.199	0.202	0.208	0.223	0.228	0.237	0.238	0.254	0.263	0.28	0.292	0.3	0.312	0.324	0.33	0.351	0.36	0.37
184	VNG0194H	D	1.0	CM	0.083mM PQ	41	0.083	20150607 PQ 4	0.113	0.104	0.108	0.109	0.109	0.111	0.112	0.117	0.116	0.121	0.122	0.129	0.132	0.134	0.14	0.143	0.151	0.154	0.158	0.166	0.167	0.176	0.184	0.187	0.187	0.193	0.209	0.214	0.222	0.222	0.241	0.25	0.259	0.27	0.279	0.286	0.294	0.304	0.318	0.333	0.345
185	VNG0194H	D	2.0	CM	0.083mM PQ	41	0.083	20150607 PQ 4	0.111	0.104	0.107	0.107	0.108	0.11	0.112	0.117	0.116	0.122	0.122	0.129	0.132	0.133	0.14	0.144	0.151	0.154	0.16	0.166	0.167	0.177	0.185	0.19	0.188	0.198	0.211	0.217	0.224	0.223	0.242	0.251	0.263	0.28	0.293	0.305	0.311	0.319	0.331	0.345	0.357
186	VNG0194H	D	3.0	CM	0.083mM PQ	41	0.083	20150607 PQ 4	0.115	0.107	0.11	0.109	0.11	0.112	0.113	0.122	0.117	0.126	0.124	0.133	0.136	0.139	0.144	0.148	0.155	0.158	0.164	0.171	0.17	0.18	0.187	0.194	0.19	0.202	0.214	0.221	0.23	0.228	0.253	0.263	0.273	0.29	0.303	0.313	0.321	0.329	0.344	0.361	0.368
187	hrg	A	1.0	CM	0.083mM PQ	41	0.083	20150607 PQ 4	0.113	0.106	0.108	0.109	0.11	0.112	0.114	0.119	0.118	0.123	0.124	0.13	0.134	0.138	0.143	0.147	0.154	0.157	0.163	0.169	0.171	0.178	0.186	0.19	0.189	0.199	0.206	0.209	0.214	0.215	0.229	0.23	0.237	0.247	0.254	0.26	0.262	0.265	0.276	0.284	0.291
188	hrg	A	2.0	CM	0.083mM PQ	41	0.083	20150607 PQ 4	0.11	0.104	0.107	0.108	0.11	0.112	0.114	0.118	0.119	0.124	0.126	0.13	0.134	0.138	0.145	0.149	0.155	0.159	0.166	0.172	0.173	0.181	0.188	0.192	0.194	0.2	0.208	0.211	0.217	0.218	0.229	0.234	0.244	0.253	0.258	0.267	0.27	0.275	0.286	0.293	0.298
189	hrg	A	3.0	CM	0.083mM PQ	41	0.083	20150607 PQ 4	0.115	0.108	0.111	0.111	0.113	0.115	0.117	0.121	0.121	0.128	0.129	0.135	0.139	0.143	0.148	0.155	0.161	0.164	0.171	0.176	0.176	0.186	0.193	0.198	0.197	0.208	0.214	0.217	0.222	0.221	0.234	0.237	0.243	0.254	0.259	0.268	0.272	0.273	0.282	0.291	0.294
190	hrg	B	1.0	CM	0.083mM PQ	41	0.083	20150607 PQ 4	0.107	0.1	0.101	0.101	0.102	0.104	0.105	0.108	0.108	0.112	0.112	0.116	0.118	0.122	0.125	0.128	0.132	0.135	0.14	0.145	0.147	0.154	0.16	0.165	0.169	0.175	0.181	0.184	0.189	0.191	0.196	0.201	0.205	0.213	0.218	0.223	0.228	0.231	0.237	0.244	0.249
191	blank			CM		41	0.0	20150607 PQ 4	0.116	0.095	0.102	0.096	0.092	0.093	0.093	0.1	0.094	0.102	0.095	0.104	0.104	0.107	0.107	0.109	0.117	0.111	0.112	0.111	0.112	0.122	0.124	0.123	0.105	0.117	0.125	0.118	0.118	0.108	0.12	0.107	0.116	0.12	0.121	0.122	0.122	0.111	0.118	0.124	0.112
192	hrg	B	2.0	CM	0.083mM PQ	41	0.083	20150607 PQ 4	0.129	0.113	0.122	0.119	0.116	0.118	0.12	0.129	0.124	0.135	0.129	0.141	0.143	0.147	0.151	0.155	0.166	0.164	0.169	0.174	0.178	0.192	0.197	0.203	0.19	0.202	0.217	0.213	0.218	0.212	0.228	0.223	0.237	0.248	0.257	0.263	0.272	0.275	0.291	0.303	0.306
193	hrg	B	3.0	CM	0.083mM PQ	41	0.083	20150607 PQ 4	0.121	0.109	0.114	0.113	0.112	0.114	0.116	0.122	0.119	0.127	0.124	0.133	0.134	0.139	0.143	0.147	0.159	0.156	0.161	0.166	0.171	0.185	0.187	0.194	0.185	0.196	0.21	0.207	0.212	0.208	0.223	0.221	0.232	0.243	0.253	0.258	0.268	0.272	0.283	0.295	0.299
194	hrg	C	1.0	CM	0.083mM PQ	41	0.083	20150607 PQ 4	0.121	0.108	0.113	0.112	0.111	0.113	0.115	0.121	0.118	0.125	0.123	0.131	0.133	0.136	0.141	0.144	0.154	0.152	0.157	0.162	0.166	0.178	0.182	0.189	0.18	0.191	0.205	0.203	0.207	0.203	0.218	0.216	0.226	0.236	0.246	0.252	0.261	0.266	0.279	0.287	0.293
195	hrg	C	2.0	CM	0.083mM PQ	41	0.083	20150607 PQ 4	0.118	0.107	0.112	0.111	0.11	0.112	0.114	0.119	0.117	0.124	0.123	0.129	0.131	0.136	0.14	0.144	0.153	0.153	0.158	0.163	0.167	0.178	0.183	0.19	0.182	0.193	0.205	0.204	0.209	0.205	0.219	0.219	0.229	0.241	0.252	0.258	0.267	0.272	0.283	0.294	0.301
196	hrg	C	3.0	CM	0.083mM PQ	41	0.083	20150607 PQ 4	0.115	0.105	0.11	0.11	0.11	0.111	0.113	0.12	0.117	0.124	0.123	0.13	0.132	0.135	0.139	0.143	0.15	0.152	0.156	0.162	0.166	0.175	0.179	0.186	0.183	0.19	0.201	0.202	0.207	0.206	0.22	0.222	0.232	0.241	0.252	0.259	0.267	0.273	0.283	0.295	0.299
197	hrg	D	1.0	CM	0.083mM PQ	41	0.083	20150607 PQ 4	0.109	0.1	0.102	0.103	0.104	0.106	0.108	0.111	0.112	0.116	0.118	0.122	0.125	0.129	0.133	0.136	0.143	0.146	0.15	0.156	0.161	0.171	0.176	0.182	0.185	0.194	0.203	0.207	0.214	0.215	0.225	0.226	0.235	0.243	0.25	0.253	0.258	0.26	0.266	0.275	0.278
198	hrg	D	2.0	CM	0.083mM PQ	41	0.083	20150607 PQ 4	0.108	0.101	0.103	0.104	0.105	0.107	0.109	0.114	0.114	0.119	0.12	0.125	0.127	0.132	0.136	0.141	0.147	0.151	0.156	0.161	0.165	0.175	0.179	0.186	0.187	0.196	0.204	0.209	0.215	0.216	0.231	0.229	0.238	0.246	0.254	0.255	0.261	0.267	0.273	0.28	0.288
199	hrg	D	3.0	CM	0.083mM PQ	41	0.083	20150607 PQ 4	0.107	0.101	0.102	0.104	0.106	0.108	0.109	0.113	0.114	0.118	0.12	0.124	0.126	0.131	0.135	0.139	0.145	0.15	0.155	0.161	0.165	0.174	0.178	0.186	0.189	0.195	0.205	0.21	0.216	0.219	0.231	0.234	0.24	0.25	0.257	0.258	0.262	0.267	0.271	0.277	0.285
200	blank			CM		41	0.0	20150607 PQ 4	0.1	0.083	0.085	0.082	0.082	0.081	0.082	0.086	0.082	0.085	0.083	0.086	0.086	0.087	0.087	0.087	0.088	0.088	0.088	0.088	0.086	0.089	0.09	0.09	0.085	0.09	0.09	0.09	0.091	0.086	0.09	0.086	0.087	0.091	0.092	0.091	0.092	0.087	0.088	0.092	0.088
201	blank			CM		41	0.0	20150607 PQ 4	0.093	0.082	0.083	0.082	0.081	0.081	0.082	0.085	0.082	0.085	0.083	0.086	0.087	0.088	0.088	0.088	0.091	0.09	0.09	0.091	0.09	0.096	0.096	0.096	0.089	0.094	0.097	0.095	0.095	0.089	0.096	0.091	0.093	0.097	0.097	0.098	0.098	0.092	0.096	0.1	0.093
202	ura3	A	1.0	CM	0.083mM PQ	41	0.083	20150607 PQ 4	0.109	0.1	0.102	0.102	0.102	0.103	0.104	0.108	0.107	0.11	0.11	0.114	0.117	0.12	0.124	0.127	0.133	0.134	0.139	0.143	0.147	0.155	0.159	0.164	0.163	0.172	0.18	0.183	0.188	0.189	0.202	0.202	0.211	0.22	0.229	0.232	0.241	0.248	0.256	0.265	0.28
203	ura3	A	2.0	CM	0.083mM PQ	41	0.083	20150607 PQ 4	0.109	0.1	0.101	0.101	0.102	0.103	0.105	0.107	0.107	0.11	0.111	0.114	0.116	0.12	0.122	0.126	0.131	0.135	0.139	0.144	0.147	0.154	0.158	0.164	0.167	0.174	0.181	0.184	0.19	0.194	0.202	0.207	0.215	0.221	0.227	0.232	0.238	0.242	0.246	0.253	0.259
204	ura3	A	3.0	CM	0.083mM PQ	41	0.083	20150607 PQ 4	0.108	0.1	0.101	0.101	0.102	0.104	0.104	0.107	0.108	0.111	0.112	0.114	0.117	0.12	0.123	0.126	0.131	0.135	0.14	0.145	0.149	0.156	0.158	0.164	0.169	0.176	0.183	0.186	0.194	0.198	0.203	0.21	0.217	0.223	0.228	0.233	0.238	0.241	0.247	0.252	0.257
205	ura3	B	1.0	CM	0.083mM PQ	41	0.083	20150607 PQ 4	0.105	0.097	0.098	0.097	0.099	0.1	0.101	0.104	0.104	0.107	0.108	0.11	0.112	0.117	0.119	0.121	0.127	0.13	0.135	0.139	0.143	0.149	0.152	0.157	0.162	0.17	0.176	0.18	0.187	0.192	0.198	0.203	0.21	0.216	0.222	0.226	0.232	0.235	0.24	0.247	0.252
206	ura3	B	2.0	CM	0.083mM PQ	41	0.083	20150607 PQ 4	0.106	0.098	0.099	0.099	0.1	0.102	0.103	0.106	0.106	0.109	0.111	0.113	0.116	0.12	0.122	0.125	0.13	0.135	0.14	0.145	0.148	0.155	0.158	0.165	0.169	0.176	0.183	0.187	0.194	0.198	0.205	0.21	0.215	0.222	0.228	0.233	0.239	0.242	0.248	0.254	0.259
207	ura3	B	3.0	CM	0.083mM PQ	41	0.083	20150607 PQ 4	0.108	0.1	0.101	0.101	0.102	0.104	0.105	0.108	0.108	0.112	0.112	0.115	0.119	0.122	0.124	0.128	0.133	0.138	0.143	0.148	0.151	0.159	0.162	0.169	0.174	0.182	0.187	0.193	0.2	0.203	0.211	0.214	0.218	0.224	0.229	0.234	0.239	0.244	0.248	0.254	0.26
208	ura3	C	1.0	CM	0.083mM PQ	41	0.083	20150607 PQ 4	0.107	0.099	0.101	0.101	0.102	0.104	0.105	0.108	0.108	0.111	0.112	0.116	0.118	0.121	0.124	0.127	0.132	0.136	0.141	0.145	0.147	0.155	0.158	0.164	0.17	0.178	0.182	0.187	0.194	0.198	0.205	0.208	0.213	0.219	0.225	0.231	0.235	0.238	0.242	0.248	0.254
209	ura3	C	2.0	CM	0.083mM PQ	41	0.083	20150607 PQ 4	0.113	0.105	0.106	0.106	0.108	0.109	0.11	0.115	0.113	0.118	0.117	0.122	0.124	0.128	0.133	0.136	0.141	0.146	0.15	0.155	0.155	0.166	0.171	0.177	0.181	0.189	0.197	0.203	0.211	0.211	0.222	0.223	0.229	0.24	0.246	0.252	0.257	0.257	0.257	0.267	0.272
210	blank			CM	0.083mM PQ	41	0.083	20150607 PQ 4	0.097	0.084	0.084	0.08	0.081	0.081	0.081	0.085	0.081	0.084	0.081	0.085	0.084	0.085	0.085	0.085	0.085	0.086	0.086	0.086	0.082	0.087	0.088	0.088	0.083	0.088	0.088	0.089	0.089	0.084	0.09	0.085	0.085	0.089	0.09	0.091	0.09	0.086	0.086	0.091	0.086
211	ura3	C	3.0	CM	0.083mM PQ	41	0.083	20150607 PQ 4	0.115	0.104	0.109	0.108	0.108	0.11	0.112	0.116	0.115	0.12	0.121	0.126	0.128	0.133	0.137	0.141	0.148	0.15	0.155	0.159	0.163	0.173	0.179	0.186	0.185	0.194	0.205	0.209	0.216	0.219	0.233	0.236	0.248	0.256	0.263	0.267	0.271	0.276	0.285	0.289	0.3
212	ura3	D	1.0	CM	0.083mM PQ	41	0.083	20150607 PQ 4	0.111	0.099	0.103	0.102	0.102	0.104	0.105	0.109	0.108	0.114	0.113	0.119	0.121	0.124	0.128	0.132	0.139	0.141	0.146	0.15	0.158	0.164	0.171	0.178	0.179	0.186	0.195	0.199	0.206	0.207	0.216	0.221	0.23	0.239	0.243	0.251	0.259	0.266	0.275	0.291	0.303
213	ura3	D	2.0	CM	0.083mM PQ	41	0.083	20150607 PQ 4	0.106	0.096	0.099	0.099	0.1	0.101	0.103	0.106	0.107	0.111	0.111	0.115	0.119	0.122	0.125	0.13	0.137	0.138	0.147	0.148	0.156	0.16	0.166	0.176	0.178	0.183	0.193	0.196	0.202	0.206	0.213	0.219	0.228	0.238	0.239	0.252	0.256	0.258	0.279	0.272	0.277
214	ura3	D	3.0	CM	0.083mM PQ	41	0.083	20150607 PQ 4	0.107	0.098	0.1	0.101	0.102	0.103	0.105	0.107	0.108	0.112	0.114	0.118	0.12	0.124	0.128	0.133	0.139	0.146	0.152	0.151	0.159	0.165	0.172	0.179	0.181	0.185	0.194	0.199	0.205	0.212	0.219	0.228	0.237	0.249	0.25	0.263	0.278	0.28	0.305	0.311	0.316
215	hlx2	A	1.0	CM	0.083mM PQ	41	0.083	20150607 PQ 4	0.104	0.094	0.097	0.097	0.099	0.099	0.1	0.103	0.104	0.106	0.107	0.111	0.112	0.117	0.118	0.122	0.126	0.133	0.133	0.14	0.143	0.148	0.153	0.157	0.161	0.163	0.172	0.175	0.177	0.181	0.184	0.187	0.193	0.196	0.198	0.203	0.206	0.211	0.22	0.226	0.228
216	hlx2	A	2.0	CM	0.083mM PQ	41	0.083	20150607 PQ 4	0.103	0.094	0.096	0.097	0.099	0.099	0.101	0.102	0.103	0.106	0.108	0.112	0.113	0.114	0.12	0.122	0.13	0.133	0.138	0.141	0.145	0.155	0.154	0.166	0.163	0.17	0.174	0.183	0.181	0.183	0.192	0.192	0.196	0.199	0.202	0.205	0.21	0.217	0.226	0.232	0.24
217	hlx2	A	3.0	CM	0.083mM PQ	41	0.083	20150607 PQ 4	0.104	0.096	0.098	0.098	0.1	0.101	0.103	0.105	0.105	0.107	0.11	0.114	0.116	0.12	0.123	0.126	0.134	0.139	0.145	0.145	0.153	0.155	0.162	0.164	0.168	0.176	0.179	0.189	0.186	0.19	0.187	0.197	0.203	0.203	0.209	0.218	0.22	0.225	0.238	0.241	0.245
218	hlx2	B	1.0	CM	0.083mM PQ	41	0.083	20150607 PQ 4	0.106	0.097	0.099	0.1	0.101	0.104	0.105	0.107	0.107	0.111	0.114	0.117	0.12	0.126	0.129	0.133	0.141	0.144	0.151	0.155	0.162	0.168	0.168	0.175	0.178	0.185	0.19	0.187	0.195	0.196	0.198	0.204	0.21	0.216	0.219	0.224	0.232	0.242	0.248	0.248	0.261
219	hlx2	B	2.0	CM	0.083mM PQ	41	0.083	20150607 PQ 4	0.108	0.098	0.1	0.101	0.102	0.104	0.105	0.108	0.108	0.112	0.113	0.115	0.118	0.121	0.126	0.13	0.137	0.138	0.145	0.15	0.15	0.156	0.16	0.172	0.175	0.172	0.177	0.182	0.188	0.193	0.193	0.197	0.203	0.208	0.212	0.223	0.229	0.235	0.241	0.242	0.249
220	hlx2	B	3.0	CM	0.083mM PQ	41	0.083	20150607 PQ 4	0.107	0.098	0.098	0.098	0.1	0.102	0.103	0.105	0.105	0.108	0.109	0.111	0.114	0.116	0.119	0.122	0.125	0.13	0.133	0.139	0.141	0.148	0.152	0.155	0.159	0.166	0.169	0.172	0.178	0.181	0.186	0.19	0.194	0.199	0.204	0.209	0.213	0.216	0.219	0.224	0.229
221	hlx2	C	1.0	CM	0.083mM PQ	41	0.083	20150607 PQ 4	0.111	0.1	0.104	0.103	0.103	0.104	0.106	0.11	0.109	0.114	0.114	0.119	0.122	0.125	0.129	0.133	0.14	0.142	0.147	0.152	0.156	0.164	0.17	0.173	0.17	0.178	0.186	0.189	0.193	0.192	0.203	0.203	0.211	0.221	0.229	0.234	0.242	0.249	0.255	0.263	0.275
222	hlx2	C	2.0	CM	0.083mM PQ	41	0.083	20150607 PQ 4	0.111	0.1	0.103	0.103	0.103	0.105	0.107	0.11	0.11	0.114	0.115	0.119	0.122	0.126	0.13	0.134	0.144	0.144	0.151	0.157	0.159	0.168	0.171	0.179	0.179	0.182	0.194	0.195	0.198	0.201	0.207	0.213	0.22	0.225	0.23	0.241	0.247	0.251	0.267	0.271	0.278
223	hlx2	C	3.0	CM	0.083mM PQ	41	0.083	20150607 PQ 4	0.112	0.101	0.103	0.104	0.105	0.107	0.108	0.111	0.112	0.115	0.119	0.122	0.128	0.129	0.138	0.139	0.149	0.155	0.153	0.158	0.168	0.169	0.178	0.183	0.185	0.184	0.197	0.199	0.201	0.206	0.213	0.222	0.233	0.239	0.245	0.253	0.264	0.269	0.294	0.303	0.308
224	hlx2	D	1.0	CM	0.083mM PQ	41	0.083	20150607 PQ 4	0.108	0.096	0.099	0.099	0.101	0.102	0.104	0.106	0.108	0.111	0.114	0.121	0.123	0.124	0.133	0.134	0.143	0.146	0.151	0.152	0.157	0.165	0.17	0.178	0.179	0.185	0.195	0.199	0.203	0.21	0.217	0.23	0.246	0.248	0.257	0.271	0.281	0.293	0.322	0.328	0.336
225	hlx2	D	2.0	CM	0.083mM PQ	41	0.083	20150607 PQ 4	0.108	0.098	0.101	0.102	0.103	0.104	0.106	0.11	0.112	0.117	0.119	0.121	0.127	0.131	0.132	0.139	0.146	0.145	0.153	0.159	0.165	0.165	0.175	0.178	0.185	0.191	0.199	0.207	0.213	0.221	0.231	0.242	0.256	0.265	0.275	0.286	0.296	0.307	0.334	0.339	0.348
226	hlx2	D	3.0	CM	0.083mM PQ	41	0.083	20150607 PQ 4	0.108	0.099	0.101	0.102	0.103	0.105	0.107	0.11	0.11	0.115	0.118	0.126	0.126	0.133	0.136	0.139	0.145	0.157	0.155	0.159	0.162	0.172	0.179	0.183	0.187	0.192	0.202	0.207	0.211	0.22	0.234	0.24	0.252	0.273	0.278	0.286	0.298	0.307	0.334	0.339	0.348
227	rosR	A	1.0	CM	0.333mM PQ	41	0.333	20150607 PQ 4	0.107	0.097	0.099	0.1	0.102	0.103	0.105	0.108	0.109	0.113	0.115	0.118	0.123	0.125	0.129	0.132	0.134	0.14	0.138	0.139	0.143	0.143	0.147	0.148	0.149	0.148	0.156	0.158	0.154	0.155	0.158	0.161	0.161	0.164	0.164	0.167	0.168	0.167	0.171	0.173	0.173
228	rosR	A	2.0	CM	0.333mM PQ	41	0.333	20150607 PQ 4	0.108	0.098	0.1	0.101	0.104	0.106	0.107	0.11	0.111	0.116	0.118	0.124	0.125	0.13	0.137	0.134	0.139	0.144	0.149	0.149	0.147	0.149	0.151	0.152	0.154	0.156	0.159	0.161	0.161	0.163	0.163	0.164	0.165	0.168	0.171	0.172	0.173	0.173	0.177	0.18	0.181
229	rosR	A	3.0	CM	0.333mM PQ	41	0.333	20150607 PQ 4	0.108	0.098	0.1	0.101	0.103	0.105	0.106	0.11	0.11	0.114	0.117	0.121	0.123	0.125	0.128	0.131	0.135	0.137	0.142	0.143	0.143	0.148	0.149	0.149	0.152	0.152	0.155	0.158	0.159	0.159	0.159	0.161	0.162	0.166	0.168	0.169	0.17	0.171	0.174	0.177	0.176
230	rosR	B	1.0	CM	0.333mM PQ	41	0.333	20150607 PQ 4	0.109	0.099	0.101	0.102	0.104	0.106	0.107	0.111	0.112	0.116	0.117	0.12	0.122	0.125	0.128	0.132	0.136	0.138	0.141	0.144	0.145	0.148	0.151	0.152	0.152	0.154	0.157	0.157	0.159	0.159	0.161	0.163	0.165	0.167	0.168	0.171	0.172	0.172	0.174	0.176	0.177
231	rosR	B	2.0	CM	0.333mM PQ	41	0.333	20150607 PQ 4	0.113	0.1	0.105	0.105	0.105	0.107	0.109	0.113	0.114	0.119	0.118	0.124	0.126	0.13	0.132	0.135	0.141	0.141	0.143	0.146	0.147	0.153	0.156	0.156	0.15	0.155	0.16	0.158	0.159	0.157	0.162	0.16	0.165	0.167	0.167	0.17	0.171	0.168	0.174	0.176	0.172
232	rosR	B	3.0	CM	0.333mM PQ	41	0.333	20150607 PQ 4	0.113	0.101	0.105	0.106	0.107	0.109	0.111	0.115	0.116	0.121	0.121	0.127	0.13	0.133	0.138	0.138	0.145	0.146	0.147	0.151	0.15	0.158	0.159	0.161	0.156	0.159	0.165	0.165	0.164	0.164	0.168	0.169	0.173	0.175	0.175	0.178	0.179	0.177	0.183	0.186	0.183
233	rosR	C	1.0	CM	0.333mM PQ	41	0.333	20150607 PQ 4	0.11	0.098	0.101	0.102	0.103	0.104	0.106	0.116	0.11	0.114	0.115	0.119	0.121	0.124	0.127	0.131	0.134	0.138	0.138	0.141	0.142	0.148	0.149	0.152	0.149	0.15	0.157	0.156	0.157	0.155	0.16	0.159	0.163	0.167	0.166	0.17	0.17	0.17	0.175	0.176	0.176
234	rosR	C	2.0	CM	0.333mM PQ	41	0.333	20150607 PQ 4	0.11	0.097	0.1	0.101	0.103	0.104	0.106	0.109	0.11	0.114	0.116	0.119	0.123	0.124	0.128	0.13	0.135	0.135	0.14	0.14	0.143	0.146	0.148	0.15	0.149	0.15	0.156	0.156	0.156	0.156	0.16	0.16	0.164	0.167	0.166	0.171	0.171	0.171	0.176	0.178	0.176
235	rosR	C	3.0	CM	0.333mM PQ	41	0.333	20150607 PQ 4	0.111	0.099	0.101	0.102	0.104	0.106	0.107	0.111	0.111	0.115	0.117	0.122	0.124	0.127	0.131	0.132	0.138	0.141	0.142	0.143	0.145	0.15	0.151	0.154	0.154	0.155	0.158	0.161	0.158	0.162	0.164	0.164	0.167	0.17	0.171	0.173	0.174	0.175	0.178	0.18	0.181
236	rosR	D	1.0	CM	0.333mM PQ	41	0.333	20150607 PQ 4	0.109	0.097	0.099	0.1	0.102	0.104	0.105	0.109	0.109	0.113	0.115	0.118	0.124	0.125	0.129	0.13	0.135	0.139	0.141	0.141	0.145	0.147	0.151	0.151	0.152	0.153	0.157	0.159	0.159	0.16	0.163	0.164	0.166	0.168	0.171	0.173	0.174	0.176	0.18	0.181	0.18
237	rosR	D	2.0	CM	0.333mM PQ	41	0.333	20150607 PQ 4	0.11	0.098	0.1	0.102	0.104	0.106	0.107	0.111	0.111	0.115	0.119	0.123	0.126	0.129	0.132	0.134	0.139	0.141	0.146	0.146	0.148	0.153	0.153	0.154	0.156	0.158	0.163	0.162	0.163	0.164	0.166	0.169	0.17	0.173	0.175	0.178	0.18	0.18	0.186	0.188	0.191
238	rosR	D	3.0	CM	0.333mM PQ	41	0.333	20150607 PQ 4	0.109	0.099	0.101	0.102	0.104	0.106	0.107	0.11	0.112	0.116	0.119	0.122	0.125	0.128	0.131	0.133	0.139	0.14	0.146	0.147	0.147	0.151	0.152	0.154	0.155	0.157	0.161	0.162	0.163	0.164	0.166	0.169	0.17	0.172	0.174	0.176	0.179	0.18	0.184	0.187	0.189
239	VNG0194H	A	1.0	CM	0.333mM PQ	41	0.333	20150607 PQ 4	0.108	0.096	0.098	0.099	0.101	0.103	0.104	0.107	0.107	0.112	0.114	0.118	0.12	0.119	0.123	0.13	0.139	0.132	0.143	0.149	0.147	0.147	0.146	0.15	0.157	0.153	0.162	0.163	0.165	0.169	0.168	0.175	0.181	0.185	0.184	0.189	0.187	0.185	0.196	0.198	0.207
240	VNG0194H	A	2.0	CM	0.333mM PQ	41	0.333	20150607 PQ 4	0.111	0.101	0.102	0.101	0.104	0.105	0.106	0.11	0.109	0.113	0.114	0.118	0.12	0.122	0.125	0.129	0.132	0.136	0.138	0.141	0.142	0.146	0.151	0.152	0.151	0.157	0.161	0.162	0.164	0.163	0.172	0.17	0.17	0.178	0.181	0.184	0.188	0.188	0.191	0.196	0.197
241	VNG0194H	A	3.0	CM	0.333mM PQ	41	0.333	20150607 PQ 4	0.115	0.102	0.107	0.106	0.106	0.108	0.11	0.115	0.114	0.119	0.118	0.125	0.128	0.13	0.135	0.138	0.144	0.144	0.147	0.148	0.15	0.159	0.161	0.164	0.159	0.166	0.174	0.172	0.174	0.17	0.181	0.175	0.181	0.187	0.192	0.193	0.196	0.193	0.199	0.205	0.202
242	VNG0194H	B	1.0	CM	0.333mM PQ	41	0.333	20150607 PQ 4	0.113	0.101	0.105	0.106	0.107	0.109	0.111	0.115	0.115	0.121	0.121	0.125	0.127	0.13	0.134	0.136	0.147	0.142	0.147	0.149	0.149	0.156	0.159	0.161	0.159	0.163	0.169	0.169	0.172	0.171	0.178	0.179	0.184	0.187	0.187	0.192	0.194	0.192	0.196	0.197	0.192
243	VNG0194H	B	2.0	CM	0.333mM PQ	41	0.333	20150607 PQ 4	0.111	0.1	0.104	0.106	0.107	0.109	0.111	0.114	0.114	0.121	0.121	0.129	0.13	0.135	0.139	0.138	0.144	0.146	0.147	0.15	0.155	0.152	0.159	0.158	0.16	0.16	0.166	0.175	0.166	0.167	0.172	0.177	0.183	0.182	0.183	0.188	0.186	0.183	0.194	0.193	0.193
244	VNG0194H	B	3.0	CM	0.333mM PQ	41	0.333	20150607 PQ 4	0.112	0.1	0.103	0.105	0.106	0.108	0.112	0.114	0.115	0.12	0.125	0.129	0.132	0.135	0.14	0.138	0.143	0.15	0.147	0.153	0.16	0.156	0.155	0.164	0.162	0.155	0.17	0.167	0.171	0.166	0.171	0.178	0.184	0.181	0.181	0.189	0.189	0.183	0.191	0.186	0.187
245	VNG0194H	C	1.0	CM	0.333mM PQ	41	0.333	20150607 PQ 4	0.109	0.097	0.1	0.101	0.103	0.103	0.108	0.111	0.11	0.118	0.12	0.124	0.131	0.131	0.135	0.134	0.139	0.141	0.143	0.148	0.15	0.154	0.147	0.16	0.161	0.155	0.167	0.167	0.162	0.169	0.162	0.169	0.175	0.172	0.172	0.177	0.182	0.179	0.186	0.185	0.19
246	VNG0194H	C	2.0	CM	0.333mM PQ	41	0.333	20150607 PQ 4	0.115	0.1	0.102	0.104	0.108	0.109	0.113	0.118	0.119	0.124	0.129	0.131	0.135	0.144	0.144	0.142	0.149	0.158	0.157	0.165	0.165	0.175	0.179	0.173	0.179	0.177	0.18	0.187	0.18	0.184	0.183	0.185	0.187	0.185	0.189	0.192	0.193	0.195	0.203	0.204	0.203
247	VNG0194H	C	3.0	CM	0.333mM PQ	41	0.333	20150607 PQ 4	0.109	0.099	0.101	0.103	0.105	0.107	0.112	0.116	0.113	0.123	0.129	0.129	0.136	0.138	0.137	0.143	0.144	0.16	0.159	0.155	0.161	0.171	0.169	0.168	0.174	0.179	0.185	0.179	0.177	0.187	0.185	0.189	0.189	0.19	0.194	0.195	0.191	0.191	0.204	0.214	0.219
248	VNG0194H	D	1.0	CM	0.333mM PQ	41	0.333	20150607 PQ 4	0.109	0.098	0.1	0.101	0.103	0.105	0.107	0.111	0.111	0.118	0.12	0.126	0.13	0.132	0.135	0.136	0.142	0.145	0.154	0.154	0.155	0.164	0.168	0.167	0.173	0.178	0.18	0.176	0.176	0.186	0.186	0.19	0.195	0.2	0.202	0.205	0.206	0.205	0.214	0.214	0.22
249	VNG0194H	D	2.0	CM	0.333mM PQ	41	0.333	20150607 PQ 4	0.111	0.1	0.102	0.102	0.105	0.108	0.11	0.113	0.112	0.118	0.124	0.127	0.13	0.134	0.137	0.137	0.143	0.154	0.157	0.156	0.16	0.168	0.174	0.175	0.177	0.181	0.186	0.187	0.186	0.192	0.195	0.201	0.203	0.204	0.201	0.203	0.204	0.211	0.221	0.228	0.232
250	VNG0194H	D	3.0	CM	0.333mM PQ	41	0.333	20150607 PQ 4	0.11	0.1	0.102	0.102	0.104	0.106	0.107	0.11	0.11	0.115	0.116	0.119	0.12	0.123	0.127	0.13	0.134	0.136	0.138	0.141	0.142	0.145	0.149	0.151	0.153	0.158	0.16	0.16	0.164	0.166	0.17	0.174	0.177	0.182	0.18	0.188	0.189	0.187	0.193	0.193	0.195
251	hrg	A	1.0	CM	0.333mM PQ	41	0.333	20150607 PQ 4	0.121	0.107	0.113	0.112	0.112	0.114	0.116	0.122	0.121	0.127	0.126	0.132	0.134	0.139	0.142	0.146	0.153	0.153	0.157	0.16	0.161	0.171	0.174	0.176	0.169	0.176	0.183	0.181	0.183	0.179	0.187	0.183	0.19	0.195	0.196	0.2	0.202	0.197	0.204	0.209	0.204
252	hrg	A	2.0	CM	0.333mM PQ	41	0.333	20150607 PQ 4	0.123	0.109	0.114	0.114	0.114	0.116	0.119	0.125	0.122	0.13	0.129	0.135	0.138	0.141	0.146	0.146	0.156	0.155	0.158	0.163	0.162	0.17	0.174	0.175	0.172	0.175	0.183	0.185	0.181	0.181	0.188	0.189	0.198	0.199	0.201	0.202	0.205	0.203	0.216	0.216	0.212
253	hrg	A	3.0	CM	0.333mM PQ	41	0.333	20150607 PQ 4	0.116	0.104	0.108	0.109	0.11	0.112	0.114	0.118	0.119	0.123	0.125	0.132	0.134	0.138	0.141	0.141	0.15	0.151	0.153	0.157	0.161	0.165	0.172	0.171	0.17	0.172	0.177	0.18	0.179	0.178	0.183	0.185	0.199	0.194	0.194	0.201	0.203	0.203	0.211	0.209	0.215
254	hrg	B	1.0	CM	0.333mM PQ	41	0.333	20150607 PQ 4	0.112	0.099	0.101	0.102	0.103	0.104	0.105	0.109	0.108	0.112	0.113	0.116	0.119	0.122	0.126	0.126	0.132	0.133	0.136	0.141	0.143	0.148	0.153	0.154	0.155	0.154	0.161	0.166	0.161	0.163	0.168	0.172	0.182	0.183	0.18	0.183	0.181	0.179	0.191	0.191	0.189
255	hrg	B	2.0	CM	0.333mM PQ	41	0.333	20150607 PQ 4	0.116	0.102	0.104	0.104	0.105	0.106	0.109	0.112	0.111	0.116	0.116	0.12	0.123	0.124	0.13	0.13	0.136	0.141	0.142	0.145	0.148	0.157	0.158	0.158	0.16	0.161	0.169	0.17	0.168	0.17	0.172	0.176	0.19	0.189	0.187	0.188	0.189	0.187	0.195	0.196	0.201
256	hrg	B	3.0	CM	0.333mM PQ	41	0.333	20150607 PQ 4	0.115	0.102	0.104	0.105	0.106	0.108	0.109	0.112	0.112	0.117	0.118	0.121	0.124	0.126	0.131	0.131	0.14	0.141	0.148	0.15	0.152	0.159	0.161	0.159	0.164	0.161	0.173	0.171	0.173	0.17	0.175	0.181	0.188	0.186	0.186	0.186	0.187	0.19	0.2	0.197	0.197
257	hrg	C	1.0	CM	0.333mM PQ	41	0.333	20150607 PQ 4	0.112	0.098	0.1	0.101	0.102	0.103	0.105	0.108	0.107	0.112	0.114	0.116	0.119	0.122	0.126	0.126	0.134	0.136	0.142	0.147	0.149	0.157	0.157	0.158	0.161	0.162	0.17	0.171	0.171	0.172	0.176	0.183	0.189	0.187	0.191	0.189	0.186	0.186	0.196	0.197	0.2
258	hrg	C	2.0	CM	0.333mM PQ	41	0.333	20150607 PQ 4	0.11	0.098	0.101	0.101	0.102	0.104	0.106	0.109	0.108	0.113	0.113	0.117	0.122	0.121	0.126	0.127	0.133	0.14	0.144	0.15	0.15	0.156	0.162	0.159	0.164	0.167	0.168	0.172	0.171	0.171	0.175	0.182	0.187	0.186	0.187	0.191	0.196	0.196	0.2	0.197	0.198
259	hrg	C	3.0	CM	0.333mM PQ	41	0.333	20150607 PQ 4	0.117	0.104	0.106	0.107	0.108	0.109	0.111	0.114	0.113	0.118	0.119	0.122	0.124	0.126	0.13	0.133	0.139	0.144	0.15	0.153	0.156	0.162	0.165	0.164	0.167	0.169	0.174	0.175	0.174	0.178	0.179	0.185	0.191	0.193	0.193	0.194	0.192	0.195	0.203	0.205	0.203
260	hrg	D	1.0	CM	0.333mM PQ	41	0.333	20150607 PQ 4	0.113	0.1	0.101	0.101	0.103	0.104	0.106	0.11	0.109	0.113	0.114	0.117	0.119	0.122	0.126	0.128	0.134	0.136	0.139	0.142	0.144	0.149	0.152	0.155	0.153	0.159	0.162	0.162	0.165	0.162	0.168	0.167	0.169	0.174	0.176	0.179	0.181	0.179	0.182	0.187	0.185
261	hrg	D	2.0	CM	0.333mM PQ	41	0.333	20150607 PQ 4	0.117	0.104	0.108	0.106	0.107	0.109	0.111	0.117	0.114	0.122	0.12	0.127	0.129	0.132	0.136	0.138	0.145	0.147	0.149	0.152	0.153	0.164	0.167	0.169	0.16	0.169	0.176	0.173	0.175	0.169	0.18	0.174	0.178	0.186	0.187	0.19	0.191	0.184	0.191	0.198	0.191
262	hrg	D	3.0	CM	0.333mM PQ	41	0.333	20150607 PQ 4	0.12	0.105	0.11	0.109	0.108	0.11	0.112	0.118	0.115	0.123	0.121	0.127	0.13	0.132	0.136	0.138	0.146	0.145	0.15	0.153	0.153	0.162	0.166	0.168	0.162	0.169	0.174	0.174	0.175	0.173	0.179	0.179	0.184	0.188	0.19	0.193	0.195	0.192	0.199	0.204	0.201
263	ura3	A	1.0	CM	0.333mM PQ	41	0.333	20150607 PQ 4	0.118	0.103	0.106	0.105	0.105	0.107	0.108	0.112	0.11	0.115	0.115	0.119	0.121	0.123	0.127	0.129	0.137	0.136	0.139	0.142	0.143	0.149	0.154	0.156	0.155	0.16	0.168	0.174	0.171	0.172	0.179	0.182	0.19	0.194	0.197	0.2	0.202	0.203	0.215	0.219	0.217
264	ura3	A	2.0	CM	0.333mM PQ	41	0.333	20150607 PQ 4	0.114	0.101	0.103	0.103	0.104	0.105	0.107	0.11	0.11	0.114	0.114	0.118	0.12	0.122	0.125	0.127	0.134	0.133	0.137	0.141	0.14	0.147	0.151	0.154	0.153	0.158	0.165	0.169	0.169	0.17	0.177	0.182	0.189	0.191	0.193	0.199	0.202	0.2	0.21	0.217	0.222
265	ura3	A	3.0	CM	0.333mM PQ	41	0.333	20150607 PQ 4	0.116	0.104	0.106	0.105	0.106	0.107	0.109	0.113	0.112	0.117	0.116	0.12	0.123	0.124	0.128	0.13	0.138	0.138	0.14	0.144	0.144	0.152	0.156	0.159	0.158	0.164	0.17	0.176	0.174	0.175	0.182	0.187	0.194	0.198	0.201	0.206	0.209	0.208	0.22	0.224	0.227
266	ura3	B	1.0	CM	0.333mM PQ	41	0.333	20150607 PQ 4	0.118	0.103	0.106	0.104	0.105	0.106	0.108	0.114	0.111	0.117	0.116	0.121	0.124	0.125	0.128	0.131	0.138	0.139	0.143	0.147	0.145	0.153	0.157	0.159	0.159	0.165	0.172	0.175	0.176	0.176	0.184	0.186	0.194	0.199	0.203	0.209	0.214	0.212	0.222	0.229	0.236
267	ura3	B	2.0	CM	0.333mM PQ	41	0.333	20150607 PQ 4	0.112	0.1	0.102	0.102	0.103	0.104	0.106	0.11	0.109	0.113	0.113	0.117	0.12	0.121	0.125	0.128	0.134	0.135	0.141	0.142	0.142	0.15	0.154	0.155	0.157	0.162	0.168	0.171	0.172	0.175	0.181	0.185	0.191	0.195	0.2	0.207	0.213	0.214	0.225	0.227	0.232
268	ura3	B	3.0	CM	0.333mM PQ	41	0.333	20150607 PQ 4	0.113	0.101	0.103	0.102	0.104	0.105	0.106	0.11	0.11	0.114	0.114	0.117	0.121	0.123	0.126	0.129	0.135	0.138	0.143	0.144	0.146	0.153	0.155	0.158	0.158	0.164	0.171	0.172	0.173	0.177	0.184	0.188	0.194	0.199	0.202	0.212	0.22	0.22	0.228	0.231	0.235
269	ura3	C	1.0	CM	0.333mM PQ	41	0.333	20150607 PQ 4	0.118	0.105	0.107	0.105	0.107	0.108	0.109	0.114	0.112	0.118	0.118	0.121	0.124	0.126	0.132	0.133	0.14	0.143	0.149	0.149	0.147	0.156	0.159	0.162	0.16	0.168	0.174	0.176	0.179	0.177	0.184	0.185	0.191	0.199	0.205	0.213	0.216	0.214	0.224	0.231	0.237
270	ura3	C	2.0	CM	0.333mM PQ	41	0.333	20150607 PQ 4	0.117	0.105	0.107	0.106	0.107	0.109	0.11	0.114	0.114	0.118	0.118	0.123	0.125	0.128	0.131	0.134	0.14	0.141	0.145	0.148	0.148	0.154	0.159	0.163	0.161	0.168	0.173	0.175	0.178	0.177	0.185	0.185	0.188	0.195	0.199	0.204	0.208	0.207	0.21	0.215	0.218
271	ura3	C	3.0	CM	0.333mM PQ	41	0.333	20150607 PQ 4	0.125	0.111	0.116	0.114	0.113	0.115	0.117	0.124	0.121	0.129	0.127	0.135	0.138	0.141	0.144	0.148	0.158	0.156	0.159	0.163	0.163	0.176	0.181	0.183	0.171	0.186	0.194	0.193	0.195	0.187	0.202	0.195	0.204	0.213	0.216	0.222	0.225	0.219	0.23	0.241	0.237
272	ura3	D	1.0	CM	0.333mM PQ	41	0.333	20150607 PQ 4	0.13	0.111	0.118	0.114	0.112	0.114	0.116	0.124	0.119	0.129	0.124	0.133	0.135	0.137	0.141	0.144	0.155	0.152	0.156	0.16	0.159	0.173	0.177	0.181	0.17	0.183	0.193	0.191	0.193	0.187	0.199	0.196	0.203	0.213	0.216	0.221	0.226	0.22	0.229	0.238	0.233
273	ura3	D	2.0	CM	0.333mM PQ	41	0.333	20150607 PQ 4	0.12	0.105	0.109	0.106	0.106	0.107	0.109	0.116	0.112	0.12	0.117	0.124	0.127	0.129	0.133	0.136	0.143	0.143	0.147	0.15	0.15	0.159	0.164	0.168	0.161	0.171	0.178	0.178	0.18	0.177	0.187	0.186	0.192	0.199	0.202	0.207	0.211	0.209	0.217	0.225	0.224
274	ura3	D	3.0	CM	0.333mM PQ	41	0.333	20150607 PQ 4	0.125	0.11	0.114	0.111	0.11	0.112	0.113	0.12	0.116	0.125	0.122	0.129	0.132	0.134	0.138	0.14	0.148	0.148	0.152	0.155	0.155	0.165	0.169	0.173	0.166	0.176	0.183	0.183	0.186	0.182	0.194	0.191	0.197	0.206	0.209	0.214	0.218	0.216	0.225	0.235	0.234
275	hlx2	A	1.0	CM	0.333mM PQ	41	0.333	20150607 PQ 4	0.118	0.102	0.106	0.104	0.104	0.105	0.106	0.112	0.108	0.115	0.112	0.118	0.119	0.121	0.123	0.125	0.131	0.13	0.133	0.136	0.136	0.144	0.148	0.151	0.146	0.154	0.16	0.16	0.162	0.158	0.165	0.163	0.168	0.173	0.174	0.177	0.179	0.175	0.182	0.187	0.184
276	hlx2	A	2.0	CM	0.333mM PQ	41	0.333	20150607 PQ 4	0.118	0.103	0.108	0.106	0.106	0.108	0.11	0.115	0.111	0.118	0.116	0.122	0.123	0.124	0.127	0.129	0.134	0.134	0.137	0.142	0.142	0.148	0.152	0.156	0.153	0.159	0.165	0.166	0.167	0.165	0.172	0.172	0.179	0.181	0.181	0.184	0.185	0.184	0.19	0.194	0.192
277	hlx2	A	3.0	CM	0.333mM PQ	41	0.333	20150607 PQ 4	0.117	0.102	0.106	0.104	0.105	0.106	0.108	0.112	0.11	0.116	0.114	0.119	0.121	0.122	0.125	0.127	0.133	0.133	0.137	0.142	0.14	0.147	0.15	0.153	0.152	0.158	0.163	0.166	0.165	0.164	0.17	0.172	0.18	0.184	0.182	0.184	0.185	0.183	0.191	0.195	0.193
278	hlx2	B	1.0	CM	0.333mM PQ	41	0.333	20150607 PQ 4	0.117	0.103	0.105	0.104	0.105	0.107	0.108	0.114	0.111	0.117	0.115	0.12	0.122	0.123	0.126	0.128	0.136	0.135	0.142	0.145	0.144	0.152	0.156	0.157	0.155	0.162	0.168	0.169	0.168	0.168	0.175	0.181	0.187	0.19	0.189	0.191	0.193	0.192	0.197	0.202	0.202
279	hlx2	B	2.0	CM	0.333mM PQ	41	0.333	20150607 PQ 4	0.119	0.104	0.107	0.106	0.108	0.109	0.11	0.115	0.113	0.118	0.118	0.122	0.123	0.125	0.129	0.13	0.138	0.139	0.145	0.149	0.148	0.159	0.16	0.161	0.161	0.166	0.172	0.172	0.172	0.173	0.177	0.181	0.188	0.193	0.195	0.197	0.198	0.196	0.201	0.203	0.206
280	hlx2	B	3.0	CM	0.333mM PQ	41	0.333	20150607 PQ 4	0.116	0.105	0.106	0.104	0.106	0.108	0.109	0.114	0.112	0.118	0.116	0.122	0.123	0.125	0.129	0.132	0.136	0.139	0.141	0.144	0.145	0.152	0.156	0.159	0.156	0.163	0.166	0.167	0.169	0.167	0.173	0.171	0.173	0.181	0.183	0.186	0.188	0.186	0.188	0.196	0.195
281	hlx2	C	1.0	CM	0.333mM PQ	41	0.333	20150607 PQ 4	0.126	0.113	0.116	0.113	0.115	0.117	0.118	0.126	0.122	0.131	0.127	0.137	0.14	0.143	0.149	0.151	0.161	0.161	0.166	0.168	0.165	0.18	0.183	0.185	0.173	0.187	0.192	0.191	0.193	0.183	0.196	0.186	0.192	0.201	0.204	0.206	0.207	0.197	0.202	0.211	0.201
282	hlx2	C	2.0	CM	0.333mM PQ	41	0.333	20150607 PQ 4	0.128	0.113	0.117	0.115	0.114	0.116	0.118	0.124	0.122	0.129	0.126	0.134	0.136	0.14	0.143	0.147	0.155	0.154	0.158	0.162	0.159	0.17	0.174	0.176	0.167	0.176	0.182	0.181	0.183	0.177	0.189	0.183	0.188	0.196	0.199	0.202	0.204	0.198	0.204	0.213	0.207
283	hlx2	C	3.0	CM	0.333mM PQ	41	0.333	20150607 PQ 4	0.132	0.116	0.121	0.118	0.118	0.12	0.121	0.129	0.125	0.134	0.13	0.139	0.141	0.145	0.15	0.153	0.163	0.161	0.166	0.169	0.167	0.178	0.182	0.184	0.175	0.184	0.191	0.189	0.192	0.185	0.196	0.191	0.197	0.205	0.207	0.21	0.213	0.207	0.214	0.221	0.216
284	hlx2	D	1.0	CM	0.333mM PQ	41	0.333	20150607 PQ 4	0.123	0.11	0.113	0.112	0.111	0.113	0.115	0.122	0.118	0.126	0.123	0.131	0.133	0.136	0.14	0.143	0.151	0.151	0.154	0.158	0.157	0.167	0.173	0.175	0.169	0.179	0.188	0.187	0.191	0.187	0.198	0.197	0.203	0.212	0.216	0.221	0.226	0.225	0.236	0.246	0.249
285	hlx2	D	2.0	CM	0.333mM PQ	41	0.333	20150607 PQ 4	0.128	0.115	0.12	0.115	0.115	0.117	0.118	0.128	0.122	0.133	0.127	0.138	0.14	0.142	0.146	0.15	0.158	0.158	0.162	0.165	0.16	0.175	0.181	0.183	0.174	0.188	0.197	0.195	0.199	0.191	0.206	0.2	0.207	0.22	0.224	0.229	0.234	0.229	0.24	0.253	0.25
286	hlx2	D	3.0	CM	0.333mM PQ	41	0.333	20150607 PQ 4	0.138	0.121	0.129	0.121	0.121	0.123	0.124	0.138	0.128	0.143	0.133	0.149	0.151	0.153	0.156	0.161	0.168	0.167	0.171	0.176	0.168	0.184	0.19	0.193	0.18	0.197	0.205	0.205	0.209	0.198	0.217	0.207	0.215	0.231	0.236	0.24	0.245	0.235	0.244	0.261	0.254
287	blank			CM		41	0.0	20150607 PQ 4	0.107	0.091	0.093	0.088	0.088	0.088	0.088	0.093	0.088	0.094	0.089	0.094	0.094	0.095	0.095	0.095	0.097	0.096	0.097	0.097	0.092	0.099	0.1	0.101	0.091	0.099	0.101	0.1	0.099	0.091	0.1	0.092	0.093	0.1	0.1	0.1	0.101	0.092	0.094	0.1	0.092
288	blank			CM		41	0.0	20150607 PQ 4	0.11	0.092	0.093	0.087	0.087	0.087	0.086	0.093	0.086	0.092	0.087	0.092	0.092	0.093	0.093	0.093	0.094	0.094	0.094	0.094	0.089	0.095	0.096	0.096	0.089	0.095	0.096	0.095	0.096	0.089	0.095	0.089	0.09	0.096	0.096	0.095	0.096	0.089	0.091	0.096	0.09
289	blank			CM		41	0.0	20150607 PQ 4	0.118	0.095	0.096	0.088	0.088	0.087	0.086	0.093	0.086	0.093	0.085	0.092	0.092	0.092	0.094	0.092	0.096	0.094	0.094	0.094	0.088	0.097	0.098	0.098	0.088	0.096	0.099	0.096	0.096	0.088	0.095	0.088	0.089	0.095	0.095	0.095	0.096	0.088	0.089	0.095	0.087
290	blank			CM		41	0.0	20150607 PQ 4	0.112	0.093	0.094	0.088	0.088	0.088	0.087	0.093	0.087	0.093	0.087	0.093	0.092	0.093	0.093	0.093	0.094	0.093	0.094	0.094	0.089	0.095	0.096	0.096	0.089	0.095	0.096	0.096	0.096	0.089	0.096	0.089	0.09	0.096	0.096	0.097	0.097	0.09	0.091	0.097	0.09
291	blank			CM		41	0.0	20150607 PQ 4	0.121	0.1	0.107	0.099	0.098	0.098	0.099	0.113	0.103	0.116	0.104	0.119	0.12	0.122	0.121	0.124	0.133	0.128	0.13	0.131	0.123	0.14	0.142	0.141	0.12	0.137	0.142	0.141	0.139	0.124	0.143	0.126	0.131	0.145	0.145	0.147	0.147	0.13	0.137	0.151	0.133
292	blank			CM		41	0.0	20150607 PQ 4	0.125	0.104	0.112	0.103	0.1	0.102	0.102	0.116	0.106	0.119	0.107	0.119	0.119	0.121	0.122	0.123	0.13	0.126	0.127	0.128	0.122	0.136	0.137	0.138	0.119	0.134	0.138	0.134	0.134	0.121	0.136	0.122	0.126	0.138	0.138	0.138	0.139	0.124	0.13	0.142	0.125
293	blank			CM		41	0.0	20150607 PQ 4	0.115	0.095	0.102	0.094	0.093	0.094	0.094	0.106	0.096	0.109	0.097	0.11	0.11	0.112	0.113	0.114	0.12	0.116	0.117	0.117	0.111	0.125	0.126	0.126	0.108	0.122	0.127	0.123	0.122	0.11	0.124	0.11	0.114	0.125	0.125	0.125	0.125	0.112	0.118	0.127	0.113
294	blank			CM		41	0.0	20150607 PQ 4	0.123	0.102	0.109	0.102	0.1	0.101	0.101	0.114	0.104	0.117	0.105	0.118	0.118	0.12	0.12	0.121	0.127	0.124	0.124	0.125	0.12	0.132	0.134	0.134	0.116	0.129	0.134	0.131	0.131	0.118	0.132	0.119	0.123	0.133	0.133	0.133	0.134	0.121	0.127	0.136	0.122
295	blank			CM		41	0.0	20150607 PQ 4	0.125	0.103	0.111	0.102	0.101	0.102	0.102	0.114	0.104	0.116	0.105	0.117	0.118	0.12	0.12	0.121	0.128	0.124	0.125	0.126	0.12	0.133	0.134	0.134	0.117	0.13	0.135	0.131	0.131	0.119	0.132	0.119	0.124	0.134	0.133	0.135	0.134	0.122	0.127	0.136	0.123
296	blank			CM		41	0.0	20150607 PQ 4	0.117	0.099	0.105	0.101	0.1	0.1	0.102	0.111	0.103	0.114	0.104	0.116	0.116	0.117	0.116	0.118	0.122	0.118	0.12	0.121	0.116	0.126	0.128	0.128	0.113	0.124	0.129	0.126	0.126	0.115	0.127	0.116	0.12	0.128	0.128	0.127	0.128	0.118	0.123	0.131	0.119
297	blank			CM		41	0.0	20150607 PQ 4	0.113	0.092	0.095	0.09	0.089	0.089	0.09	0.096	0.09	0.097	0.091	0.097	0.097	0.099	0.099	0.099	0.103	0.1	0.101	0.101	0.099	0.107	0.108	0.108	0.096	0.105	0.109	0.106	0.107	0.098	0.108	0.099	0.102	0.11	0.109	0.11	0.111	0.101	0.105	0.112	0.101
298	blank			CM		41	0.0	20150607 PQ 4	0.111	0.093	0.096	0.091	0.091	0.092	0.092	0.099	0.093	0.1	0.094	0.101	0.1	0.101	0.101	0.101	0.103	0.102	0.103	0.103	0.099	0.107	0.109	0.109	0.098	0.107	0.109	0.109	0.108	0.1	0.11	0.1	0.103	0.111	0.111	0.111	0.112	0.102	0.106	0.114	0.103
299	blank			CM		41	0.0	20150607 PQ 4	0.106	0.091	0.091	0.089	0.089	0.089	0.089	0.094	0.09	0.095	0.091	0.095	0.094	0.096	0.097	0.096	0.098	0.098	0.099	0.098	0.096	0.102	0.104	0.103	0.097	0.104	0.105	0.103	0.103	0.099	0.104	0.098	0.1	0.105	0.105	0.106	0.107	0.1	0.102	0.109	0.101
300	blank			CM		41	0.0	20150607 PQ 4	0.116	0.096	0.098	0.091	0.091	0.092	0.092	0.101	0.093	0.103	0.094	0.104	0.103	0.105	0.104	0.105	0.106	0.107	0.108	0.108	0.1	0.109	0.111	0.11	0.1	0.11	0.111	0.111	0.111	0.101	0.112	0.101	0.102	0.114	0.115	0.115	0.116	0.104	0.105	0.117	0.105
101	blank			CM		21	0.0	20150715 PQ 8	0.083	0.08	0.08	0.081	0.081	0.08	0.083	0.083	0.083	0.083	0.082	0.084	0.084	0.083	0.085	0.085	0.086	0.087	0.087	0.088	0.088	0.091	0.088	0.086	0.089	0.09	0.087	0.09	0.09	0.09	0.09	0.091	0.089	0.092	0.089	0.089	0.09	0.093	0.09	0.09	0.091
102	trmB	A	1.0	CM		21	0.0	20150715 PQ 8	0.094	0.092	0.094	0.095	0.096	0.097	0.099	0.099	0.101	0.103	0.103	0.106	0.108	0.11	0.113	0.116	0.119	0.123	0.126	0.13	0.133	0.138	0.14	0.14	0.147	0.15	0.151	0.156	0.16	0.162	0.166	0.17	0.172	0.178	0.177	0.18	0.182	0.186	0.187	0.188	0.19
103	trmB	A	2.0	CM		21	0.0	20150715 PQ 8	0.092	0.091	0.092	0.093	0.095	0.095	0.097	0.098	0.1	0.101	0.102	0.104	0.106	0.108	0.111	0.114	0.117	0.12	0.123	0.127	0.13	0.135	0.136	0.138	0.142	0.146	0.149	0.153	0.156	0.159	0.163	0.167	0.168	0.173	0.174	0.176	0.178	0.182	0.183	0.184	0.186
104	trmB	A	3.0	CM		21	0.0	20150715 PQ 8	0.091	0.09	0.091	0.092	0.094	0.094	0.096	0.097	0.098	0.1	0.101	0.103	0.105	0.107	0.109	0.113	0.115	0.12	0.121	0.124	0.128	0.133	0.135	0.136	0.14	0.143	0.148	0.151	0.156	0.156	0.16	0.164	0.166	0.169	0.171	0.174	0.176	0.179	0.18	0.181	0.183
105	trmB	B	1.0	CM		21	0.0	20150715 PQ 8	0.088	0.086	0.088	0.089	0.09	0.091	0.093	0.093	0.095	0.097	0.098	0.1	0.103	0.104	0.106	0.109	0.111	0.115	0.116	0.12	0.123	0.127	0.13	0.131	0.135	0.138	0.143	0.145	0.149	0.151	0.154	0.158	0.16	0.164	0.166	0.169	0.171	0.175	0.175	0.177	0.18
106	trmB	B	2.0	CM		21	0.0	20150715 PQ 8	0.09	0.087	0.088	0.09	0.091	0.092	0.094	0.094	0.096	0.097	0.098	0.1	0.102	0.104	0.107	0.11	0.112	0.116	0.117	0.12	0.123	0.128	0.13	0.132	0.135	0.139	0.142	0.144	0.148	0.15	0.153	0.158	0.16	0.165	0.166	0.168	0.17	0.174	0.175	0.176	0.179
107	trmB	B	3.0	CM		21	0.0	20150715 PQ 8	0.09	0.087	0.088	0.09	0.091	0.092	0.094	0.094	0.096	0.097	0.098	0.101	0.102	0.105	0.107	0.11	0.113	0.116	0.118	0.121	0.124	0.128	0.13	0.133	0.135	0.138	0.142	0.145	0.149	0.151	0.154	0.158	0.16	0.164	0.166	0.168	0.17	0.174	0.174	0.177	0.179
108	trmB	C	1.0	CM		21	0.0	20150715 PQ 8	0.096	0.092	0.094	0.095	0.096	0.097	0.099	0.099	0.101	0.102	0.104	0.106	0.108	0.11	0.112	0.115	0.118	0.122	0.124	0.127	0.129	0.135	0.136	0.138	0.141	0.144	0.148	0.152	0.154	0.157	0.16	0.165	0.167	0.171	0.172	0.175	0.176	0.179	0.18	0.182	0.183
109	trmB	C	2.0	CM		21	0.0	20150715 PQ 8	0.097	0.093	0.094	0.095	0.097	0.098	0.1	0.099	0.101	0.102	0.104	0.106	0.107	0.11	0.112	0.115	0.118	0.121	0.123	0.125	0.128	0.133	0.134	0.137	0.138	0.141	0.145	0.148	0.149	0.152	0.155	0.161	0.161	0.167	0.166	0.169	0.171	0.175	0.173	0.174	0.177
110	blank			CM		21	0.0	20150715 PQ 8	0.082	0.077	0.077	0.078	0.078	0.078	0.079	0.079	0.079	0.079	0.079	0.079	0.08	0.08	0.08	0.08	0.081	0.08	0.08	0.081	0.081	0.081	0.081	0.081	0.081	0.081	0.082	0.081	0.082	0.082	0.082	0.084	0.083	0.084	0.083	0.083	0.083	0.084	0.082	0.083	0.083
111	trmB	C	3.0	CM		21	0.0	20150715 PQ 8	0.102	0.098	0.099	0.101	0.102	0.102	0.105	0.106	0.107	0.109	0.109	0.113	0.115	0.115	0.121	0.124	0.128	0.131	0.135	0.138	0.142	0.145	0.148	0.148	0.155	0.158	0.158	0.165	0.169	0.172	0.175	0.176	0.178	0.182	0.184	0.186	0.188	0.191	0.191	0.194	0.196
112	trmB	D	1.0	CM		21	0.0	20150715 PQ 8	0.093	0.089	0.09	0.091	0.093	0.093	0.096	0.095	0.097	0.098	0.098	0.101	0.103	0.103	0.107	0.109	0.111	0.114	0.117	0.12	0.124	0.129	0.131	0.132	0.139	0.142	0.145	0.149	0.152	0.158	0.163	0.168	0.169	0.176	0.18	0.187	0.194	0.194	0.199	0.202	0.205
113	trmB	D	2.0	CM		21	0.0	20150715 PQ 8	0.089	0.086	0.087	0.089	0.09	0.09	0.092	0.092	0.094	0.095	0.095	0.097	0.099	0.1	0.102	0.105	0.107	0.109	0.112	0.115	0.118	0.124	0.126	0.128	0.133	0.138	0.14	0.143	0.147	0.152	0.158	0.163	0.165	0.171	0.176	0.184	0.192	0.195	0.196	0.199	0.202
114	trmB	D	3.0	CM		21	0.0	20150715 PQ 8	0.088	0.085	0.087	0.088	0.089	0.089	0.091	0.091	0.093	0.094	0.095	0.097	0.098	0.099	0.102	0.104	0.106	0.108	0.111	0.114	0.117	0.122	0.124	0.127	0.131	0.136	0.138	0.141	0.145	0.149	0.155	0.16	0.163	0.168	0.173	0.182	0.188	0.191	0.193	0.195	0.199
115	VNG2614	A	1.0	CM		21	0.0	20150715 PQ 8	0.097	0.093	0.094	0.095	0.097	0.098	0.1	0.101	0.103	0.105	0.106	0.108	0.11	0.112	0.116	0.119	0.123	0.126	0.13	0.135	0.14	0.147	0.152	0.157	0.166	0.171	0.176	0.179	0.182	0.189	0.197	0.203	0.207	0.216	0.222	0.229	0.239	0.239	0.245	0.253	0.26
116	VNG2614	A	2.0	CM		21	0.0	20150715 PQ 8	0.099	0.094	0.095	0.097	0.098	0.099	0.101	0.102	0.104	0.106	0.108	0.11	0.112	0.115	0.118	0.122	0.126	0.129	0.133	0.137	0.142	0.148	0.152	0.158	0.165	0.169	0.175	0.179	0.184	0.191	0.198	0.205	0.209	0.217	0.223	0.228	0.233	0.234	0.24	0.247	0.252
117	VNG2614	A	3.0	CM		21	0.0	20150715 PQ 8	0.102	0.097	0.098	0.1	0.101	0.102	0.104	0.106	0.108	0.11	0.112	0.114	0.117	0.119	0.123	0.127	0.131	0.134	0.138	0.144	0.148	0.154	0.16	0.166	0.172	0.176	0.183	0.186	0.191	0.198	0.205	0.212	0.217	0.228	0.232	0.237	0.244	0.246	0.252	0.258	0.261
118	VNG2614	B	1.0	CM		21	0.0	20150715 PQ 8	0.096	0.091	0.092	0.093	0.094	0.095	0.097	0.098	0.099	0.102	0.103	0.105	0.107	0.11	0.113	0.116	0.12	0.122	0.126	0.131	0.136	0.141	0.145	0.152	0.158	0.165	0.171	0.174	0.177	0.183	0.191	0.198	0.202	0.211	0.215	0.222	0.233	0.239	0.246	0.255	0.259
119	VNG2614	B	2.0	CM		21	0.0	20150715 PQ 8	0.095	0.091	0.092	0.093	0.095	0.096	0.097	0.098	0.099	0.101	0.103	0.105	0.107	0.109	0.113	0.115	0.119	0.123	0.126	0.13	0.134	0.139	0.142	0.148	0.152	0.158	0.164	0.168	0.176	0.18	0.189	0.195	0.201	0.208	0.212	0.216	0.224	0.234	0.237	0.243	0.252
120	VNG2614	B	3.0	CM		21	0.0	20150715 PQ 8	0.094	0.091	0.092	0.094	0.096	0.097	0.098	0.099	0.101	0.103	0.104	0.106	0.108	0.111	0.113	0.117	0.121	0.125	0.126	0.131	0.136	0.14	0.144	0.146	0.154	0.158	0.164	0.167	0.173	0.18	0.185	0.196	0.202	0.212	0.216	0.221	0.229	0.235	0.239	0.246	0.246
121	VNG2614	C	1.0	CM		21	0.0	20150715 PQ 8	0.103	0.098	0.098	0.1	0.101	0.101	0.104	0.104	0.106	0.108	0.107	0.112	0.114	0.115	0.12	0.123	0.127	0.13	0.134	0.139	0.143	0.149	0.149	0.152	0.159	0.162	0.164	0.176	0.178	0.184	0.192	0.198	0.204	0.213	0.218	0.221	0.229	0.239	0.238	0.24	0.251
122	VNG2614	C	2.0	CM		21	0.0	20150715 PQ 8	0.102	0.095	0.096	0.097	0.099	0.099	0.103	0.103	0.104	0.107	0.107	0.112	0.114	0.115	0.12	0.123	0.128	0.132	0.136	0.141	0.145	0.152	0.156	0.158	0.168	0.173	0.179	0.184	0.192	0.199	0.208	0.214	0.218	0.226	0.23	0.236	0.244	0.254	0.256	0.263	0.272
123	VNG2614	C	3.0	CM		21	0.0	20150715 PQ 8	0.099	0.094	0.096	0.097	0.099	0.099	0.102	0.103	0.104	0.108	0.108	0.112	0.114	0.116	0.12	0.124	0.129	0.132	0.137	0.143	0.148	0.154	0.158	0.164	0.174	0.178	0.184	0.188	0.195	0.203	0.211	0.217	0.222	0.233	0.24	0.248	0.256	0.26	0.266	0.268	0.275
124	VNG2614	D	1.0	CM		21	0.0	20150715 PQ 8	0.093	0.089	0.091	0.092	0.094	0.095	0.097	0.098	0.1	0.103	0.105	0.108	0.11	0.113	0.118	0.121	0.127	0.13	0.135	0.142	0.147	0.154	0.159	0.165	0.17	0.176	0.181	0.186	0.191	0.199	0.207	0.215	0.222	0.232	0.242	0.255	0.271	0.28	0.288	0.294	0.306
125	VNG2614	D	2.0	CM		21	0.0	20150715 PQ 8	0.093	0.089	0.09	0.092	0.093	0.095	0.097	0.098	0.1	0.103	0.105	0.108	0.111	0.114	0.118	0.121	0.126	0.129	0.134	0.139	0.144	0.148	0.154	0.16	0.167	0.174	0.179	0.184	0.191	0.199	0.206	0.214	0.22	0.23	0.24	0.254	0.265	0.267	0.27	0.272	0.275
126	VNG2614	D	3.0	CM		21	0.0	20150715 PQ 8	0.095	0.089	0.091	0.093	0.094	0.096	0.099	0.1	0.102	0.105	0.107	0.11	0.113	0.116	0.12	0.124	0.129	0.132	0.137	0.143	0.147	0.152	0.157	0.165	0.172	0.177	0.182	0.189	0.196	0.204	0.211	0.22	0.225	0.24	0.247	0.257	0.257	0.255	0.257	0.262	0.266
127	VNG2268	A	1.0	CM		21	0.0	20150715 PQ 8	0.097	0.091	0.091	0.093	0.094	0.095	0.096	0.097	0.098	0.1	0.102	0.107	0.106	0.111	0.115	0.114	0.118	0.12	0.124	0.129	0.133	0.139	0.143	0.15	0.158	0.163	0.171	0.173	0.178	0.186	0.194	0.199	0.203	0.211	0.215	0.222	0.231	0.234	0.242	0.25	0.257
128	VNG2268	A	2.0	CM		21	0.0	20150715 PQ 8	0.1	0.093	0.095	0.096	0.097	0.098	0.1	0.101	0.102	0.104	0.106	0.108	0.109	0.112	0.115	0.118	0.121	0.124	0.128	0.133	0.137	0.142	0.146	0.153	0.16	0.164	0.17	0.174	0.178	0.187	0.196	0.201	0.206	0.215	0.219	0.228	0.243	0.245	0.255	0.264	0.276
129	VNG2268	A	3.0	CM		21	0.0	20150715 PQ 8	0.101	0.093	0.094	0.094	0.095	0.097	0.098	0.099	0.1	0.102	0.104	0.106	0.108	0.11	0.113	0.116	0.12	0.123	0.126	0.132	0.137	0.142	0.146	0.155	0.162	0.166	0.173	0.175	0.179	0.187	0.196	0.202	0.205	0.215	0.219	0.227	0.24	0.245	0.252	0.257	0.269
130	VNG2268	B	1.0	CM		21	0.0	20150715 PQ 8	0.093	0.089	0.09	0.091	0.092	0.093	0.095	0.096	0.097	0.099	0.1	0.102	0.104	0.106	0.11	0.112	0.116	0.119	0.122	0.126	0.13	0.136	0.14	0.144	0.149	0.155	0.162	0.164	0.174	0.178	0.185	0.192	0.198	0.206	0.206	0.21	0.219	0.225	0.229	0.237	0.24
131	VNG2268	B	2.0	CM		21	0.0	20150715 PQ 8	0.1	0.095	0.096	0.097	0.099	0.097	0.101	0.101	0.102	0.104	0.104	0.109	0.111	0.111	0.116	0.119	0.123	0.125	0.13	0.134	0.138	0.144	0.146	0.147	0.155	0.16	0.163	0.171	0.176	0.184	0.191	0.197	0.204	0.211	0.216	0.221	0.228	0.235	0.238	0.245	0.252
132	VNG2268	B	3.0	CM		21	0.0	20150715 PQ 8	0.101	0.093	0.094	0.095	0.097	0.096	0.099	0.1	0.101	0.104	0.103	0.108	0.11	0.111	0.115	0.119	0.124	0.128	0.133	0.137	0.141	0.149	0.15	0.154	0.165	0.169	0.174	0.179	0.185	0.193	0.201	0.207	0.209	0.221	0.227	0.236	0.248	0.252	0.255	0.262	0.272
133	VNG2268	C	1.0	CM		21	0.0	20150715 PQ 8	0.097	0.092	0.093	0.095	0.096	0.096	0.098	0.099	0.1	0.103	0.103	0.107	0.108	0.11	0.114	0.118	0.122	0.125	0.129	0.135	0.14	0.147	0.15	0.157	0.166	0.172	0.174	0.18	0.182	0.191	0.199	0.206	0.211	0.22	0.23	0.243	0.255	0.264	0.27	0.274	0.284
134	VNG2268	C	2.0	CM		21	0.0	20150715 PQ 8	0.098	0.092	0.093	0.094	0.095	0.095	0.098	0.098	0.1	0.102	0.103	0.106	0.108	0.11	0.114	0.118	0.122	0.124	0.13	0.136	0.141	0.146	0.15	0.159	0.166	0.172	0.178	0.18	0.184	0.193	0.201	0.206	0.211	0.222	0.231	0.242	0.252	0.26	0.267	0.273	0.285
135	VNG2268	C	3.0	CM		21	0.0	20150715 PQ 8	0.099	0.094	0.095	0.095	0.097	0.097	0.099	0.101	0.102	0.104	0.105	0.109	0.111	0.113	0.117	0.12	0.125	0.127	0.133	0.14	0.144	0.149	0.154	0.161	0.169	0.177	0.18	0.184	0.187	0.197	0.204	0.212	0.216	0.227	0.237	0.25	0.263	0.268	0.273	0.276	0.284
136	VNG2268	D	1.0	CM		21	0.0	20150715 PQ 8	0.1	0.094	0.095	0.096	0.097	0.098	0.099	0.101	0.102	0.104	0.105	0.109	0.11	0.113	0.116	0.12	0.125	0.126	0.133	0.138	0.144	0.148	0.156	0.164	0.171	0.176	0.183	0.186	0.19	0.199	0.206	0.209	0.214	0.223	0.23	0.242	0.253	0.256	0.266	0.27	0.285
137	VNG2268	D	2.0	CM		21	0.0	20150715 PQ 8	0.099	0.093	0.093	0.095	0.096	0.097	0.099	0.1	0.101	0.103	0.104	0.107	0.11	0.112	0.115	0.119	0.123	0.126	0.13	0.136	0.143	0.147	0.154	0.162	0.169	0.174	0.179	0.181	0.183	0.193	0.201	0.205	0.212	0.22	0.228	0.24	0.255	0.26	0.27	0.272	0.283
138	VNG2268	D	3.0	CM		21	0.0	20150715 PQ 8	0.1	0.094	0.095	0.096	0.097	0.098	0.099	0.101	0.101	0.104	0.106	0.109	0.11	0.113	0.117	0.121	0.125	0.127	0.133	0.139	0.145	0.149	0.156	0.165	0.173	0.175	0.182	0.182	0.185	0.195	0.202	0.206	0.211	0.221	0.229	0.237	0.25	0.26	0.27	0.277	0.287
139	VNG1179	A	1.0	CM		21	0.0	20150715 PQ 8	0.099	0.092	0.094	0.094	0.095	0.096	0.098	0.1	0.101	0.102	0.104	0.106	0.108	0.11	0.113	0.116	0.12	0.122	0.128	0.133	0.139	0.143	0.147	0.158	0.164	0.168	0.175	0.178	0.178	0.186	0.194	0.197	0.199	0.207	0.21	0.218	0.224	0.229	0.237	0.245	0.258
140	VNG1179	A	2.0	CM		21	0.0	20150715 PQ 8	0.106	0.094	0.094	0.095	0.096	0.097	0.098	0.099	0.1	0.101	0.102	0.104	0.106	0.108	0.11	0.113	0.117	0.119	0.12	0.123	0.127	0.133	0.134	0.137	0.14	0.145	0.149	0.153	0.158	0.163	0.167	0.176	0.18	0.189	0.194	0.201	0.208	0.217	0.22	0.225	0.234
141	VNG1179	A	3.0	CM		21	0.0	20150715 PQ 8	0.107	0.099	0.099	0.101	0.102	0.1	0.107	0.105	0.106	0.108	0.107	0.112	0.115	0.114	0.12	0.122	0.128	0.129	0.133	0.137	0.141	0.15	0.148	0.149	0.155	0.16	0.159	0.169	0.173	0.179	0.185	0.19	0.194	0.205	0.209	0.215	0.224	0.237	0.238	0.242	0.251
142	VNG1179	B	1.0	CM		21	0.0	20150715 PQ 8	0.104	0.096	0.097	0.099	0.101	0.1	0.104	0.104	0.105	0.107	0.107	0.112	0.114	0.115	0.121	0.124	0.128	0.131	0.136	0.143	0.147	0.156	0.156	0.162	0.172	0.178	0.18	0.188	0.185	0.194	0.206	0.211	0.214	0.222	0.225	0.232	0.239	0.243	0.245	0.25	0.259
143	VNG1179	B	2.0	CM		21	0.0	20150715 PQ 8	0.098	0.092	0.094	0.096	0.097	0.097	0.1	0.101	0.102	0.104	0.105	0.108	0.111	0.113	0.117	0.12	0.125	0.127	0.132	0.139	0.143	0.149	0.15	0.156	0.162	0.174	0.173	0.178	0.179	0.186	0.199	0.203	0.209	0.219	0.224	0.231	0.239	0.24	0.247	0.254	0.267
144	VNG1179	B	3.0	CM		21	0.0	20150715 PQ 8	0.098	0.093	0.094	0.095	0.097	0.097	0.099	0.101	0.101	0.104	0.105	0.108	0.111	0.113	0.117	0.121	0.125	0.127	0.133	0.14	0.146	0.15	0.152	0.162	0.17	0.176	0.18	0.185	0.179	0.189	0.2	0.204	0.211	0.219	0.223	0.231	0.239	0.245	0.252	0.258	0.272
145	VNG1179	C	1.0	CM		21	0.0	20150715 PQ 8	0.095	0.091	0.093	0.094	0.096	0.096	0.098	0.1	0.102	0.104	0.105	0.109	0.111	0.113	0.117	0.12	0.128	0.129	0.137	0.143	0.149	0.15	0.156	0.163	0.163	0.173	0.173	0.181	0.173	0.181	0.194	0.194	0.197	0.201	0.206	0.213	0.218	0.225	0.231	0.237	0.245
146	VNG1179	C	2.0	CM		21	0.0	20150715 PQ 8	0.096	0.091	0.092	0.093	0.095	0.096	0.098	0.099	0.1	0.103	0.104	0.107	0.11	0.112	0.116	0.12	0.124	0.127	0.131	0.136	0.142	0.147	0.151	0.157	0.164	0.17	0.173	0.18	0.179	0.185	0.197	0.198	0.199	0.205	0.209	0.214	0.221	0.228	0.233	0.239	0.245
147	VNG1179	C	3.0	CM		21	0.0	20150715 PQ 8	0.095	0.09	0.092	0.094	0.095	0.096	0.098	0.099	0.101	0.103	0.105	0.108	0.11	0.112	0.116	0.12	0.125	0.128	0.131	0.136	0.141	0.149	0.153	0.158	0.163	0.166	0.172	0.175	0.179	0.185	0.191	0.194	0.197	0.204	0.21	0.215	0.222	0.229	0.233	0.241	0.246
148	VNG1179	D	1.0	CM		21	0.0	20150715 PQ 8	0.102	0.095	0.097	0.099	0.1	0.101	0.104	0.105	0.107	0.11	0.112	0.116	0.119	0.122	0.126	0.132	0.137	0.14	0.15	0.157	0.161	0.172	0.177	0.186	0.189	0.194	0.2	0.204	0.206	0.214	0.223	0.23	0.235	0.242	0.251	0.262	0.271	0.28	0.288	0.296	0.307
149	VNG1179	D	2.0	CM		21	0.0	20150715 PQ 8	0.109	0.099	0.101	0.102	0.104	0.105	0.108	0.109	0.111	0.113	0.116	0.119	0.123	0.126	0.129	0.135	0.139	0.143	0.152	0.16	0.169	0.173	0.18	0.187	0.189	0.196	0.201	0.203	0.201	0.207	0.217	0.226	0.231	0.241	0.252	0.263	0.27	0.281	0.289	0.296	0.31
150	VNG1179	D	3.0	CM		21	0.0	20150715 PQ 8	0.109	0.102	0.103	0.104	0.106	0.108	0.11	0.11	0.113	0.115	0.117	0.119	0.123	0.126	0.13	0.133	0.139	0.142	0.145	0.15	0.154	0.163	0.163	0.171	0.176	0.181	0.186	0.191	0.198	0.204	0.211	0.219	0.225	0.233	0.236	0.237	0.245	0.255	0.256	0.259	0.266
151	ura3	A	1.0	CM		21	0.0	20150715 PQ 8	0.108	0.1	0.1	0.101	0.103	0.1	0.105	0.105	0.106	0.108	0.106	0.111	0.113	0.112	0.117	0.12	0.124	0.126	0.129	0.134	0.138	0.142	0.145	0.146	0.154	0.159	0.161	0.168	0.173	0.179	0.185	0.189	0.195	0.203	0.209	0.218	0.225	0.234	0.239	0.244	0.253
152	ura3	A	2.0	CM		21	0.0	20150715 PQ 8	0.11	0.096	0.097	0.098	0.1	0.099	0.104	0.103	0.104	0.105	0.104	0.11	0.112	0.111	0.116	0.12	0.125	0.127	0.131	0.137	0.142	0.149	0.149	0.158	0.168	0.176	0.175	0.186	0.182	0.188	0.199	0.206	0.209	0.219	0.222	0.233	0.24	0.244	0.251	0.254	0.275
153	ura3	A	3.0	CM		21	0.0	20150715 PQ 8	0.103	0.094	0.094	0.095	0.097	0.096	0.1	0.099	0.1	0.103	0.103	0.107	0.108	0.109	0.113	0.117	0.12	0.122	0.126	0.133	0.139	0.145	0.147	0.158	0.164	0.17	0.168	0.174	0.175	0.182	0.196	0.199	0.203	0.211	0.217	0.225	0.238	0.244	0.252	0.257	0.272
154	ura3	B	1.0	CM		21	0.0	20150715 PQ 8	0.101	0.094	0.095	0.096	0.097	0.097	0.099	0.1	0.101	0.103	0.103	0.107	0.109	0.11	0.114	0.118	0.123	0.126	0.129	0.138	0.145	0.143	0.157	0.166	0.171	0.173	0.181	0.185	0.182	0.19	0.201	0.205	0.209	0.219	0.226	0.237	0.25	0.262	0.272	0.278	0.299
155	ura3	B	2.0	CM		21	0.0	20150715 PQ 8	0.103	0.094	0.095	0.096	0.097	0.097	0.1	0.1	0.101	0.103	0.104	0.107	0.109	0.111	0.115	0.118	0.122	0.126	0.132	0.139	0.146	0.151	0.155	0.165	0.17	0.178	0.181	0.186	0.181	0.195	0.202	0.207	0.21	0.221	0.227	0.24	0.25	0.257	0.267	0.274	0.294
156	ura3	B	3.0	CM		21	0.0	20150715 PQ 8	0.1	0.093	0.093	0.094	0.095	0.096	0.098	0.099	0.1	0.102	0.103	0.106	0.108	0.109	0.113	0.116	0.121	0.124	0.129	0.136	0.143	0.144	0.15	0.162	0.171	0.175	0.179	0.182	0.183	0.192	0.202	0.206	0.212	0.222	0.228	0.239	0.25	0.257	0.267	0.275	0.292
157	ura3	C	1.0	CM		21	0.0	20150715 PQ 8	0.101	0.095	0.096	0.097	0.099	0.099	0.102	0.103	0.104	0.107	0.108	0.112	0.114	0.116	0.12	0.125	0.13	0.133	0.142	0.15	0.159	0.16	0.171	0.177	0.184	0.192	0.195	0.203	0.198	0.207	0.214	0.219	0.222	0.231	0.237	0.247	0.254	0.262	0.275	0.285	0.301
158	ura3	C	2.0	CM		21	0.0	20150715 PQ 8	0.105	0.097	0.098	0.099	0.1	0.101	0.103	0.105	0.106	0.108	0.11	0.113	0.115	0.117	0.121	0.125	0.129	0.133	0.14	0.147	0.155	0.157	0.166	0.176	0.183	0.188	0.192	0.195	0.196	0.205	0.213	0.217	0.221	0.23	0.233	0.241	0.248	0.255	0.263	0.271	0.285
159	ura3	C	3.0	CM		21	0.0	20150715 PQ 8	0.107	0.1	0.101	0.101	0.102	0.104	0.105	0.106	0.108	0.11	0.112	0.115	0.117	0.12	0.123	0.127	0.132	0.136	0.142	0.15	0.158	0.16	0.169	0.177	0.183	0.188	0.192	0.195	0.196	0.203	0.21	0.214	0.221	0.23	0.235	0.245	0.257	0.265	0.275	0.285	0.294
160	ura3	D	1.0	CM		21	0.0	20150715 PQ 8	0.107	0.096	0.096	0.096	0.097	0.098	0.1	0.1	0.101	0.102	0.104	0.106	0.107	0.109	0.111	0.114	0.118	0.121	0.122	0.126	0.13	0.136	0.138	0.141	0.146	0.151	0.155	0.16	0.165	0.171	0.176	0.187	0.189	0.2	0.203	0.21	0.219	0.229	0.229	0.234	0.242
161	ura3	D	2.0	CM		21	0.0	20150715 PQ 8	0.116	0.106	0.105	0.105	0.107	0.105	0.113	0.111	0.112	0.115	0.112	0.12	0.123	0.121	0.127	0.131	0.136	0.138	0.142	0.148	0.152	0.162	0.159	0.159	0.169	0.175	0.173	0.183	0.19	0.194	0.201	0.208	0.208	0.224	0.223	0.233	0.242	0.257	0.251	0.256	0.264
162	ura3	D	3.0	CM		21	0.0	20150715 PQ 8	0.124	0.109	0.11	0.111	0.114	0.113	0.119	0.119	0.12	0.123	0.122	0.128	0.13	0.131	0.136	0.139	0.145	0.147	0.151	0.157	0.163	0.17	0.17	0.172	0.181	0.188	0.191	0.194	0.2	0.209	0.215	0.223	0.226	0.242	0.242	0.249	0.259	0.269	0.272	0.277	0.287
163	trmB	A	1.0	CM	0.083mM PQ	21	0.083	20150715 PQ 8	0.108	0.099	0.101	0.102	0.104	0.103	0.108	0.107	0.108	0.11	0.109	0.114	0.115	0.114	0.118	0.121	0.126	0.128	0.13	0.134	0.138	0.141	0.141	0.142	0.15	0.154	0.155	0.161	0.163	0.168	0.176	0.177	0.181	0.185	0.192	0.204	0.197	0.201	0.202	0.204	0.207
164	trmB	A	2.0	CM	0.083mM PQ	21	0.083	20150715 PQ 8	0.105	0.097	0.098	0.1	0.101	0.101	0.105	0.105	0.105	0.107	0.106	0.111	0.112	0.112	0.116	0.119	0.123	0.125	0.127	0.13	0.133	0.138	0.138	0.14	0.146	0.151	0.153	0.159	0.16	0.165	0.172	0.174	0.179	0.185	0.187	0.197	0.192	0.194	0.196	0.196	0.202
165	trmB	A	3.0	CM	0.083mM PQ	21	0.083	20150715 PQ 8	0.107	0.098	0.099	0.1	0.102	0.102	0.106	0.106	0.106	0.108	0.107	0.112	0.113	0.113	0.117	0.12	0.123	0.126	0.128	0.131	0.134	0.139	0.138	0.14	0.146	0.15	0.152	0.155	0.159	0.164	0.17	0.174	0.177	0.184	0.187	0.194	0.193	0.196	0.198	0.203	0.209
166	trmB	B	1.0	CM	0.083mM PQ	21	0.083	20150715 PQ 8	0.107	0.096	0.096	0.098	0.099	0.099	0.103	0.103	0.104	0.106	0.106	0.11	0.112	0.114	0.117	0.121	0.126	0.13	0.136	0.141	0.147	0.148	0.151	0.155	0.16	0.164	0.166	0.17	0.169	0.178	0.183	0.188	0.187	0.197	0.196	0.204	0.203	0.207	0.211	0.216	0.228
167	trmB	B	2.0	CM	0.083mM PQ	21	0.083	20150715 PQ 8	0.103	0.094	0.095	0.096	0.098	0.098	0.101	0.101	0.102	0.104	0.105	0.109	0.11	0.112	0.115	0.12	0.123	0.127	0.133	0.136	0.142	0.142	0.144	0.151	0.157	0.162	0.165	0.167	0.169	0.177	0.182	0.184	0.187	0.197	0.199	0.206	0.213	0.217	0.222	0.222	0.23
168	trmB	B	3.0	CM	0.083mM PQ	21	0.083	20150715 PQ 8	0.104	0.095	0.095	0.097	0.098	0.099	0.102	0.101	0.103	0.105	0.106	0.109	0.111	0.113	0.115	0.12	0.123	0.127	0.131	0.137	0.142	0.144	0.147	0.152	0.158	0.162	0.165	0.165	0.167	0.176	0.181	0.187	0.188	0.198	0.199	0.208	0.211	0.215	0.22	0.22	0.23
169	trmB	C	1.0	CM	0.083mM PQ	21	0.083	20150715 PQ 8	0.111	0.097	0.098	0.1	0.101	0.102	0.106	0.106	0.107	0.109	0.111	0.115	0.117	0.119	0.123	0.129	0.131	0.138	0.146	0.155	0.157	0.153	0.163	0.171	0.178	0.185	0.187	0.189	0.189	0.201	0.209	0.213	0.214	0.226	0.227	0.235	0.241	0.244	0.25	0.252	0.263
170	trmB	C	2.0	CM	0.083mM PQ	21	0.083	20150715 PQ 8	0.112	0.099	0.1	0.101	0.102	0.103	0.106	0.106	0.107	0.109	0.111	0.113	0.115	0.117	0.121	0.123	0.128	0.131	0.134	0.14	0.141	0.147	0.145	0.148	0.155	0.162	0.159	0.164	0.168	0.171	0.173	0.175	0.182	0.196	0.192	0.188	0.201	0.208	0.206	0.203	0.202
171	trmB	C	3.0	CM	0.083mM PQ	21	0.083	20150715 PQ 8	0.119	0.107	0.109	0.111	0.113	0.11	0.117	0.117	0.118	0.121	0.117	0.125	0.13	0.126	0.134	0.139	0.143	0.146	0.15	0.155	0.158	0.165	0.162	0.158	0.171	0.175	0.168	0.179	0.182	0.183	0.186	0.183	0.185	0.191	0.191	0.194	0.196	0.199	0.203	0.202	0.202
172	trmB	D	1.0	CM	0.083mM PQ	21	0.083	20150715 PQ 8	0.122	0.101	0.102	0.103	0.104	0.101	0.112	0.108	0.108	0.11	0.107	0.114	0.116	0.113	0.119	0.123	0.125	0.128	0.131	0.134	0.138	0.151	0.143	0.142	0.151	0.153	0.15	0.156	0.16	0.163	0.168	0.172	0.169	0.18	0.177	0.183	0.184	0.19	0.19	0.191	0.197
173	trmB	D	2.0	CM	0.083mM PQ	21	0.083	20150715 PQ 8	0.111	0.096	0.096	0.098	0.099	0.097	0.104	0.102	0.103	0.105	0.102	0.108	0.11	0.108	0.113	0.117	0.119	0.121	0.124	0.127	0.131	0.139	0.136	0.137	0.144	0.148	0.147	0.153	0.153	0.159	0.164	0.167	0.168	0.174	0.176	0.182	0.183	0.189	0.19	0.194	0.199
174	trmB	D	3.0	CM	0.083mM PQ	21	0.083	20150715 PQ 8	0.108	0.097	0.097	0.098	0.099	0.097	0.105	0.102	0.103	0.104	0.103	0.107	0.11	0.109	0.113	0.116	0.119	0.121	0.123	0.126	0.129	0.137	0.134	0.134	0.14	0.143	0.142	0.147	0.15	0.152	0.156	0.16	0.158	0.167	0.165	0.168	0.171	0.177	0.178	0.18	0.182
175	VNG2614	A	1.0	CM	0.083mM PQ	21	0.083	20150715 PQ 8	0.117	0.104	0.104	0.106	0.107	0.106	0.113	0.112	0.113	0.114	0.113	0.118	0.121	0.12	0.126	0.129	0.132	0.136	0.138	0.144	0.148	0.156	0.156	0.16	0.167	0.171	0.175	0.18	0.179	0.187	0.191	0.196	0.195	0.204	0.204	0.208	0.212	0.219	0.222	0.226	0.234
176	VNG2614	A	2.0	CM	0.083mM PQ	21	0.083	20150715 PQ 8	0.117	0.104	0.104	0.106	0.107	0.106	0.112	0.112	0.113	0.115	0.114	0.119	0.122	0.122	0.127	0.131	0.135	0.139	0.142	0.148	0.153	0.157	0.161	0.165	0.172	0.174	0.178	0.183	0.184	0.19	0.194	0.199	0.198	0.204	0.206	0.211	0.215	0.221	0.225	0.23	0.237
177	VNG2614	A	3.0	CM	0.083mM PQ	21	0.083	20150715 PQ 8	0.119	0.102	0.102	0.103	0.105	0.105	0.109	0.109	0.11	0.112	0.113	0.117	0.119	0.12	0.124	0.128	0.132	0.136	0.14	0.145	0.15	0.154	0.16	0.164	0.171	0.174	0.177	0.177	0.18	0.189	0.192	0.196	0.197	0.204	0.204	0.211	0.215	0.22	0.224	0.231	0.241
178	VNG2614	B	1.0	CM	0.083mM PQ	21	0.083	20150715 PQ 8	0.119	0.098	0.099	0.1	0.101	0.101	0.105	0.105	0.106	0.108	0.109	0.113	0.116	0.116	0.12	0.125	0.128	0.133	0.138	0.146	0.151	0.155	0.163	0.167	0.174	0.179	0.18	0.182	0.183	0.188	0.192	0.195	0.196	0.205	0.207	0.214	0.221	0.229	0.236	0.246	0.254
179	VNG2614	B	2.0	CM	0.083mM PQ	21	0.083	20150715 PQ 8	0.105	0.096	0.097	0.099	0.1	0.1	0.103	0.104	0.105	0.107	0.109	0.112	0.114	0.115	0.119	0.123	0.127	0.131	0.134	0.139	0.145	0.148	0.151	0.157	0.164	0.168	0.171	0.171	0.176	0.182	0.186	0.189	0.192	0.199	0.201	0.207	0.211	0.215	0.221	0.228	0.233
180	VNG2614	B	3.0	CM	0.083mM PQ	21	0.083	20150715 PQ 8	0.103	0.096	0.097	0.098	0.099	0.1	0.102	0.102	0.103	0.106	0.108	0.109	0.112	0.113	0.117	0.12	0.124	0.127	0.13	0.133	0.137	0.143	0.145	0.148	0.151	0.156	0.158	0.163	0.168	0.172	0.177	0.184	0.187	0.193	0.195	0.201	0.205	0.212	0.212	0.216	0.223
181	VNG2614	C	1.0	CM	0.083mM PQ	21	0.083	20150715 PQ 8	0.118	0.106	0.106	0.108	0.11	0.107	0.117	0.115	0.115	0.118	0.116	0.123	0.126	0.126	0.133	0.136	0.14	0.144	0.15	0.154	0.158	0.17	0.166	0.164	0.173	0.178	0.176	0.183	0.189	0.193	0.199	0.206	0.202	0.216	0.213	0.221	0.224	0.24	0.231	0.233	0.24
182	VNG2614	C	2.0	CM	0.083mM PQ	21	0.083	20150715 PQ 8	0.124	0.107	0.108	0.11	0.112	0.109	0.12	0.116	0.117	0.12	0.117	0.125	0.128	0.127	0.133	0.138	0.143	0.146	0.15	0.156	0.161	0.171	0.167	0.167	0.177	0.181	0.18	0.189	0.195	0.2	0.205	0.214	0.212	0.227	0.225	0.23	0.237	0.251	0.248	0.254	0.26
183	VNG2614	C	3.0	CM	0.083mM PQ	21	0.083	20150715 PQ 8	0.127	0.11	0.11	0.113	0.115	0.112	0.123	0.121	0.121	0.124	0.121	0.128	0.131	0.13	0.137	0.141	0.146	0.15	0.154	0.159	0.164	0.175	0.171	0.171	0.181	0.185	0.184	0.193	0.2	0.204	0.21	0.217	0.215	0.23	0.229	0.235	0.239	0.254	0.251	0.256	0.262
184	VNG2614	D	1.0	CM	0.083mM PQ	21	0.083	20150715 PQ 8	0.115	0.105	0.106	0.108	0.11	0.108	0.118	0.115	0.116	0.119	0.118	0.125	0.127	0.128	0.134	0.138	0.142	0.146	0.15	0.155	0.159	0.17	0.168	0.166	0.176	0.18	0.179	0.188	0.193	0.198	0.204	0.212	0.21	0.223	0.223	0.228	0.233	0.244	0.242	0.249	0.255
185	VNG2614	D	2.0	CM	0.083mM PQ	21	0.083	20150715 PQ 8	0.121	0.109	0.11	0.112	0.113	0.112	0.124	0.119	0.12	0.123	0.123	0.13	0.132	0.133	0.139	0.142	0.148	0.151	0.155	0.16	0.164	0.175	0.172	0.173	0.18	0.184	0.184	0.193	0.2	0.205	0.209	0.222	0.217	0.231	0.229	0.232	0.238	0.252	0.25	0.257	0.262
186	VNG2614	D	3.0	CM	0.083mM PQ	21	0.083	20150715 PQ 8	0.129	0.111	0.112	0.113	0.115	0.114	0.127	0.12	0.121	0.124	0.124	0.13	0.134	0.134	0.14	0.143	0.149	0.153	0.157	0.161	0.166	0.18	0.174	0.173	0.181	0.185	0.186	0.194	0.2	0.205	0.21	0.224	0.219	0.237	0.23	0.234	0.24	0.256	0.249	0.257	0.262
187	VNG2268	A	1.0	CM	0.083mM PQ	21	0.083	20150715 PQ 8	0.117	0.105	0.105	0.106	0.108	0.106	0.113	0.111	0.112	0.114	0.113	0.118	0.12	0.12	0.125	0.128	0.133	0.136	0.139	0.144	0.148	0.156	0.156	0.158	0.166	0.169	0.17	0.175	0.18	0.185	0.191	0.199	0.198	0.21	0.209	0.214	0.219	0.229	0.229	0.234	0.243
188	VNG2268	A	2.0	CM	0.083mM PQ	21	0.083	20150715 PQ 8	0.111	0.099	0.1	0.101	0.102	0.102	0.108	0.105	0.106	0.108	0.109	0.112	0.114	0.116	0.119	0.122	0.127	0.13	0.134	0.138	0.143	0.15	0.152	0.154	0.162	0.167	0.169	0.17	0.176	0.183	0.188	0.195	0.193	0.204	0.203	0.209	0.212	0.221	0.221	0.227	0.236
189	VNG2268	A	3.0	CM	0.083mM PQ	21	0.083	20150715 PQ 8	0.106	0.097	0.097	0.098	0.1	0.1	0.103	0.103	0.104	0.106	0.107	0.11	0.112	0.113	0.117	0.12	0.124	0.127	0.131	0.136	0.141	0.146	0.15	0.156	0.164	0.169	0.17	0.172	0.175	0.18	0.186	0.192	0.193	0.204	0.202	0.207	0.213	0.223	0.225	0.231	0.242
190	VNG2268	B	1.0	CM	0.083mM PQ	21	0.083	20150715 PQ 8	0.109	0.096	0.097	0.097	0.099	0.099	0.102	0.102	0.103	0.105	0.106	0.109	0.111	0.113	0.116	0.119	0.123	0.127	0.129	0.133	0.137	0.145	0.145	0.148	0.152	0.159	0.16	0.165	0.169	0.173	0.178	0.185	0.186	0.194	0.194	0.198	0.201	0.208	0.207	0.21	0.22
191	blank			CM		21	0.0	20150715 PQ 8	0.122	0.095	0.097	0.098	0.1	0.093	0.103	0.102	0.102	0.102	0.094	0.105	0.106	0.097	0.105	0.107	0.113	0.111	0.11	0.113	0.115	0.116	0.114	0.104	0.118	0.118	0.107	0.118	0.118	0.119	0.12	0.114	0.114	0.115	0.111	0.113	0.115	0.116	0.117	0.115	0.116
192	VNG2268	B	2.0	CM	0.083mM PQ	21	0.083	20150715 PQ 8	0.137	0.123	0.124	0.125	0.126	0.12	0.143	0.136	0.138	0.14	0.133	0.146	0.15	0.144	0.158	0.159	0.167	0.17	0.173	0.182	0.186	0.202	0.192	0.186	0.201	0.207	0.199	0.214	0.215	0.223	0.226	0.237	0.228	0.245	0.236	0.244	0.253	0.27	0.26	0.268	0.275
193	VNG2268	B	3.0	CM	0.083mM PQ	21	0.083	20150715 PQ 8	0.129	0.117	0.121	0.121	0.122	0.117	0.14	0.131	0.132	0.134	0.129	0.14	0.144	0.139	0.15	0.154	0.159	0.163	0.167	0.173	0.177	0.196	0.185	0.181	0.194	0.198	0.193	0.205	0.208	0.214	0.218	0.23	0.22	0.24	0.231	0.236	0.243	0.26	0.252	0.258	0.266
194	VNG2268	C	1.0	CM	0.083mM PQ	21	0.083	20150715 PQ 8	0.13	0.119	0.125	0.125	0.127	0.125	0.147	0.138	0.139	0.142	0.139	0.149	0.153	0.148	0.159	0.163	0.167	0.17	0.174	0.179	0.183	0.198	0.19	0.187	0.195	0.2	0.196	0.208	0.211	0.216	0.221	0.234	0.225	0.246	0.235	0.243	0.252	0.269	0.263	0.267	0.276
195	VNG2268	C	2.0	CM	0.083mM PQ	21	0.083	20150715 PQ 8	0.129	0.118	0.123	0.122	0.124	0.122	0.141	0.133	0.136	0.137	0.135	0.143	0.148	0.144	0.155	0.158	0.163	0.167	0.171	0.177	0.183	0.197	0.192	0.19	0.199	0.204	0.202	0.212	0.217	0.222	0.228	0.241	0.232	0.253	0.244	0.251	0.261	0.283	0.275	0.28	0.292
196	VNG2268	C	3.0	CM	0.083mM PQ	21	0.083	20150715 PQ 8	0.12	0.113	0.116	0.116	0.118	0.117	0.129	0.125	0.128	0.13	0.129	0.136	0.14	0.139	0.148	0.152	0.156	0.161	0.166	0.171	0.176	0.188	0.183	0.182	0.191	0.194	0.193	0.204	0.207	0.213	0.218	0.228	0.225	0.239	0.233	0.241	0.248	0.264	0.259	0.263	0.27
197	VNG2268	D	1.0	CM	0.083mM PQ	21	0.083	20150715 PQ 8	0.129	0.113	0.114	0.114	0.114	0.113	0.125	0.121	0.123	0.124	0.123	0.129	0.133	0.132	0.139	0.142	0.146	0.15	0.154	0.159	0.164	0.177	0.172	0.171	0.177	0.184	0.182	0.19	0.195	0.198	0.204	0.212	0.209	0.223	0.22	0.225	0.234	0.241	0.234	0.246	0.248
198	VNG2268	D	2.0	CM	0.083mM PQ	21	0.083	20150715 PQ 8	0.12	0.105	0.106	0.106	0.107	0.106	0.114	0.113	0.113	0.116	0.115	0.121	0.123	0.124	0.129	0.131	0.137	0.14	0.144	0.149	0.153	0.162	0.161	0.162	0.169	0.172	0.172	0.18	0.185	0.189	0.193	0.201	0.202	0.212	0.209	0.218	0.22	0.233	0.228	0.236	0.243
199	VNG2268	D	3.0	CM	0.083mM PQ	21	0.083	20150715 PQ 8	0.119	0.1	0.1	0.102	0.102	0.103	0.108	0.107	0.109	0.111	0.111	0.115	0.118	0.119	0.124	0.127	0.132	0.136	0.138	0.144	0.148	0.154	0.154	0.155	0.162	0.167	0.169	0.175	0.179	0.185	0.189	0.197	0.198	0.206	0.206	0.212	0.217	0.225	0.227	0.229	0.236
200	blank			CM		21	0.0	20150715 PQ 8	0.106	0.082	0.081	0.081	0.081	0.081	0.084	0.082	0.082	0.082	0.082	0.082	0.083	0.082	0.083	0.083	0.084	0.083	0.083	0.084	0.084	0.086	0.084	0.083	0.084	0.085	0.085	0.085	0.085	0.086	0.086	0.089	0.086	0.09	0.086	0.086	0.086	0.09	0.087	0.087	0.087
201	blank			CM		21	0.0	20150715 PQ 8	0.105	0.088	0.085	0.085	0.085	0.083	0.09	0.086	0.087	0.087	0.085	0.088	0.088	0.086	0.089	0.09	0.093	0.092	0.094	0.094	0.096	0.105	0.097	0.093	0.097	0.099	0.095	0.099	0.101	0.102	0.101	0.104	0.097	0.105	0.098	0.098	0.098	0.107	0.099	0.099	0.1
202	VNG1179	A	1.0	CM	0.083mM PQ	21	0.083	20150715 PQ 8	0.104	0.096	0.096	0.097	0.099	0.098	0.104	0.102	0.104	0.106	0.106	0.11	0.111	0.111	0.116	0.119	0.122	0.126	0.129	0.133	0.134	0.145	0.143	0.142	0.148	0.155	0.152	0.161	0.165	0.168	0.174	0.178	0.179	0.187	0.189	0.195	0.201	0.212	0.214	0.218	0.226
203	VNG1179	A	2.0	CM	0.083mM PQ	21	0.083	20150715 PQ 8	0.099	0.094	0.095	0.096	0.097	0.098	0.101	0.101	0.104	0.106	0.105	0.109	0.11	0.111	0.116	0.119	0.122	0.126	0.127	0.132	0.134	0.143	0.141	0.141	0.149	0.154	0.154	0.159	0.165	0.169	0.173	0.175	0.179	0.186	0.187	0.193	0.199	0.207	0.21	0.215	0.222
204	VNG1179	A	3.0	CM	0.083mM PQ	21	0.083	20150715 PQ 8	0.095	0.091	0.092	0.093	0.094	0.095	0.097	0.097	0.099	0.101	0.101	0.104	0.106	0.107	0.11	0.113	0.116	0.121	0.122	0.126	0.128	0.137	0.135	0.136	0.143	0.145	0.147	0.152	0.154	0.156	0.161	0.166	0.168	0.177	0.178	0.183	0.189	0.196	0.199	0.205	0.212
205	VNG1179	B	1.0	CM	0.083mM PQ	21	0.083	20150715 PQ 8	0.096	0.093	0.094	0.095	0.097	0.098	0.1	0.101	0.103	0.105	0.106	0.109	0.111	0.113	0.117	0.12	0.123	0.129	0.129	0.134	0.135	0.146	0.144	0.145	0.154	0.156	0.157	0.161	0.166	0.168	0.174	0.177	0.182	0.189	0.193	0.197	0.203	0.211	0.213	0.219	0.226
206	VNG1179	B	2.0	CM	0.083mM PQ	21	0.083	20150715 PQ 8	0.099	0.094	0.095	0.096	0.097	0.099	0.102	0.102	0.104	0.106	0.107	0.11	0.112	0.115	0.119	0.122	0.126	0.129	0.13	0.135	0.138	0.148	0.145	0.146	0.154	0.158	0.159	0.164	0.169	0.172	0.177	0.182	0.186	0.192	0.195	0.2	0.205	0.215	0.216	0.223	0.23
207	VNG1179	B	3.0	CM	0.083mM PQ	21	0.083	20150715 PQ 8	0.097	0.093	0.094	0.095	0.097	0.097	0.1	0.1	0.102	0.105	0.106	0.108	0.111	0.113	0.116	0.12	0.124	0.127	0.129	0.133	0.135	0.144	0.143	0.146	0.153	0.155	0.157	0.162	0.166	0.169	0.174	0.179	0.182	0.191	0.191	0.196	0.201	0.21	0.21	0.217	0.222
208	VNG1179	C	1.0	CM	0.083mM PQ	21	0.083	20150715 PQ 8	0.104	0.093	0.094	0.095	0.096	0.096	0.099	0.099	0.1	0.102	0.104	0.106	0.108	0.109	0.112	0.115	0.118	0.121	0.125	0.127	0.13	0.137	0.137	0.138	0.141	0.146	0.149	0.155	0.158	0.161	0.166	0.172	0.174	0.182	0.183	0.188	0.192	0.199	0.198	0.205	0.211
209	VNG1179	C	2.0	CM	0.083mM PQ	21	0.083	20150715 PQ 8	0.124	0.097	0.098	0.099	0.1	0.101	0.105	0.104	0.105	0.107	0.109	0.111	0.113	0.116	0.119	0.12	0.125	0.127	0.131	0.134	0.138	0.146	0.144	0.147	0.151	0.156	0.159	0.164	0.169	0.172	0.176	0.186	0.184	0.195	0.193	0.198	0.203	0.214	0.212	0.217	0.223
210	blank			CM	0.083mM PQ	21	0.0	20150715 PQ 8	0.104	0.079	0.078	0.079	0.079	0.079	0.08	0.079	0.079	0.08	0.08	0.08	0.08	0.08	0.08	0.081	0.081	0.081	0.081	0.081	0.081	0.083	0.082	0.082	0.082	0.082	0.082	0.082	0.083	0.083	0.083	0.086	0.083	0.086	0.083	0.083	0.084	0.086	0.084	0.083	0.084
211	VNG1179	C	3.0	CM	0.083mM PQ	21	0.083	20150715 PQ 8	0.113	0.102	0.103	0.105	0.107	0.105	0.11	0.111	0.113	0.114	0.113	0.119	0.121	0.119	0.126	0.13	0.134	0.137	0.14	0.145	0.149	0.156	0.157	0.156	0.164	0.168	0.166	0.176	0.18	0.184	0.189	0.189	0.193	0.2	0.202	0.208	0.213	0.22	0.224	0.23	0.235
212	VNG1179	D	1.0	CM	0.083mM PQ	21	0.083	20150715 PQ 8	0.111	0.102	0.104	0.106	0.109	0.108	0.116	0.115	0.117	0.12	0.119	0.125	0.128	0.128	0.136	0.139	0.145	0.149	0.152	0.161	0.163	0.175	0.171	0.177	0.189	0.19	0.19	0.201	0.198	0.205	0.212	0.213	0.214	0.222	0.222	0.228	0.231	0.242	0.242	0.249	0.254
213	VNG1179	D	2.0	CM	0.083mM PQ	21	0.083	20150715 PQ 8	0.1	0.098	0.1	0.102	0.104	0.105	0.11	0.11	0.112	0.115	0.116	0.12	0.123	0.125	0.131	0.135	0.141	0.144	0.148	0.155	0.158	0.166	0.168	0.17	0.184	0.185	0.184	0.191	0.189	0.197	0.202	0.207	0.209	0.217	0.219	0.225	0.229	0.237	0.238	0.247	0.253
214	VNG1179	D	3.0	CM	0.083mM PQ	21	0.083	20150715 PQ 8	0.101	0.099	0.101	0.103	0.105	0.106	0.109	0.11	0.112	0.115	0.116	0.12	0.123	0.126	0.131	0.135	0.141	0.145	0.147	0.154	0.159	0.164	0.167	0.171	0.184	0.183	0.184	0.188	0.19	0.197	0.204	0.207	0.21	0.219	0.222	0.228	0.232	0.239	0.24	0.247	0.255
215	ura3	A	1.0	CM	0.083mM PQ	21	0.083	20150715 PQ 8	0.096	0.091	0.092	0.093	0.095	0.094	0.098	0.098	0.099	0.101	0.101	0.104	0.106	0.107	0.111	0.114	0.117	0.12	0.122	0.127	0.131	0.138	0.141	0.144	0.156	0.158	0.16	0.168	0.165	0.174	0.176	0.18	0.181	0.188	0.189	0.193	0.197	0.204	0.206	0.211	0.22
216	ura3	A	2.0	CM	0.083mM PQ	21	0.083	20150715 PQ 8	0.095	0.091	0.092	0.093	0.094	0.094	0.097	0.097	0.098	0.101	0.101	0.104	0.106	0.107	0.111	0.114	0.118	0.121	0.124	0.129	0.133	0.139	0.143	0.146	0.159	0.158	0.162	0.167	0.168	0.176	0.18	0.183	0.187	0.192	0.192	0.196	0.2	0.206	0.208	0.213	0.221
217	ura3	A	3.0	CM	0.083mM PQ	21	0.083	20150715 PQ 8	0.1	0.094	0.095	0.096	0.097	0.097	0.1	0.1	0.101	0.103	0.104	0.106	0.108	0.109	0.114	0.117	0.12	0.124	0.126	0.13	0.136	0.143	0.151	0.157	0.168	0.166	0.168	0.17	0.168	0.178	0.182	0.185	0.192	0.196	0.196	0.2	0.204	0.209	0.213	0.219	0.226
218	ura3	B	1.0	CM	0.083mM PQ	21	0.083	20150715 PQ 8	0.109	0.095	0.095	0.096	0.098	0.098	0.1	0.1	0.102	0.104	0.105	0.108	0.11	0.112	0.116	0.12	0.125	0.13	0.131	0.14	0.146	0.146	0.152	0.16	0.171	0.173	0.175	0.177	0.176	0.181	0.187	0.19	0.195	0.202	0.203	0.209	0.213	0.22	0.224	0.233	0.242
219	ura3	B	2.0	CM	0.083mM PQ	21	0.083	20150715 PQ 8	0.109	0.096	0.096	0.097	0.098	0.099	0.101	0.102	0.104	0.105	0.106	0.109	0.111	0.113	0.117	0.12	0.125	0.128	0.132	0.134	0.14	0.143	0.145	0.151	0.159	0.164	0.166	0.168	0.172	0.176	0.181	0.184	0.19	0.195	0.198	0.202	0.207	0.213	0.214	0.223	0.229
220	ura3	B	3.0	CM	0.083mM PQ	21	0.083	20150715 PQ 8	0.097	0.094	0.095	0.095	0.097	0.097	0.099	0.1	0.101	0.104	0.105	0.107	0.109	0.111	0.115	0.117	0.123	0.126	0.127	0.132	0.133	0.142	0.142	0.144	0.155	0.155	0.155	0.161	0.166	0.17	0.176	0.18	0.184	0.19	0.192	0.197	0.201	0.21	0.211	0.217	0.224
221	ura3	C	1.0	CM	0.083mM PQ	21	0.083	20150715 PQ 8	0.127	0.105	0.102	0.104	0.105	0.102	0.111	0.108	0.109	0.111	0.11	0.114	0.117	0.117	0.123	0.125	0.131	0.132	0.137	0.141	0.145	0.157	0.154	0.153	0.16	0.165	0.162	0.172	0.178	0.18	0.183	0.189	0.187	0.199	0.196	0.201	0.205	0.218	0.212	0.219	0.225
222	ura3	C	2.0	CM	0.083mM PQ	21	0.083	20150715 PQ 8	0.11	0.097	0.098	0.099	0.101	0.1	0.105	0.104	0.106	0.108	0.108	0.112	0.114	0.115	0.12	0.124	0.129	0.132	0.135	0.14	0.145	0.154	0.157	0.162	0.172	0.168	0.168	0.176	0.175	0.182	0.191	0.193	0.195	0.203	0.202	0.207	0.212	0.221	0.221	0.227	0.234
223	ura3	C	3.0	CM	0.083mM PQ	21	0.083	20150715 PQ 8	0.103	0.095	0.096	0.097	0.098	0.099	0.102	0.103	0.104	0.107	0.107	0.11	0.113	0.114	0.119	0.123	0.127	0.131	0.133	0.141	0.145	0.152	0.155	0.159	0.174	0.171	0.173	0.176	0.176	0.185	0.19	0.193	0.197	0.204	0.207	0.211	0.215	0.224	0.226	0.231	0.242
224	ura3	D	1.0	CM	0.083mM PQ	21	0.083	20150715 PQ 8	0.097	0.091	0.092	0.094	0.094	0.095	0.097	0.098	0.1	0.102	0.103	0.105	0.107	0.109	0.113	0.115	0.12	0.123	0.125	0.132	0.138	0.144	0.149	0.152	0.166	0.162	0.167	0.17	0.169	0.182	0.184	0.188	0.191	0.197	0.199	0.203	0.208	0.216	0.218	0.222	0.231
225	ura3	D	2.0	CM	0.083mM PQ	21	0.083	20150715 PQ 8	0.101	0.093	0.094	0.095	0.096	0.097	0.099	0.1	0.102	0.104	0.105	0.107	0.11	0.111	0.115	0.119	0.123	0.127	0.13	0.135	0.143	0.148	0.152	0.156	0.169	0.172	0.171	0.172	0.174	0.183	0.187	0.191	0.194	0.201	0.204	0.209	0.215	0.219	0.224	0.23	0.241
226	ura3	D	3.0	CM	0.083mM PQ	21	0.083	20150715 PQ 8	0.101	0.093	0.094	0.097	0.098	0.099	0.103	0.102	0.104	0.105	0.107	0.109	0.111	0.113	0.117	0.12	0.124	0.128	0.13	0.135	0.139	0.145	0.146	0.151	0.162	0.164	0.165	0.168	0.172	0.178	0.183	0.189	0.191	0.201	0.203	0.208	0.212	0.221	0.22	0.229	0.24
227	trmB	A	1.0	CM	0.333mM PQ	21	0.333	20150715 PQ 8	0.098	0.092	0.093	0.094	0.095	0.096	0.098	0.098	0.099	0.101	0.101	0.103	0.104	0.105	0.108	0.11	0.113	0.114	0.116	0.12	0.122	0.125	0.127	0.129	0.134	0.138	0.139	0.14	0.14	0.145	0.152	0.155	0.158	0.162	0.164	0.169	0.173	0.176	0.178	0.175	0.18
228	trmB	A	2.0	CM	0.333mM PQ	21	0.333	20150715 PQ 8	0.103	0.092	0.093	0.095	0.096	0.096	0.099	0.099	0.1	0.101	0.102	0.104	0.105	0.106	0.108	0.111	0.113	0.115	0.117	0.121	0.123	0.125	0.127	0.131	0.136	0.139	0.141	0.144	0.143	0.149	0.155	0.157	0.165	0.17	0.17	0.173	0.176	0.182	0.185	0.182	0.187
229	trmB	A	3.0	CM	0.333mM PQ	21	0.333	20150715 PQ 8	0.105	0.091	0.092	0.094	0.095	0.096	0.098	0.097	0.099	0.1	0.101	0.102	0.104	0.105	0.107	0.109	0.112	0.113	0.115	0.118	0.119	0.122	0.123	0.124	0.128	0.131	0.133	0.135	0.135	0.139	0.144	0.148	0.149	0.154	0.154	0.159	0.163	0.167	0.167	0.166	0.172
230	trmB	B	1.0	CM	0.333mM PQ	21	0.333	20150715 PQ 8	0.101	0.093	0.094	0.095	0.096	0.096	0.099	0.099	0.101	0.102	0.102	0.105	0.106	0.107	0.11	0.112	0.115	0.116	0.118	0.121	0.123	0.126	0.126	0.127	0.13	0.133	0.134	0.137	0.139	0.141	0.144	0.146	0.147	0.151	0.152	0.155	0.156	0.158	0.155	0.156	0.159
231	trmB	B	2.0	CM	0.333mM PQ	21	0.333	20150715 PQ 8	0.114	0.099	0.1	0.101	0.102	0.099	0.105	0.105	0.107	0.108	0.105	0.111	0.112	0.111	0.117	0.119	0.122	0.125	0.126	0.129	0.131	0.136	0.135	0.133	0.139	0.141	0.138	0.144	0.146	0.147	0.149	0.147	0.147	0.149	0.149	0.151	0.151	0.154	0.153	0.155	0.156
232	trmB	B	3.0	CM	0.333mM PQ	21	0.333	20150715 PQ 8	0.111	0.095	0.096	0.098	0.099	0.098	0.105	0.104	0.106	0.107	0.105	0.11	0.112	0.111	0.117	0.12	0.122	0.125	0.126	0.129	0.13	0.137	0.133	0.132	0.14	0.143	0.142	0.146	0.146	0.15	0.155	0.156	0.156	0.161	0.16	0.165	0.166	0.173	0.169	0.165	0.168
233	trmB	C	1.0	CM	0.333mM PQ	21	0.333	20150715 PQ 8	0.098	0.092	0.093	0.095	0.096	0.096	0.101	0.1	0.102	0.103	0.103	0.106	0.108	0.108	0.112	0.114	0.118	0.121	0.12	0.126	0.128	0.131	0.13	0.132	0.14	0.141	0.14	0.147	0.144	0.149	0.158	0.159	0.161	0.166	0.166	0.17	0.174	0.177	0.179	0.172	0.176
234	trmB	C	2.0	CM	0.333mM PQ	21	0.333	20150715 PQ 8	0.097	0.091	0.093	0.095	0.096	0.097	0.1	0.099	0.101	0.102	0.103	0.105	0.106	0.107	0.111	0.113	0.116	0.118	0.119	0.123	0.125	0.128	0.129	0.132	0.139	0.141	0.14	0.145	0.142	0.147	0.157	0.156	0.163	0.166	0.166	0.173	0.177	0.179	0.178	0.175	0.181
235	trmB	C	3.0	CM	0.333mM PQ	21	0.333	20150715 PQ 8	0.099	0.092	0.094	0.096	0.097	0.097	0.1	0.1	0.102	0.104	0.103	0.106	0.107	0.108	0.112	0.114	0.117	0.119	0.121	0.126	0.126	0.13	0.133	0.134	0.14	0.141	0.141	0.149	0.145	0.152	0.157	0.159	0.162	0.166	0.166	0.173	0.178	0.177	0.181	0.177	0.175
236	trmB	D	1.0	CM	0.333mM PQ	21	0.333	20150715 PQ 8	0.107	0.091	0.091	0.092	0.093	0.093	0.096	0.096	0.097	0.099	0.098	0.101	0.102	0.102	0.105	0.108	0.11	0.113	0.114	0.117	0.12	0.124	0.125	0.126	0.133	0.133	0.133	0.135	0.135	0.142	0.149	0.15	0.153	0.161	0.158	0.165	0.169	0.17	0.171	0.169	0.173
237	trmB	D	2.0	CM	0.333mM PQ	21	0.333	20150715 PQ 8	0.096	0.089	0.09	0.092	0.093	0.093	0.095	0.095	0.097	0.098	0.098	0.101	0.102	0.103	0.106	0.108	0.11	0.113	0.114	0.119	0.121	0.124	0.125	0.128	0.135	0.138	0.14	0.138	0.138	0.145	0.153	0.154	0.158	0.167	0.169	0.175	0.177	0.18	0.18	0.179	0.186
238	trmB	D	3.0	CM	0.333mM PQ	21	0.333	20150715 PQ 8	0.102	0.091	0.092	0.093	0.094	0.094	0.096	0.096	0.098	0.099	0.1	0.102	0.103	0.104	0.107	0.11	0.112	0.114	0.116	0.12	0.124	0.126	0.129	0.132	0.138	0.139	0.141	0.144	0.145	0.151	0.154	0.158	0.157	0.167	0.168	0.173	0.177	0.179	0.182	0.183	0.187
239	VNG2614	A	1.0	CM	0.333mM PQ	21	0.333	20150715 PQ 8	0.11	0.1	0.1	0.1	0.102	0.103	0.105	0.106	0.108	0.11	0.111	0.113	0.114	0.116	0.119	0.121	0.125	0.127	0.131	0.135	0.137	0.14	0.145	0.146	0.152	0.159	0.154	0.156	0.152	0.161	0.163	0.167	0.167	0.167	0.168	0.173	0.175	0.175	0.173	0.177	0.179
240	VNG2614	A	2.0	CM	0.333mM PQ	21	0.333	20150715 PQ 8	0.124	0.101	0.101	0.101	0.102	0.103	0.105	0.106	0.107	0.108	0.11	0.111	0.114	0.115	0.118	0.119	0.124	0.124	0.129	0.13	0.133	0.138	0.137	0.138	0.139	0.141	0.142	0.144	0.147	0.149	0.15	0.154	0.152	0.158	0.156	0.158	0.16	0.166	0.164	0.166	0.168
241	VNG2614	A	3.0	CM	0.333mM PQ	21	0.333	20150715 PQ 8	0.142	0.115	0.112	0.113	0.114	0.11	0.121	0.116	0.117	0.119	0.117	0.122	0.126	0.124	0.131	0.133	0.139	0.139	0.145	0.148	0.151	0.165	0.157	0.153	0.161	0.163	0.158	0.167	0.17	0.171	0.171	0.176	0.167	0.18	0.171	0.173	0.174	0.187	0.179	0.178	0.181
242	VNG2614	B	1.0	CM	0.333mM PQ	21	0.333	20150715 PQ 8	0.119	0.1	0.101	0.103	0.105	0.103	0.111	0.108	0.109	0.112	0.11	0.115	0.117	0.116	0.122	0.125	0.129	0.131	0.134	0.138	0.142	0.15	0.147	0.149	0.156	0.157	0.154	0.16	0.157	0.161	0.165	0.167	0.167	0.173	0.17	0.172	0.174	0.179	0.179	0.177	0.181
243	VNG2614	B	2.0	CM	0.333mM PQ	21	0.333	20150715 PQ 8	0.108	0.097	0.097	0.099	0.1	0.1	0.105	0.105	0.107	0.108	0.108	0.112	0.114	0.114	0.12	0.122	0.126	0.128	0.131	0.136	0.14	0.146	0.145	0.149	0.153	0.15	0.151	0.159	0.153	0.158	0.166	0.166	0.166	0.172	0.172	0.176	0.174	0.18	0.178	0.177	0.179
244	VNG2614	B	3.0	CM	0.333mM PQ	21	0.333	20150715 PQ 8	0.104	0.096	0.096	0.098	0.099	0.1	0.103	0.103	0.105	0.107	0.107	0.111	0.112	0.113	0.118	0.121	0.125	0.129	0.129	0.132	0.138	0.143	0.142	0.146	0.154	0.153	0.149	0.156	0.151	0.156	0.163	0.162	0.163	0.168	0.167	0.173	0.173	0.175	0.176	0.174	0.177
245	VNG2614	C	1.0	CM	0.333mM PQ	21	0.333	20150715 PQ 8	0.102	0.094	0.095	0.096	0.098	0.098	0.101	0.102	0.104	0.106	0.107	0.11	0.112	0.113	0.118	0.121	0.125	0.128	0.13	0.135	0.138	0.141	0.144	0.148	0.154	0.152	0.153	0.154	0.152	0.16	0.166	0.167	0.164	0.171	0.171	0.175	0.177	0.177	0.179	0.179	0.182
246	VNG2614	C	2.0	CM	0.333mM PQ	21	0.333	20150715 PQ 8	0.111	0.096	0.096	0.098	0.099	0.099	0.103	0.103	0.105	0.107	0.107	0.111	0.113	0.114	0.118	0.122	0.125	0.13	0.132	0.138	0.141	0.146	0.146	0.151	0.159	0.157	0.157	0.163	0.155	0.161	0.167	0.171	0.166	0.177	0.172	0.177	0.175	0.182	0.181	0.182	0.186
247	VNG2614	C	3.0	CM	0.333mM PQ	21	0.333	20150715 PQ 8	0.103	0.094	0.095	0.096	0.098	0.098	0.101	0.102	0.103	0.106	0.106	0.109	0.111	0.113	0.117	0.121	0.124	0.128	0.131	0.135	0.139	0.142	0.146	0.149	0.157	0.157	0.156	0.157	0.154	0.16	0.165	0.164	0.164	0.172	0.169	0.174	0.175	0.178	0.18	0.18	0.184
248	VNG2614	D	1.0	CM	0.333mM PQ	21	0.333	20150715 PQ 8	0.101	0.092	0.094	0.095	0.098	0.098	0.101	0.102	0.103	0.106	0.107	0.11	0.112	0.114	0.118	0.122	0.125	0.13	0.133	0.141	0.141	0.143	0.147	0.154	0.155	0.156	0.157	0.162	0.158	0.161	0.166	0.17	0.166	0.175	0.171	0.175	0.176	0.179	0.181	0.181	0.185
249	VNG2614	D	2.0	CM	0.333mM PQ	21	0.333	20150715 PQ 8	0.101	0.094	0.095	0.097	0.1	0.1	0.103	0.104	0.106	0.109	0.11	0.112	0.115	0.117	0.122	0.126	0.129	0.133	0.135	0.145	0.142	0.145	0.153	0.155	0.159	0.162	0.16	0.163	0.161	0.164	0.167	0.17	0.17	0.176	0.171	0.176	0.177	0.18	0.183	0.184	0.188
250	VNG2614	D	3.0	CM	0.333mM PQ	21	0.333	20150715 PQ 8	0.112	0.095	0.096	0.098	0.099	0.099	0.104	0.103	0.105	0.107	0.108	0.111	0.113	0.115	0.119	0.121	0.125	0.126	0.13	0.134	0.136	0.141	0.14	0.14	0.143	0.147	0.147	0.148	0.151	0.153	0.154	0.159	0.158	0.163	0.161	0.164	0.166	0.172	0.168	0.172	0.173
251	VNG2268	A	1.0	CM	0.333mM PQ	21	0.333	20150715 PQ 8	0.134	0.111	0.111	0.111	0.113	0.109	0.116	0.115	0.117	0.119	0.116	0.122	0.124	0.122	0.129	0.133	0.136	0.139	0.143	0.147	0.15	0.156	0.155	0.151	0.16	0.162	0.156	0.165	0.169	0.17	0.172	0.168	0.169	0.171	0.172	0.177	0.178	0.183	0.183	0.186	0.19
252	VNG2268	A	2.0	CM	0.333mM PQ	21	0.333	20150715 PQ 8	0.126	0.104	0.105	0.106	0.109	0.107	0.116	0.112	0.114	0.117	0.114	0.12	0.122	0.119	0.127	0.129	0.133	0.136	0.137	0.143	0.146	0.157	0.152	0.153	0.163	0.162	0.159	0.167	0.163	0.17	0.174	0.179	0.177	0.185	0.181	0.185	0.183	0.193	0.192	0.185	0.19
253	VNG2268	A	3.0	CM	0.333mM PQ	21	0.333	20150715 PQ 8	0.114	0.099	0.1	0.102	0.103	0.102	0.109	0.107	0.109	0.11	0.11	0.114	0.116	0.115	0.121	0.123	0.126	0.129	0.131	0.134	0.138	0.146	0.144	0.145	0.153	0.15	0.151	0.156	0.152	0.158	0.166	0.17	0.169	0.173	0.171	0.178	0.177	0.182	0.181	0.177	0.18
254	VNG2268	B	1.0	CM	0.333mM PQ	21	0.333	20150715 PQ 8	0.108	0.096	0.096	0.097	0.099	0.098	0.104	0.103	0.104	0.106	0.105	0.109	0.111	0.111	0.117	0.119	0.123	0.125	0.128	0.132	0.136	0.142	0.143	0.146	0.151	0.15	0.149	0.156	0.153	0.159	0.165	0.167	0.165	0.172	0.17	0.176	0.177	0.179	0.18	0.177	0.181
255	VNG2268	B	2.0	CM	0.333mM PQ	21	0.333	20150715 PQ 8	0.112	0.098	0.098	0.1	0.101	0.1	0.107	0.105	0.106	0.108	0.107	0.111	0.113	0.113	0.118	0.121	0.124	0.128	0.129	0.134	0.138	0.144	0.148	0.144	0.152	0.149	0.147	0.153	0.151	0.156	0.163	0.165	0.164	0.171	0.168	0.173	0.176	0.182	0.18	0.178	0.181
256	VNG2268	B	3.0	CM	0.333mM PQ	21	0.333	20150715 PQ 8	0.11	0.097	0.097	0.098	0.1	0.099	0.104	0.104	0.105	0.107	0.106	0.11	0.112	0.113	0.117	0.12	0.123	0.126	0.127	0.133	0.137	0.142	0.142	0.142	0.149	0.15	0.149	0.155	0.152	0.158	0.162	0.162	0.163	0.171	0.169	0.175	0.174	0.18	0.182	0.179	0.185
257	VNG2268	C	1.0	CM	0.333mM PQ	21	0.333	20150715 PQ 8	0.11	0.097	0.097	0.098	0.1	0.1	0.104	0.104	0.105	0.108	0.107	0.111	0.113	0.114	0.119	0.122	0.126	0.13	0.131	0.14	0.142	0.147	0.15	0.154	0.161	0.163	0.164	0.168	0.167	0.172	0.179	0.179	0.173	0.183	0.183	0.188	0.186	0.191	0.191	0.193	0.199
258	VNG2268	C	2.0	CM	0.333mM PQ	21	0.333	20150715 PQ 8	0.112	0.099	0.099	0.1	0.102	0.102	0.106	0.106	0.108	0.111	0.111	0.114	0.117	0.118	0.123	0.127	0.13	0.135	0.137	0.145	0.146	0.149	0.154	0.16	0.162	0.164	0.164	0.17	0.168	0.172	0.179	0.175	0.177	0.184	0.183	0.188	0.191	0.194	0.195	0.199	0.204
259	VNG2268	C	3.0	CM	0.333mM PQ	21	0.333	20150715 PQ 8	0.113	0.101	0.101	0.102	0.104	0.104	0.108	0.108	0.11	0.113	0.113	0.116	0.119	0.12	0.124	0.127	0.131	0.135	0.136	0.145	0.144	0.149	0.153	0.152	0.158	0.165	0.164	0.164	0.161	0.166	0.171	0.173	0.174	0.18	0.18	0.183	0.186	0.192	0.191	0.196	0.201
260	VNG2268	D	1.0	CM	0.333mM PQ	21	0.333	20150715 PQ 8	0.136	0.101	0.1	0.101	0.102	0.101	0.106	0.105	0.106	0.108	0.109	0.111	0.114	0.115	0.119	0.121	0.124	0.126	0.131	0.133	0.137	0.143	0.141	0.142	0.145	0.147	0.147	0.15	0.154	0.156	0.157	0.162	0.16	0.167	0.165	0.168	0.171	0.179	0.177	0.18	0.183
261	VNG2268	D	2.0	CM	0.333mM PQ	21	0.333	20150715 PQ 8	0.145	0.114	0.11	0.11	0.111	0.108	0.12	0.116	0.117	0.119	0.116	0.123	0.126	0.124	0.131	0.134	0.139	0.142	0.147	0.15	0.154	0.167	0.16	0.155	0.163	0.166	0.161	0.169	0.172	0.174	0.175	0.181	0.172	0.187	0.18	0.18	0.183	0.197	0.186	0.188	0.192
262	VNG2268	D	3.0	CM	0.333mM PQ	21	0.333	20150715 PQ 8	0.142	0.109	0.109	0.11	0.111	0.109	0.121	0.115	0.117	0.12	0.116	0.123	0.125	0.124	0.131	0.134	0.139	0.142	0.144	0.149	0.152	0.163	0.157	0.153	0.161	0.163	0.159	0.167	0.169	0.171	0.175	0.179	0.174	0.186	0.179	0.183	0.187	0.198	0.193	0.195	0.2
263	VNG1179	A	1.0	CM	0.333mM PQ	21	0.333	20150715 PQ 8	0.12	0.1	0.102	0.104	0.105	0.103	0.111	0.11	0.111	0.113	0.11	0.115	0.117	0.116	0.122	0.126	0.132	0.134	0.134	0.141	0.144	0.152	0.156	0.16	0.168	0.161	0.166	0.177	0.168	0.176	0.181	0.183	0.185	0.189	0.185	0.193	0.194	0.194	0.198	0.188	0.192
264	VNG1179	A	2.0	CM	0.333mM PQ	21	0.333	20150715 PQ 8	0.115	0.098	0.098	0.1	0.102	0.101	0.107	0.105	0.107	0.108	0.107	0.112	0.114	0.113	0.118	0.121	0.125	0.128	0.129	0.135	0.139	0.146	0.149	0.152	0.159	0.154	0.156	0.168	0.16	0.163	0.175	0.176	0.173	0.181	0.176	0.189	0.181	0.187	0.186	0.181	0.191
265	VNG1179	A	3.0	CM	0.333mM PQ	21	0.333	20150715 PQ 8	0.117	0.099	0.1	0.101	0.103	0.102	0.109	0.107	0.109	0.111	0.11	0.114	0.116	0.116	0.121	0.125	0.13	0.132	0.133	0.139	0.142	0.149	0.152	0.157	0.166	0.157	0.159	0.172	0.16	0.17	0.175	0.177	0.177	0.186	0.184	0.189	0.186	0.189	0.193	0.186	0.192
266	VNG1179	B	1.0	CM	0.333mM PQ	21	0.333	20150715 PQ 8	0.126	0.104	0.105	0.106	0.108	0.107	0.115	0.112	0.114	0.116	0.115	0.12	0.122	0.122	0.129	0.132	0.141	0.146	0.146	0.152	0.155	0.166	0.16	0.171	0.179	0.175	0.172	0.183	0.174	0.182	0.186	0.187	0.185	0.195	0.19	0.196	0.196	0.202	0.204	0.203	0.208
267	VNG1179	B	2.0	CM	0.333mM PQ	21	0.333	20150715 PQ 8	0.112	0.099	0.1	0.101	0.102	0.102	0.107	0.107	0.108	0.111	0.11	0.114	0.117	0.117	0.122	0.126	0.131	0.134	0.138	0.146	0.147	0.154	0.152	0.161	0.17	0.164	0.166	0.167	0.167	0.174	0.174	0.177	0.174	0.188	0.181	0.189	0.189	0.191	0.194	0.192	0.198
268	VNG1179	B	3.0	CM	0.333mM PQ	21	0.333	20150715 PQ 8	0.117	0.1	0.101	0.102	0.104	0.104	0.109	0.108	0.11	0.112	0.112	0.116	0.119	0.119	0.124	0.129	0.134	0.138	0.138	0.151	0.149	0.158	0.156	0.167	0.173	0.17	0.167	0.175	0.169	0.175	0.178	0.181	0.177	0.191	0.184	0.192	0.19	0.195	0.2	0.197	0.2
269	VNG1179	C	1.0	CM	0.333mM PQ	21	0.333	20150715 PQ 8	0.115	0.097	0.099	0.102	0.104	0.104	0.11	0.109	0.11	0.113	0.112	0.115	0.117	0.118	0.122	0.126	0.131	0.134	0.137	0.139	0.144	0.151	0.152	0.157	0.165	0.167	0.166	0.172	0.165	0.17	0.176	0.176	0.176	0.185	0.18	0.185	0.185	0.192	0.189	0.19	0.194
270	VNG1179	C	2.0	CM	0.333mM PQ	21	0.333	20150715 PQ 8	0.124	0.099	0.1	0.102	0.103	0.103	0.109	0.107	0.109	0.111	0.112	0.115	0.117	0.119	0.123	0.125	0.129	0.131	0.135	0.14	0.144	0.152	0.153	0.154	0.158	0.167	0.164	0.166	0.168	0.169	0.172	0.177	0.176	0.18	0.176	0.18	0.184	0.191	0.188	0.191	0.194
271	VNG1179	C	3.0	CM	0.333mM PQ	21	0.333	20150715 PQ 8	0.141	0.113	0.114	0.114	0.117	0.112	0.119	0.119	0.122	0.125	0.121	0.128	0.13	0.129	0.137	0.141	0.145	0.149	0.153	0.157	0.161	0.167	0.168	0.165	0.174	0.176	0.171	0.179	0.184	0.185	0.188	0.184	0.185	0.189	0.19	0.194	0.197	0.203	0.203	0.204	0.208
272	VNG1179	D	1.0	CM	0.333mM PQ	21	0.333	20150715 PQ 8	0.138	0.114	0.116	0.118	0.12	0.118	0.132	0.127	0.128	0.131	0.128	0.136	0.138	0.138	0.145	0.149	0.159	0.163	0.161	0.172	0.173	0.189	0.178	0.178	0.192	0.188	0.185	0.194	0.189	0.195	0.201	0.205	0.202	0.216	0.205	0.211	0.213	0.23	0.22	0.22	0.226
273	VNG1179	D	2.0	CM	0.333mM PQ	21	0.333	20150715 PQ 8	0.128	0.108	0.11	0.112	0.114	0.112	0.122	0.12	0.121	0.123	0.123	0.128	0.13	0.13	0.136	0.141	0.148	0.152	0.15	0.157	0.158	0.171	0.164	0.167	0.179	0.171	0.171	0.179	0.175	0.179	0.184	0.188	0.189	0.199	0.191	0.196	0.198	0.208	0.207	0.204	0.212
274	VNG1179	D	3.0	CM	0.333mM PQ	21	0.333	20150715 PQ 8	0.141	0.114	0.115	0.117	0.118	0.117	0.127	0.123	0.125	0.127	0.127	0.131	0.134	0.135	0.141	0.144	0.15	0.153	0.155	0.163	0.163	0.176	0.166	0.169	0.179	0.176	0.173	0.18	0.178	0.182	0.187	0.192	0.192	0.204	0.195	0.199	0.201	0.212	0.207	0.209	0.215
275	ura3	A	1.0	CM	0.333mM PQ	21	0.333	20150715 PQ 8	0.123	0.104	0.104	0.105	0.106	0.105	0.112	0.11	0.111	0.112	0.111	0.114	0.116	0.117	0.121	0.123	0.128	0.129	0.131	0.136	0.138	0.151	0.147	0.148	0.162	0.16	0.154	0.161	0.158	0.163	0.166	0.169	0.169	0.179	0.173	0.176	0.18	0.187	0.185	0.181	0.186
276	ura3	A	2.0	CM	0.333mM PQ	21	0.333	20150715 PQ 8	0.124	0.105	0.104	0.105	0.106	0.104	0.11	0.109	0.11	0.111	0.11	0.114	0.116	0.116	0.12	0.123	0.127	0.129	0.131	0.136	0.139	0.149	0.145	0.149	0.159	0.158	0.154	0.164	0.157	0.162	0.167	0.167	0.168	0.177	0.172	0.178	0.179	0.186	0.183	0.182	0.186
277	ura3	A	3.0	CM	0.333mM PQ	21	0.333	20150715 PQ 8	0.132	0.103	0.102	0.102	0.103	0.101	0.108	0.106	0.107	0.108	0.107	0.111	0.113	0.113	0.117	0.12	0.123	0.126	0.128	0.134	0.137	0.143	0.144	0.146	0.156	0.156	0.153	0.16	0.158	0.162	0.165	0.165	0.167	0.176	0.172	0.179	0.178	0.185	0.186	0.182	0.187
278	ura3	B	1.0	CM	0.333mM PQ	21	0.333	20150715 PQ 8	0.142	0.105	0.104	0.104	0.105	0.103	0.109	0.108	0.11	0.112	0.111	0.115	0.117	0.118	0.122	0.127	0.134	0.139	0.139	0.145	0.146	0.155	0.156	0.162	0.171	0.171	0.163	0.179	0.169	0.177	0.178	0.18	0.176	0.188	0.184	0.19	0.191	0.195	0.199	0.201	0.203
279	ura3	B	2.0	CM	0.333mM PQ	21	0.333	20150715 PQ 8	0.128	0.102	0.101	0.101	0.103	0.102	0.107	0.107	0.108	0.11	0.11	0.112	0.114	0.116	0.119	0.123	0.127	0.129	0.132	0.136	0.139	0.145	0.148	0.151	0.159	0.16	0.156	0.164	0.159	0.166	0.166	0.169	0.167	0.177	0.173	0.178	0.178	0.188	0.188	0.187	0.193
280	ura3	B	3.0	CM	0.333mM PQ	21	0.333	20150715 PQ 8	0.133	0.102	0.101	0.102	0.103	0.102	0.107	0.105	0.107	0.108	0.11	0.111	0.114	0.116	0.118	0.121	0.124	0.126	0.129	0.133	0.136	0.142	0.14	0.141	0.143	0.148	0.148	0.149	0.153	0.155	0.157	0.162	0.161	0.167	0.165	0.167	0.17	0.178	0.176	0.179	0.181
281	ura3	C	1.0	CM	0.333mM PQ	21	0.333	20150715 PQ 8	0.144	0.117	0.114	0.115	0.116	0.112	0.127	0.118	0.121	0.123	0.12	0.125	0.129	0.127	0.135	0.138	0.143	0.145	0.151	0.155	0.157	0.175	0.165	0.162	0.17	0.173	0.168	0.176	0.179	0.181	0.182	0.191	0.18	0.197	0.187	0.188	0.19	0.205	0.195	0.196	0.2
282	ura3	C	2.0	CM	0.333mM PQ	21	0.333	20150715 PQ 8	0.156	0.117	0.115	0.115	0.118	0.114	0.128	0.12	0.123	0.126	0.122	0.128	0.131	0.13	0.137	0.14	0.145	0.146	0.151	0.157	0.159	0.174	0.163	0.161	0.17	0.174	0.169	0.176	0.178	0.181	0.186	0.192	0.186	0.196	0.188	0.192	0.196	0.21	0.202	0.202	0.207
283	ura3	C	3.0	CM	0.333mM PQ	21	0.333	20150715 PQ 8	0.168	0.125	0.122	0.123	0.124	0.119	0.136	0.128	0.13	0.131	0.127	0.133	0.137	0.135	0.143	0.145	0.151	0.153	0.156	0.163	0.165	0.179	0.169	0.167	0.177	0.179	0.173	0.181	0.181	0.187	0.189	0.194	0.191	0.204	0.196	0.198	0.203	0.215	0.207	0.206	0.213
284	ura3	D	1.0	CM	0.333mM PQ	21	0.333	20150715 PQ 8	0.136	0.114	0.112	0.114	0.114	0.112	0.124	0.118	0.119	0.121	0.119	0.123	0.126	0.125	0.131	0.134	0.138	0.139	0.143	0.148	0.152	0.166	0.157	0.155	0.163	0.164	0.161	0.167	0.167	0.171	0.174	0.18	0.175	0.188	0.179	0.182	0.186	0.197	0.19	0.191	0.196
285	ura3	D	2.0	CM	0.333mM PQ	21	0.333	20150715 PQ 8	0.156	0.123	0.121	0.121	0.123	0.119	0.137	0.127	0.129	0.131	0.128	0.134	0.137	0.135	0.142	0.145	0.148	0.15	0.154	0.158	0.159	0.179	0.166	0.163	0.17	0.172	0.169	0.175	0.178	0.181	0.183	0.192	0.185	0.2	0.189	0.192	0.193	0.211	0.201	0.203	0.207
286	ura3	D	3.0	CM	0.333mM PQ	21	0.333	20150715 PQ 8	0.159	0.124	0.121	0.123	0.123	0.12	0.14	0.126	0.129	0.131	0.128	0.133	0.137	0.136	0.143	0.146	0.15	0.152	0.155	0.16	0.163	0.184	0.168	0.166	0.172	0.173	0.171	0.177	0.18	0.182	0.184	0.197	0.185	0.204	0.19	0.192	0.196	0.216	0.203	0.206	0.211
287	blank			CM		21	0.0	20150715 PQ 8	0.148	0.102	0.098	0.098	0.098	0.094	0.106	0.096	0.097	0.098	0.094	0.096	0.097	0.095	0.097	0.098	0.1	0.099	0.099	0.1	0.1	0.11	0.1	0.097	0.1	0.101	0.097	0.101	0.102	0.102	0.102	0.106	0.098	0.106	0.098	0.098	0.098	0.107	0.099	0.098	0.099
288	blank			CM		21	0.0	20150715 PQ 8	0.153	0.095	0.092	0.092	0.091	0.089	0.097	0.09	0.09	0.09	0.088	0.09	0.09	0.088	0.09	0.091	0.091	0.091	0.091	0.091	0.091	0.099	0.092	0.09	0.091	0.092	0.091	0.092	0.092	0.093	0.093	0.096	0.091	0.097	0.091	0.091	0.09	0.096	0.09	0.09	0.091
289	blank			CM		21	0.0	20150715 PQ 8	0.138	0.089	0.086	0.086	0.086	0.083	0.091	0.085	0.086	0.086	0.083	0.085	0.086	0.084	0.086	0.086	0.087	0.086	0.086	0.087	0.087	0.093	0.087	0.084	0.087	0.087	0.085	0.087	0.088	0.088	0.088	0.091	0.085	0.091	0.087	0.085	0.086	0.092	0.086	0.085	0.086
290	blank			CM		21	0.0	20150715 PQ 8	0.131	0.087	0.084	0.084	0.085	0.083	0.089	0.084	0.085	0.085	0.083	0.085	0.085	0.084	0.085	0.086	0.087	0.087	0.086	0.087	0.087	0.093	0.088	0.085	0.088	0.088	0.086	0.088	0.089	0.089	0.089	0.092	0.087	0.092	0.087	0.087	0.087	0.093	0.088	0.088	0.088
291	blank			CM		21	0.0	20150715 PQ 8	0.168	0.122	0.118	0.117	0.119	0.11	0.121	0.119	0.121	0.118	0.112	0.121	0.122	0.116	0.124	0.125	0.13	0.13	0.132	0.133	0.137	0.142	0.137	0.13	0.138	0.14	0.131	0.138	0.141	0.141	0.145	0.139	0.14	0.14	0.138	0.139	0.138	0.143	0.139	0.139	0.142
292	blank			CM		21	0.0	20150715 PQ 8	0.204	0.134	0.127	0.127	0.128	0.12	0.145	0.131	0.132	0.131	0.126	0.134	0.134	0.129	0.138	0.137	0.142	0.144	0.145	0.144	0.146	0.171	0.148	0.138	0.146	0.148	0.14	0.149	0.152	0.155	0.155	0.167	0.147	0.168	0.147	0.15	0.149	0.174	0.153	0.153	0.155
293	blank			CM		21	0.0	20150715 PQ 8	0.179	0.128	0.125	0.124	0.125	0.119	0.143	0.127	0.128	0.128	0.124	0.13	0.131	0.127	0.134	0.133	0.138	0.138	0.139	0.14	0.144	0.168	0.144	0.136	0.144	0.146	0.139	0.148	0.149	0.151	0.151	0.166	0.143	0.165	0.145	0.145	0.146	0.17	0.148	0.147	0.15
294	blank			CM		21	0.0	20150715 PQ 8	0.127	0.113	0.115	0.116	0.118	0.113	0.135	0.121	0.122	0.123	0.119	0.126	0.127	0.124	0.131	0.131	0.136	0.137	0.138	0.138	0.142	0.161	0.142	0.136	0.142	0.143	0.138	0.145	0.148	0.148	0.148	0.163	0.142	0.162	0.144	0.145	0.144	0.165	0.145	0.147	0.149
295	blank			CM		21	0.0	20150715 PQ 8	0.152	0.124	0.125	0.125	0.126	0.12	0.143	0.13	0.132	0.13	0.126	0.132	0.134	0.13	0.137	0.136	0.141	0.141	0.143	0.143	0.147	0.167	0.15	0.141	0.148	0.151	0.145	0.153	0.155	0.158	0.157	0.169	0.15	0.17	0.153	0.154	0.153	0.173	0.153	0.153	0.156
296	blank			CM		21	0.0	20150715 PQ 8	0.165	0.134	0.132	0.132	0.133	0.129	0.146	0.135	0.137	0.137	0.134	0.138	0.139	0.137	0.141	0.143	0.147	0.148	0.149	0.149	0.152	0.168	0.153	0.146	0.152	0.152	0.147	0.154	0.157	0.157	0.156	0.166	0.151	0.165	0.152	0.152	0.153	0.169	0.154	0.155	0.157
297	blank			CM		21	0.0	20150715 PQ 8	0.164	0.122	0.118	0.117	0.116	0.111	0.127	0.117	0.117	0.116	0.113	0.118	0.119	0.116	0.121	0.12	0.123	0.124	0.125	0.126	0.129	0.143	0.131	0.126	0.131	0.132	0.127	0.133	0.134	0.135	0.134	0.144	0.131	0.144	0.132	0.133	0.133	0.146	0.133	0.133	0.135
298	blank			CM		21	0.0	20150715 PQ 8	0.154	0.106	0.101	0.101	0.1	0.097	0.107	0.101	0.101	0.101	0.098	0.103	0.103	0.1	0.104	0.104	0.106	0.106	0.107	0.107	0.108	0.117	0.109	0.104	0.108	0.109	0.105	0.11	0.112	0.111	0.113	0.118	0.109	0.119	0.11	0.11	0.11	0.121	0.112	0.112	0.114
299	blank			CM		21	0.0	20150715 PQ 8	0.133	0.092	0.09	0.09	0.09	0.088	0.094	0.091	0.091	0.091	0.089	0.091	0.091	0.09	0.092	0.092	0.094	0.093	0.093	0.093	0.094	0.099	0.094	0.091	0.094	0.095	0.093	0.096	0.096	0.097	0.098	0.099	0.095	0.1	0.096	0.096	0.095	0.102	0.097	0.097	0.098
300	blank			CM		21	0.0	20150715 PQ 8	0.123	0.087	0.084	0.085	0.085	0.083	0.088	0.085	0.085	0.085	0.085	0.086	0.087	0.086	0.088	0.088	0.09	0.089	0.09	0.09	0.091	0.096	0.092	0.091	0.092	0.093	0.092	0.094	0.095	0.095	0.096	0.101	0.095	0.102	0.096	0.096	0.097	0.104	0.098	0.098	0.099
[truncated: 56 more columns]
