# Supplementary material for: Detecting differential growth of microbial populations with Gaussian process regression
Source: Genome Res. 2017 Feb;27(2):320–33. doi: 10.1101/gr.210286.116 (PMC5287237; doi:10.1101/gr.210286.116)
Supplement: Supplemental Material [file supp_gr.210286.116_Supplemental_Methods.zip › gp_growth_phenotype-master/gp_growth/plot.py]

import matplotlib.pyplot as plt
import numpy as np
import itertools

def multivariate_gaussian(x,mean,var=None,line_col="g",fill_col="g",label="",alpha=.5):

	if not var is None and not mean.shape == var.shape:
		print "Error mean and variance not same shape (",str(mean.shape),",",str(var.shape),")"
		return

	plt.plot(x,mean,c=line_col,label=label)
	
	if not var is None:
		plt.fill(np.concatenate([x, x[::-1]]),
		np.concatenate([mean - 1.9600 * np.sqrt(var),
		               (mean + 1.9600 * np.sqrt(var))[::-1]]),
		alpha=alpha, fc=fill_col, ec='None', label='')


def scatterplot_matrix(data, names, **kwargs):
    """Plots a scatterplot matrix of subplots.  Each row of "data" is plotted
    against other rows, resulting in a nrows by nrows grid of subplots with the
    diagonal subplots labeled with "names".  Additional keyword arguments are
    passed on to matplotlib's "plot" command. Returns the matplotlib figure
    object containg the subplot grid."""
    numvars, numdata = data.shape
    fig, axes = plt.subplots(nrows=numvars, ncols=numvars, figsize=(8,8))
    fig.subplots_adjust(hspace=0.05, wspace=0.05)

    for ax in axes.flat:
        # Hide all ticks and labels
        ax.xaxis.set_visible(False)
        ax.yaxis.set_visible(False)

        # Set up ticks only on one side for the "edge" subplots...
        if ax.is_first_col():
            ax.yaxis.set_ticks_position('left')
        if ax.is_last_col():
            ax.yaxis.set_ticks_position('right')
        if ax.is_first_row():
            ax.xaxis.set_ticks_position('top')
        if ax.is_last_row():
            ax.xaxis.set_ticks_position('bottom')

    # Plot the data.
    for i, j in zip(*np.triu_indices_from(axes, k=1)):
        for x, y in [(i,j), (j,i)]:
            axes[x,y].scatter(data[x], data[y], **kwargs)

    # Label the diagonal subplots...
    for i, label in enumerate(names):
        axes[i,i].annotate(label, (0.5, 0.5), xycoords='axes fraction',
                ha='center', va='center')

    # Turn on the proper x or y axes ticks.
    for i, j in zip(range(numvars), itertools.cycle((-1, 0))):
        axes[j,i].xaxis.set_visible(True)
        axes[i,j].yaxis.set_visible(True)

    return fig
