# Supplementary material for: Detecting differential growth of microbial populations with Gaussian process regression
Source: Genome Res. 2017 Feb;27(2):320–33. doi: 10.1101/gr.210286.116 (PMC5287237; doi:10.1101/gr.210286.116)
Supplement: Supplemental Material [file supp_gr.210286.116_Supplemental_Methods.zip › gp_growth_phenotype-master/gp_growth/stats.py]

import numpy as np

def mvn_chisquare(x,mu,cov):
	"""return the chisquare statistic of a multivariate normal sample

	see http://www.nr.com/CS395T/lectures2010/2010_6_MultivariateNormalAndChiSquare.pdf"""

	L = np.linalg.cholesky(cov)
	y = np.linalg.solve(L,x-mu)
	return np.dot(y,y)
