# Supplementary material for: Detecting differential growth of microbial populations with Gaussian process regression
Source: Genome Res. 2017 Feb;27(2):320–33. doi: 10.1101/gr.210286.116 (PMC5287237; doi:10.1101/gr.210286.116)
Supplement: Supplemental Material [file supp_gr.210286.116_Supplemental_Methods.zip › gp_growth_phenotype-master/gp_growth/data/filter.py]

import growth

class DataFilter(object):
    
    def __call__(self,data,copy=True,**kwargs):
        return self.filter(data,**kwargs)
    
    def filter(self,data,copy=True,**kwargs):
        if copy:
            data = growth.GrowthData(data.data.copy(),data.key.copy(),logged=True)
        return self._filter(data,**kwargs)
    
    def _filter(self,data,**kwargs):
        raise NotImplemented("must implement filter method!")
