# Supplementary material for: Detecting differential growth of microbial populations with Gaussian process regression
Source: Genome Res. 2017 Feb;27(2):320–33. doi: 10.1101/gr.210286.116 (PMC5287237; doi:10.1101/gr.210286.116)
Supplement: Supplemental Material [file supp_gr.210286.116_Supplemental_Methods.zip › gp_growth_phenotype-master/notebooks/classical_models.ipynb]

# %% [code]
import sys
sys.path.append("..")

# %% [code]
import pandas as pd
import numpy as np
import seaborn as sns
import matplotlib.pyplot as plt
import GPy, scipy
import time as timemodule

from gp_growth import classical, factory, metric
from gp_growth.data.growth import GrowthData

# %% [code]
%matplotlib inline

# %% [code]
gpFactory = factory.Factory()
mse = metric.MeanSquareError(factory=gpFactory)
muMax = metric.MuMax_simple(factory=gpFactory,n=100)
carryingCapacity = metric.CarryingCapacity_simple(factory=gpFactory)

# %% [code]
data = pd.read_csv("../data/processed/combined.csv")
data.shape

# %% [code]
timeind = 9
time = data.columns[timeind:].astype(float)

# %% [code]
reload(classical)

# %% [code]
output = pd.DataFrame()

for i in range(output.shape[0],data.shape[0]):
    od = np.log2(data.iloc[i,timeind:].tolist())
    od = od - od[0]
    design = params = data.iloc[i,:timeind]
    params = pd.DataFrame([params.values],columns=params.index,index=[params.name])
    
    if design.Strain == "blank":
        continue
    
    key = pd.DataFrame(design).T
    key['well'] = 0
    temp = GrowthData(pd.DataFrame(zip(time.tolist(),od.tolist()),columns=['time',params.index[0]]),key)
    edata = temp.getData("gp")
    
    n = edata.shape[0]
    train = range(n)
    test = range(0,n,5)
    [train.remove(x) for x in test]
    cv = [train,test]
    
#     print i,n, len(train),len(test)
    
    edata_train = edata.iloc[train,:]
    edata_test = edata.iloc[test,:]
    
    # GP MSE
    
    try:
        start = timemodule.time()
        gp = gpFactory.build(edata_train,optimize=True)
        stop = timemodule.time()

        params['gp_mse'] = mse.compute(edata_test,gp)
        params['gp_muMax_mean'],params['gp_muMax_std'] = muMax.compute(predictive_data=temp,model=gp)
        params['gp_CarryingCapacity_mean'],params['gp_CarryingCapacity_std'] = carryingCapacity.compute(predictive_data=temp,model=gp)
        params['gp_loglikelihood'] = gp.log_likelihood()
        params['gp_time'] = stop - start
    except Exception,e:
        print e
        params['gp_mse'] = [np.nan]
        params['gp_muMax_mean'],params['gp_muMax_std'] = [np.nan,np.nan]
        params['gp_CarryingCapacity_mean'],params['gp_CarryingCapacity_std'] = [np.nan,np.nan]
        params['gp_loglikelihood'] = [np.nan]
        params['gp_time'] = [np.nan]
        
    # Gompertz
    start = timemodule.time()
    m,A,l,gmse = classical.optimize(edata.time.values,edata.od.values,cv=cv)
    stop = timemodule.time()
    params['gompertz_muMax'] = m
    params['gompertz_CarryingCapacity'] = A
    params['gompertz_lagTime'] = l
    params['gompertz_mse'] = gmse
    params['gompertz_time'] = stop - start
    
    # Logistic
    m,A,l,gmse = classical.optimize(edata.time.values,edata.od.values,classical.logistic,cv=cv)
    params['logistic_muMax'] = m
    params['logistic_CarryingCapacity'] = A
    params['logistic_lagTime'] = l
    params['logistic_mse'] = gmse
    
    # Richards
    m,A,l,gmse = classical.optimize(edata.time.values.astype(float),edata.od.values.astype(float),classical.richards,p0=(.1,1,1,5),cv=cv)
    params['richards_muMax'] = m
    params['richards_CarryingCapacity'] = A
    params['richards_lagTime'] = l
    params['richards_mse'] = gmse
    
    #Schnute
    m,A,l,gmse = classical.optimize(edata.time.values.astype(float),edata.od.values.astype(float),classical.schnute,p0=(.1,1,1,0.1,.1),cv=cv)
    params['schnute_muMax'] = m
    params['schnute_lagTime'] = l
    params['schnute_mse'] = gmse
        
    if output.shape[0]==0:
        output = params
    else:
        output = output.append(params)

    output.to_csv("classical_models.csv",index=False)

# %% [code]
output.columns

# %% [code]
sum(output.gompertz_muMax.isnull())

# %% [code]
sum(output.gp_muMax_mean.isnull())

# %% [markdown]
# Example fits

# %% [code]
g = data.groupby(['Strain','mM PQ'])

# %% [code]
od = g.get_group(('ura3',0)).values[10,timeind:]
od = np.log2(od.tolist())
od = od - od[0]

# plt.figure(figsize=(8,6))
plt.figure(figsize=(10,8))
plt.scatter(time,od,c='k',alpha=1,s=100,label='growth data')
plt.xlim(-2,49)
# plt.title("Standard growth",fontsize=40)
plt.xlabel("time (h)",fontsize=40)
plt.ylabel("log(OD)",fontsize=40)
plt.xticks([5,15,25,35,45],fontsize=35)
plt.ylim(-.49,2.9)
plt.yticks(fontsize=35)

linewidth=5
alpha=.7

m,A,l,mse = classical.optimize(time,od)
predict = np.array([classical.gompertz(t,m,A,l) for t in time])
plt.plot(time,predict,color="deepskyblue",linewidth=linewidth,label="Gompertz",alpha=alpha)

m,A,l,mse = classical.optimize(time,od,classical.logistic)
predict = np.array([classical.logistic(t,m,A,l) for t in time])
plt.plot(time,predict,color="magenta",linewidth=linewidth,label="population logistic",alpha=alpha)

p,_ = classical.curve_fit(classical.schnute,time,od,p0=(.1,1,1,.1,.1))
predict = np.array([classical.schnute(t,*p) for t in time])
plt.plot(time,predict,color="coral",linewidth=linewidth,label="Schnute",alpha=alpha)

p,_ = classical.curve_fit(classical.richards,time,od,p0=(.1,1,1,5))
predict = np.array([classical.richards(t,*p) for t in time])
plt.plot(time,predict,color="yellow",linewidth=linewidth,label="Richards",alpha=alpha)

gp = GPy.models.GPRegression(time.values[:,None],od[:,None])
gp.optimize()
predict = gp.predict(time.values[:,None])[0]
plt.plot(time,predict[:,0],color="lime",linewidth=linewidth,label="GP",alpha=alpha)
plt.legend(loc="best",fontsize=30)

plt.tight_layout()
plt.savefig('figures/standard_growth_example.pdf',bbox_inches="tight",dpi=300)

# %% [code]
od = g.get_group(('ura3',0.33299999999999996)).values[10,timeind:]
od = np.log2(od.tolist())
od = od - od[0]

# plt.figure(figsize=(8,6))
plt.figure(figsize=(10,8))
plt.scatter(time,od,c='k',alpha=1,s=100,label='growth data')
plt.xlim(-2,49)
# plt.title("Oxidative stress",fontsize=40)
plt.xlabel("time (h)",fontsize=35)
plt.ylabel("log(OD)",fontsize=40)
plt.xticks([5,15,25,35,45],fontsize=35)
plt.ylim(-.2,1.3)
plt.yticks(fontsize=35)

linewidth=5
alpha=.7

m,A,l,mse = classical.optimize(time,od)
predict = np.array([classical.gompertz(t,m,A,l) for t in time])
plt.plot(time,predict,color="deepskyblue",linewidth=linewidth,label="Gompertz",alpha=alpha)

m,A,l,mse = classical.optimize(time,od,classical.logistic)
predict = np.array([classical.logistic(t,m,A,l) for t in time])
plt.plot(time,predict,color="magenta",linewidth=linewidth,label="population logistic",alpha=alpha)

p,_ = classical.curve_fit(classical.schnute,time,od,p0=(.1,1,1,.1,.1))
predict = np.array([classical.schnute(t,*p) for t in time])
plt.plot(time,predict,color="coral",linewidth=linewidth,label="Schnute",alpha=alpha)

p,_ = classical.curve_fit(classical.richards,time,od,p0=(.1,1,1,5))
predict = np.array([classical.richards(t,*p) for t in time])
plt.plot(time,predict,color="yellow",linewidth=linewidth,label="Richards",alpha=alpha)

gp = GPy.models.GPRegression(time.values[:,None],od[:,None])
gp.optimize()
predict = gp.predict(time.values[:,None])[0]
plt.plot(time,predict[:,0],color="lime",linewidth=linewidth,label="GP",alpha=alpha)
plt.legend(loc="best",fontsize=30)

plt.tight_layout()
plt.savefig('figures/oxidative_stress_example.png',bbox_inches="tight",dpi=300)

# %% [markdown]
# Errors

# %% [code]
output = pd.read_csv("classical_models.csv",index_col=None)

output = output.loc[~output.gp_mse.isnull(),:]
output = output.loc[~output.gompertz_mse.isnull(),:]
output = output.loc[~output.richards_mse.isnull(),:]
output = output.loc[~output.logistic_mse.isnull(),:]
output = output.loc[~output.schnute_mse.isnull(),:]

# %% [code]
fits = output.copy()
fits.Condition.replace(np.nan,'',inplace=True)

# %% [code]
fits.loc[fits['mM PQ'].isnull(),'mM PQ'] = 0

fits = fits[fits.Strain != "blank"]

# %% [code]
g = fits.groupby(["mM PQ"])
g.groups.keys()

# %% [code]
data1 = g.get_group((0))
# data1 = data1[data1.final_od>1]

# data2 = g.get_group((0,6,0))
data2 = g.get_group((0.33300000000000002))

# %% [code]
print scipy.stats.ttest_ind(data1.gompertz_mse,data1.gp_mse), data1.gompertz_mse.mean()/data1.gp_mse.mean() 

# %% [code]
print scipy.stats.ttest_ind(data1.logistic_mse,data1.gp_mse), data1.logistic_mse.mean()/data1.gp_mse.mean() 

# %% [code]
print scipy.stats.ttest_ind(data1.richards_mse[data1.richards_mse<.5],data1.gp_mse), data1.richards_mse[data1.richards_mse<.5].mean()/data1.gp_mse.mean()

# %% [code]
print scipy.stats.ttest_ind(data1.schnute_mse[~data1.schnute_mse.isnull()],data1.gp_mse), data1.schnute_mse[~data1.schnute_mse.isnull()].mean()/data1.gp_mse.mean()

# %% [code]
print scipy.stats.ttest_ind(data1.gompertz_mse,data1.logistic_mse) 

# %% [code]
def significance_bar(start,end,height,displaystring,linewidth = 1.2,markersize = 8,boxpad  =0.3,fontsize = 15,color = 'k',offset=.01):
    # draw a line with downticks at the ends
    plt.plot([start,end],[height]*2,'-',color = color,lw=linewidth,marker = "",markeredgewidth=linewidth,markersize = markersize)
    # draw the text with a bounding box covering up the line
    plt.text(0.5*(start+end),height+height*offset,displaystring,ha = 'center',va='center',size = fontsize)

# %% [code]
plt.figure(figsize=(12,8))

# sns.boxplot([data1.gompertz_mse,data1.logistic_mse,data1.gp_mse],names=['gompertz','logistic','gp'],
#             fliersize=5,color=['deepskyblue','magenta','lime'])
# sns.boxplot([data1.gompertz_mse,data1.logistic_mse,data1.schnute_mse,data1.gp_mse],names=['Gompertz','logistic','Schnute','gp'],
#             fliersize=5,color=['deepskyblue','magenta','coral','lime'])

sns.boxplot([data1.gompertz_mse,data1.logistic_mse,data1.schnute_mse,data1.richards_mse,data1.gp_mse],names=['Gompertz','population\nlogistic','Schnute','Richards','GP'],
            fliersize=5,color=['deepskyblue','magenta','coral','yellow','lime'])

plt.xticks(fontsize=25)
# plt.yticks([0.01,.03,.05,],fontsize=25)
# plt.ylim(-.001,.06)

# props = {'connectionstyle':'bar','arrowstyle':'-',\
#                  'shrinkA':60,'shrinkB':60,'lw':2}
# plt.annotate("*", xy=(.475,.0575), zorder=10,fontsize=20)
# plt.annotate('', xy=(0,.044), xytext=(1,.044), arrowprops=props)

significance_bar(1,5,40,'*',offset=.4,fontsize=25)
significance_bar(2,5,15,'*',offset=.4,fontsize=25)
significance_bar(3,5,5,'*',offset=.4,fontsize=25)
significance_bar(4,5,2,'*',offset=.4,fontsize=25)

# plt.title("Standard growth",fontsize=40)
plt.ylabel("MSE",fontsize=40)
plt.yscale('log',subsy=[])
plt.ylim(.00001,100)
plt.yticks(fontsize=35)

plt.tight_layout()

# plt.savefig("figures/mse_standard.png",dpi=300)

# %% [markdown]
## Oxidative

# %% [code]
data2.gompertz_mse[~data2.gompertz_mse.isnull()].hist()

# %% [code]
data2.gp_mse.hist()

# %% [code]
for temp in [data2.gompertz_mse,data2.logistic_mse,data2.richards_mse,data2.schnute_mse]:
    print scipy.stats.ttest_ind(temp,data2.gp_mse,nan_policy='omit')[1] 

# %% [code]
data2.gompertz_mse

# %% [code]
print scipy.stats.ttest_ind(data2.gompertz_mse,data2.gp_mse), data2.gompertz_mse.mean()/data2.gp_mse.mean()

# %% [code]
print scipy.stats.ttest_ind(data2.logistic_mse,data2.gp_mse), data2.logistic_mse.mean()/data2.gp_mse.mean()

# %% [code]
print scipy.stats.ttest_ind(data2.richards_mse,data2.gp_mse), (data2.richards_mse.mean()-data2.gp_mse.mean())/data2.gp_mse.mean()

# %% [code]
print scipy.stats.ttest_ind(data2.schnute_mse,data2.gompertz_mse), data2.schnute_mse.mean()/data2.gp_mse.mean()

# %% [code]
print scipy.stats.ttest_ind(data1.gp_mse,data2.gp_mse), (data2.gp_mse.mean()-data1.gp_mse.mean())/data1.gp_mse.mean()

# %% [code]
plt.figure(figsize=(12,8))

# sns.boxplot([data1.gompertz_mse,data1.logistic_mse,data1.gp_mse],names=['gompertz','logistic','gp'],
#             fliersize=5,color=['deepskyblue','magenta','lime'])
# sns.boxplot([data1.gompertz_mse,data1.logistic_mse,data1.schnute_mse,data1.gp_mse],names=['Gompertz','logistic','Schnute','gp'],
#             fliersize=5,color=['deepskyblue','magenta','coral','lime'])

sns.boxplot([data2.gompertz_mse,data2.logistic_mse,data2.schnute_mse[~data2.schnute_mse.isnull()],data2.richards_mse,data2.gp_mse[~data2.gp_mse.isnull()]],names=['Gompertz','population\nlogistic','Schnute','Richards','GP'],
            fliersize=3,color=['deepskyblue','magenta','coral','yellow','lime'])

plt.xticks(fontsize=25)

significance_bar(1,5,10,'*',offset=.4,fontsize=25)
significance_bar(2,5,3,'*',offset=.4,fontsize=25)
significance_bar(3,5,1,'*',offset=.4,fontsize=25)
significance_bar(4,5,.4,'*',offset=.4,fontsize=25)

# plt.title("Oxidative stress",fontsize=40)
plt.ylabel("MSE",fontsize=40)
plt.yscale('log',subsy=[])
plt.ylim(.00001,50)
plt.yticks(fontsize=35)

plt.tight_layout()

plt.savefig("figures/mse_paraquat.png",dpi=300)

# %% [code]
plt.figure(figsize=(16,12))

def plot_trend(d1,d2,c='b',offset=0,label=''):
    # sns.boxplot([d1,d2],color=[c,c],widths=.4)
    
    bp = plt.boxplot([d1,d2],widths=.08,positions=[1+offset,2+offset])
    plt.setp(bp['boxes'], color=c)
    plt.setp(bp['whiskers'], color=c)
    plt.setp(bp['caps'], color=c)
    plt.setp(bp['fliers'], color=c, marker='+')
    
    plt.plot([1+offset,2+offset],[d1.median(),d2.median()],c=c,label=label)

plot_trend(data1.gp_mse,data2.gp_mse[~data2.gp_mse.isnull()],'lime',0,'GP')
plot_trend(data1.gompertz_mse,data2.gompertz_mse,'deepskyblue',.1,'Gompertz')
plot_trend(data1.logistic_mse,data2.logistic_mse,'magenta',.2,'logistic')
plot_trend(data1.schnute_mse,data2.schnute_mse,'coral',.3,'Schnute')
plot_trend(data1.richards_mse,data2.richards_mse,'yellow',.4,'Richards')


plt.yscale('log',subsy=[])
plt.xticks([1,2],['standard','oxidative stress'],fontsize=30)
plt.legend(loc="best",fontsize=30)
plt.grid(False,axis='x')

# %% [code]
plt.figure(figsize=(16,12))

def plot_trend(d1,d2,c='b',offset=0,label=''):
    # sns.boxplot([d1,d2],color=[c,c],widths=.4)
    
    bp = plt.boxplot([d1,d2],widths=.4,positions=[offset,.5+offset])
    plt.setp(bp['boxes'], color=c)
    plt.setp(bp['whiskers'], color=c)
    plt.setp(bp['caps'], color=c)
    plt.setp(bp['fliers'], color=c, marker='+')
    
    plt.plot([offset,.5+offset],[d1.median(),d2.median()],c=c,label=label)


plot_trend(data1.gp_mse,data2.gp_mse[~data2.gp_mse.isnull()],'lime',0,'GP')
plot_trend(data1.gompertz_mse,data2.gompertz_mse,'deepskyblue',1,'Gompertz')
plot_trend(data1.logistic_mse,data2.logistic_mse,'magenta',2,'logistic')
plot_trend(data1.schnute_mse,data2.schnute_mse,'coral',3,'Schnute')
plot_trend(data1.richards_mse,data2.richards_mse,'yellow',4,'Richards')


plt.yscale('log',subsy=[])
plt.xticks([.25+tick for tick in range(5)],['GP','Gompertz','logistic','Schnute','Richards'],fontsize=30)
plt.xlim(-.5,5)
plt.legend(loc="best",fontsize=30)
plt.grid(False,axis='x')

# %% [markdown]
## Runtime 

# %% [code]
fits

# %% [code]
sns.set_palette('hls')

# %% [code]
_,ax = plt.subplots(figsize=(10,6))
# plt.scatter(fits.gp_time/fits.gompertz_time.mean(),fits.gompertz_time/fits.gompertz_time.mean())
plt.scatter(fits.gp_time*1000,fits.gompertz_time*1000,color=['b' if x else 'r' for x in fits['mM PQ']==0])
# plt.ylim(0,.003)
plt.xticks(fontsize=20)
plt.yticks(fontsize=20)
plt.xlabel("GP runtime (ms)",fontsize=30)
plt.ylabel("Gompertz runtime (ms)",fontsize=30)
r = .9
ax.set_axis_bgcolor((r,r,r+.05))
plt.xlim(27,96)
# plt.grid(False)
# plt.xticks()

plt.savefig("figures/runtime.png",bbox_inches='tight')

# %% [code]
fits.gp_time.mean(),fits.gompertz_time.mean()

# %% [code]
scipy.stats.pearsonr(fits.gp_time,fits.gompertz_time)

# %% [markdown]
## Parameters

# %% [code]
fits = output.copy()
fits.Condition.replace(np.nan,'',inplace=True)

#remove problem batches
# fits = fits[~(fits.batch=="20150630 PQ 5").astype(bool)]


fits = fits[~fits.Condition.str.contains("blank")]
fits = fits[~fits.Strain.str.contains("blank")]
fits = fits[~fits.Strain.str.contains("empty")]
fits = fits[fits.gompertz_CarryingCapacity<4]

fits = fits[fits.gompertz_mse < .005]

# %% [code]
jp = sns.jointplot(fits.gompertz_muMax,fits.gp_muMax_mean,size=6,ratio=7,annot_kws={"fontsize":0},joint_kws={'alpha':.5}).set_axis_labels("Gompertz $\mu_{max}^{{}}$", "GP $\mu_{max}^{{}}$",fontsize=30)
[t.set_fontsize(20) for t in jp.ax_joint.get_xticklabels()]
[t.set_fontsize(20) for t in jp.ax_joint.get_yticklabels()]

# add equality line
x0, x1 = jp.ax_joint.get_xlim()
y0, y1 = jp.ax_joint.get_ylim()
lims = [max(x0, y0), min(x1, y1)]
jp.ax_joint.plot(lims, lims, ':k')
jp.ax_joint.set_xlim(lims)
jp.ax_joint.set_ylim(lims)

plt.savefig("figures/muMax_diff.pdf",bbox_inches="tight")

# %% [code]
outlier = output[output.gp_muMax_mean==output.gp_muMax_mean.max()]
outlier

# %% [code]
outlier.iloc[:,9:15]

# %% [code]
outlier.iloc[:,15:19]

# %% [code]
outlierData = data[(data.Well==outlier.Well.values[0])&(data.batch==outlier.batch.values[0])]

# %% [code]
x,y = outlierData.columns[timeind:].astype(float).values,outlierData.values[0,timeind:]
x = x[:,None]
y = y[:,None]
gp = GPy.models.GPRegression(x,y)
gp.optimize()

mu,var = gp.predict(x)

# %% [code]
_,ax = plt.subplots()
plt.plot(outlierData.columns[timeind:].astype(float).values,outlierData.values[0,timeind:],c='k')
plt.plot(x,mu,c='r')
# plt.plot(x,classical.gompertz(x,
#                               outlier.gompertz_muMax.values[0],
#                               outlier.gompertz_CarryingCapacity.values[0],
#                               outlier.gompertz_lagTime.values[0]))
plt.xlabel("time (h)",fontsize=25)
plt.ylabel("log(OD)",fontsize=25)
plt.xticks(fontsize=20)
plt.yticks(fontsize=20)
r = .9
ax.set_axis_bgcolor((r,r,r+.05))
plt.ylim(.08,.55)
plt.xlim(-2,50)
plt.savefig("figures/figureS3-new.pdf",bbox_inches="tight")

# %% [code]
outlierData.values[:,timeind:]

# %% [code]


# %% [code]
scipy.stats.pearsonr(fits.gompertz_muMax,fits.gp_muMax_mean)

# %% [code]
scipy.stats.pearsonr(fits.gompertz_muMax,fits.gp_muMax_mean)

# %% [code]
scipy.stats.pearsonr(fits.gompertz_CarryingCapacity,fits.gp_CarryingCapacity_mean)

# %% [code]
for model in ['logistic','schnute','richards']:
    jp = sns.jointplot(fits['%s_muMax'%model],fits.gp_muMax_mean,size=6,ratio=7,annot_kws={"fontsize":0},joint_kws={'alpha':.5}).set_axis_labels("%s $\mu_{max}^{{}}$" % model, "GP $\mu_{max}^{{}}$",fontsize=30)
    [t.set_fontsize(15) for t in jp.ax_joint.get_xticklabels()]
    [t.set_fontsize(15) for t in jp.ax_joint.get_yticklabels()]

    # add equality line
    x0, x1 = jp.ax_joint.get_xlim()
    y0, y1 = jp.ax_joint.get_ylim()
    lims = [max(x0, y0), min(x1, y1)]
    jp.ax_joint.plot(lims, lims, ':k')

    plt.savefig("figures/muMax_diff_%s.png"%model,bbox_inches="tight")

# %% [code]
jp = sns.jointplot(fits.gompertz_CarryingCapacity,fits.gp_CarryingCapacity_mean,size=6,ratio=7,annot_kws={"fontsize":0},joint_kws={'alpha':.5}).set_axis_labels("Gompertz Carrying Capacity", "GP Carrying Capacity",fontsize=25)
[t.set_fontsize(20) for t in jp.ax_joint.get_xticklabels()]
[t.set_fontsize(20) for t in jp.ax_joint.get_yticklabels()]

# add equality line
x0, x1 = jp.ax_joint.get_xlim()
y0, y1 = jp.ax_joint.get_ylim()
lims = [max(x0, y0), min(x1, y1)]
jp.ax_joint.plot(lims, lims, ':k')  

plt.savefig("figures/carryCapp_diff.pdf",bbox_inches="tight")

# %% [code]
diff = fits.gompertz_CarryingCapacity-fits.gp_CarryingCapacity_mean
diff.abs().hist()

# %% [code]
data.columns

# %% [code]
time = data.columns[timeind:].values.astype(float)
time_extend = time.astype(float).tolist() + np.arange(time.max()+1,time.max()+10).tolist()

plt.figure(figsize=(10,6))

for i in range(sum(diff.abs()>.25)):
    temp = data[np.all(data.iloc[:,:9] == fits[diff.abs()>.25].iloc[i,:9],1)]
    
    if temp.shape[0] == 0:
        print i
        continue
    
    od = np.log2(temp.iloc[:,timeind:].values.T)
    od = od - od[0]
    
    plt.plot(time,od,'k',alpha=.5)
    
    mm,cc,l = fits[diff.abs()>.25].iloc[i,:][['gompertz_muMax','gompertz_CarryingCapacity','gompertz_lagTime']]
    plt.plot(time_extend,classical.gompertz(time_extend,mm,cc,l),'r',alpha=.5)
    
plt.xlabel("time (h)",fontsize=30)
plt.ylabel("log(OD)",fontsize=30)
plt.xticks(fontsize=30)
plt.yticks(fontsize=30)

plt.savefig("figures/cc_difference_samples.png",bbox_inches="tight")

# %% [code]
time.astype(float).tolist() + np.arange(time.max()+1,time.max()+10).tolist()

# %% [code]
for model in ['logistic','richards']:
    jp = sns.jointplot(fits['%s_CarryingCapacity'%model],fits.gp_CarryingCapacity_mean,size=6,ratio=7,annot_kws={"fontsize":0},joint_kws={'alpha':.5}).set_axis_labels("%s Carrying Capacity"%model, "GP Carrying Capacity",fontsize=25)
    [t.set_fontsize(15) for t in jp.ax_joint.get_xticklabels()]
    [t.set_fontsize(15) for t in jp.ax_joint.get_yticklabels()]

    # add equality line
    x0, x1 = jp.ax_joint.get_xlim()
    y0, y1 = jp.ax_joint.get_ylim()
    lims = [max(x0, y0), min(x1, y1)]
    jp.ax_joint.plot(lims, lims, ':k')  

    plt.savefig("figures/carryCapp_diff_%s.png"%model,bbox_inches="tight")

# %% [code]
jp = sns.jointplot(fits.richards_muMax,fits.richards_CarryingCapacity,size=6,ratio=7,annot_kws={"fontsize":0},joint_kws={'alpha':.5}).set_axis_labels("%s Carrying Capacity"%model, "GP Carrying Capacity",fontsize=25)

# %% [code]
fits.richards_muMax[~fits.richards_muMax.isnull()].hist()

# %% [code]
np.isclose(fits.richards_muMax,0)

# %% [code]
fits.richards_muMax.isnull()

# %% [code]
