# Supplementary material for: Detecting differential growth of microbial populations with Gaussian process regression
Source: Genome Res. 2017 Feb;27(2):320–33. doi: 10.1101/gr.210286.116 (PMC5287237; doi:10.1101/gr.210286.116)
Supplement: Supplemental Material [file supp_gr.210286.116_Supplemental_Methods.zip › gp_growth_phenotype-master/notebooks/example.ipynb]

# %% [code]
import sys
sys.path.append("..")

# %% [code]
import matplotlib.pyplot as plt
import numpy as np

# %% [code]
%matplotlib inline

# %% [code]
import pandas as pd
data = pd.read_csv("../data/example/data.csv",index_col=0)
meta = pd.read_csv("../data/example/meta.csv")

assert data.shape[1] == meta.shape[0]

# %% [code]
# log the data and subtract the first timepoint
data = np.log2(data)
data = data-data.iloc[0,:].values

# %% [code]
import bgreat
bgreat.setGlobals(_data=data,_meta=meta)

# %% [code]
parent = 'parent'
control = 'control'
condition = 'stress'
meta['strain-regression'] = (meta.strain!=parent).astype(int)
meta['condition'] = (meta.Condition!=control).astype(int)
meta['interaction'] = meta['strain-regression']*meta.condition
bgreat.setGlobals(_parent=parent,_control=control,_condition=condition)

# %% [code]
plt.figure(figsize=(16,6))
plt.subplot(121)
plt.title('control')
bgreat.plotSamples(data.values[:,np.where((meta.condition==0)& (meta.strain==parent))[0]],color='k',label='parent')
bgreat.plotSamples(data.values[:,np.where((meta.condition==0)& (meta.strain!=parent))[0]],color='g',label='mutant')
plt.legend(loc='best')
plt.ylim(-.5,3.0)

plt.subplot(122)
plt.title('stress')
bgreat.plotSamples(data.values[:,np.where((meta.condition==1)& (meta.strain==parent))[0]],color='k',label='parent')
bgreat.plotSamples(data.values[:,np.where((meta.condition==1)& (meta.strain!=parent))[0]],color='g',label='mutant')
plt.legend(loc='best')
plt.ylim(-.5,3.0)

# %% [code]
mutants = ['mutant']
results = bgreat.testMutantControl(mutants)

# %% [code]
results

# %% [code]
mutants = ['mutant']
results = bgreat.testMutantCondition(mutants)

# %% [code]
results

# %% [code]
