# Supplementary material for: Detecting differential growth of microbial populations with Gaussian process regression
Source: Genome Res. 2017 Feb;27(2):320–33. doi: 10.1101/gr.210286.116 (PMC5287237; doi:10.1101/gr.210286.116)
Supplement: Supplemental Material [file supp_gr.210286.116_Supplemental_Methods.zip › gp_growth_phenotype-master/notebooks/litti_et_al/testStatistic.ipynb]

# %% [code]
import sys
sys.path.append("../..")

# %% [code]
import matplotlib.pyplot as plt

# %% [code]
%matplotlib inline

# %% [code]
import scipy, GPy, os, ast
import pandas as pd
import matplotlib as mpl
import seaborn as sns
from gp_growth.storage import mongo
db = mongo.MongoDB()

from gp_growth import factory, testStatistic, normal
from gp_growth.categorical import Categorical
from gp_growth import metric
from gp_growth.data import filter, growth
from gp_growth.storage import searcher

# %% [code]
import GPy
import scipy
import numpy as np

# %% [code]
from matplotlib.colors import LinearSegmentedColormap

cmap = LinearSegmentedColormap.from_list('mycmap', [(0, 'blue'),
                                                    (.05, 'white'),
                                                    (.95, 'white'),
                                                    (1, 'red')]
                                        )

# %% [code]
import matplotlib.colors as clrs
import matplotlib

# %% [code]
bound_cmap = clrs.BoundaryNorm([0,.05,.95,1],3)
bound_cmap.vmax

# %% [code]
def gpParams(gp):
    ret = {}

    for p in gp.kern.parameters:
        if p.param_array.shape[0] > 1:
    #         print p
            n = p.parameter_names()[0]
            for i in range(p.param_array.shape[0]):
                ret[gp.kern.name+"_"+n+"_"+str(i)] = p.param_array[i]
        else:
            ret[gp.kern.name+"_"+p.parameter_names()[0]] = p[0]
    #         print p
    #         ret[p.name] = p[0]

    for p in gp.likelihood.parameters:
        # need to go deeper
        if isinstance(p,GPy.likelihoods.likelihood.Likelihood):
            for t in p.parameters:
                for ind,n in enumerate(t.parameter_names()):
                    # param_names.append("_".join([gp.likelihood.name,n]))
                    # params.append(p.values[ind])
                    ret["_".join([gp.likelihood.name,p.name,n])] = t.values[ind]
        else:
            for ind,n in enumerate(p.parameter_names()):
                # param_names.append("_".join([gp.likelihood.name,n]))
                # params.append(p.values[ind])
                ret["_".join([gp.likelihood.name,n])] = p.values[ind]

    return ret

# %% [code]
colors = sns.hls_palette(n_colors=8,l=.5)
wtColor = 'k'
mutantColor = colors[4]
m1color = colors[-1]#'k'
m2color = colors[3]

colors = sns.color_palette("BuGn_r")
c1 = colors[1]
c2 = colors[2]
mutantColor=c1

# %% [code]
data = pd.read_csv("data/combined_transform.csv",index_col=0,)
data.columns = data.columns.astype(int)
data.head()

# %% [code]
meta = pd.read_csv("data/meta.csv",index_col=None)

strains = meta.strain.unique().tolist()
parent = 'BY4741'#'96'
control='YPD'
mutants = [s for s in strains if s != parent]

meta['interaction'] = ((meta.Condition!=control) & (meta.strain!=parent)).astype(int)
meta['condition'] = (meta.Condition!=control).astype(int)
meta['strain-regression'] = (meta.strain!=parent).astype(int)

meta.head()

# %% [code]
meta.shape,data.shape

# %% [code]
meta.Condition.unique()

# %% [code]
meta.loc[meta.strain.isnull(),:].Strain.unique()

# %% [code]
m = mutants[0]
m

# %% [code]
select = (meta.Condition==control) & (meta.strain.isin([parent,m]))
meta.loc[select,:]

# %% [code]
def plotSamples(samples,x=None,color='b',colors=None,plotMethod=None,*args,**kwargs):
    if x is None:
        x = range(samples.shape[0])
    if colors is None:
        colors = [color]*samples.shape[1]
    if plotMethod is None:
        plotMethod = plt.plot
        
    for i,c in zip(range(samples.shape[1]),colors):
        plotMethod(x,samples[:,i],color=c,*args,**kwargs)

# %% [code]
plt.figure(figsize=(20,20))

for i,m in enumerate(mutants):
    
    plt.subplot(10,10,i+1)
    
    select = (meta.Condition==control) & (meta.strain.isin([parent,m]))
    
    plotSamples(data.loc[:,meta.index[select]].values,data.index,
            colors=['k' if x==parent else 'g' for x in meta.strain[select].tolist()])
    plt.title(m)
    
plt.tight_layout()
plt.savefig("figures/ypd.pdf",bbox_inches="tight")

# %% [code]
testStrains = ['254','352','155']

predx = np.zeros((50,2))
predx[:,0] = np.linspace(data.index.min(),data.index.max())

for m in testStrains:
    select = (meta.Condition==control) & (meta.strain.isin([parent,m]))
    
    temp = data.loc[:,meta.index[select]]
    temp2 = meta.loc[select,:]
    pivot = pd.concat((temp2,temp.T),1)
    
    tidy = pd.melt(pivot,id_vars=meta.columns.tolist(),value_vars=data.index.tolist(),
        value_name='OD',var_name='time')
    
    x = tidy[['time','strain']]
    x.strain = (x.strain!=parent).astype(int)
    y = tidy.OD.values[:,None]
    k = GPy.kern.RBF(2,ARD=True)
    gp = GPy.models.GPRegression(x,y,k)
    gp.optimize()
    
    plt.figure()
    plt.title(m)
    predx[:,1] = 0
    mu,_ = gp.predict(predx)
    plt.plot(predx[:,0],mu,c='k')
    
    predx[:,1] = 1
    mu,_ = gp.predict(predx)
    plt.plot(predx[:,0],mu,c='g')
    
    plotSamples(data.loc[:,meta.index[select]].values,data.index,
            colors=['k' if x==parent else 'g' for x in meta.strain[select].tolist()],
               plotMethod=plt.scatter,s=2)

# %% [markdown]
## Permutation 

# %% [code]
def tidyfy(pivot):
    return pd.melt(pivot,id_vars=meta.columns.tolist(),value_vars=data.index.tolist(),
        value_name='OD',var_name='time')

# %% [code]
# def permTest(x,y,nullLoglikelihood,numPerm=10,permCol=1):
#     perms =[]
#     for i in range(numPerm):
#         x[:,1] = np.random.choice(x[:,1],size=x.shape[0],replace=False)
#         k = GPy.kern.RBF(2,ARD=True)
#         gp = GPy.models.GPRegression(x,y,k)
#         gp.optimize()
#         perms.append(gp.log_likelihood()-nullLoglikelihood)
        
#     return perms

# %% [code]
def permTest(pivot,nullLoglikelihood,numPerm=10,permCol='strain',colTransform={}):
    pivot = pivot.copy()
    perms = []
    for i in range(numPerm):
        pivot[permCol] = np.random.choice(pivot[permCol],size=pivot.shape[0],replace=False)
        tidy = tidyfy(pivot)
        
        for k in colTransform.keys():
            tidy[k] = colTransform[k](tidy)
        
        timeSelect = tidy.time.unique()[::3]
        tidy = tidy[tidy.time.isin(timeSelect)]

        x = tidy[['time','strain']]
        x.strain = (x.strain!=parent).astype(int)
        x = x.values
        y = tidy.OD.values[:,None]
        k = GPy.kern.RBF(2,ARD=True)
        
        gp = GPy.models.GPRegression(x,y,k)
        gp.optimize()
        perms.append(gp.log_likelihood()-nullLoglikelihood)
        
    return perms


# %% [code]
results = {}

for m in testStrains:
    select = (meta.Condition==control) & (meta.strain.isin([parent,m]))
    
    temp = data.loc[:,meta.index[select]]
    temp2 = meta.loc[select,:]
    pivot = pd.concat((temp2,temp.T),1)
    
    tidy = pd.melt(pivot,id_vars=meta.columns.tolist(),value_vars=data.index.tolist(),
        value_name='OD',var_name='time')
    
    timeSelect = tidy.time.unique()[::3]
    tidy = tidy[tidy.time.isin(timeSelect)]
    
    x = tidy[['time','strain']]
    x.strain = (x.strain!=parent).astype(int)
    x = x.values
    y = tidy.OD.values[:,None]
    k = GPy.kern.RBF(2,ARD=True)
    gp = GPy.models.GPRegression(x,y,k)
    gp.optimize()
    
    altLoglikelihood = gp.log_likelihood()
    
    xnull = tidy.time.values[:,None]
    y = tidy.OD.values[:,None]
    k = GPy.kern.RBF(1)
    gp = GPy.models.GPRegression(xnull,y,k)
    gp.optimize()

    nullLoglikelihood = gp.log_likelihood()
    actualBf = altLoglikelihood - nullLoglikelihood

    #perms = permTest(x,y,nullLoglikelihood,numPerm=10)
    perms = permTest(pivot,nullLoglikelihood,numPerm=10)
    
    results[m] = (actualBf,perms)
    #print m, actualBf, perms

# %% [code]
def getData(select,fmt='standard'):
    temp = data.loc[:,meta.index[select]]
    temp2 = meta.loc[select,:]
    
    if fmt == 'standard':
        return temp,temp2
    pivot = pd.concat((temp2,temp.T),1)    
    if fmt == 'pivot':
        return pivot
    
    tidy = pd.melt(pivot,id_vars=meta.columns.tolist(),value_vars=data.index.tolist(),
        value_name='OD',var_name='time')
    
    return tidy

# %% [code]
def runTest(m,numPerm=10,timeThin=3):
    select = (meta.Condition==control) & (meta.strain.isin([parent,m]))
    
    temp = data.loc[:,meta.index[select]]
    temp2 = meta.loc[select,:]
    pivot = pd.concat((temp2,temp.T),1)
    
    tidy = pd.melt(pivot,id_vars=meta.columns.tolist(),value_vars=data.index.tolist(),
        value_name='OD',var_name='time')
    
    timeSelect = tidy.time.unique()[::timeThin]
    tidy = tidy[tidy.time.isin(timeSelect)]
    
    x = tidy[['time','strain']]
    x.strain = (x.strain!=parent).astype(int)
    x = x.values
    y = tidy.OD.values[:,None]
    k = GPy.kern.RBF(2,ARD=True)
    gp = GPy.models.GPRegression(x,y,k)
    gp.optimize()
    
    altLoglikelihood = gp.log_likelihood()
    
    xnull = tidy.time.values[:,None]
    y = tidy.OD.values[:,None]
    k = GPy.kern.RBF(1)
    gp = GPy.models.GPRegression(xnull,y,k)
    gp.optimize()

    nullLoglikelihood = gp.log_likelihood()
    actualBf = altLoglikelihood - nullLoglikelihood

    perms = permTest(pivot,nullLoglikelihood,numPerm=numPerm)
    
    return actualBf, perms

# %% [code]
actualBF,perms = runTest("254",numPerm=20)
actualBF,perms

# %% [code]
results = {}

for m in testStrains:
    print m
    results[m] = runTest(m,numPerm=10)

# %% [code]
plt.figure(figsize=(10,6))
for i,k in enumerate(results.keys()):
    plt.subplot(1,len(results.keys()),i+1)
    plt.title(k)
    plt.hist(results[k][1])
    plt.scatter(results[k][0],-.1,color='r',marker='x')

# %% [code]
numPerm = 20
for m in mutants:
    if m in results:
        if len(results[m][1]) < numPerm:
            print m
            results[m][1].extend(runTest(m,numPerm-len(results[m][1]))[1])
        continue
    
    print m
    results[m] = runTest(m,numPerm=numPerm)    

# %% [code]
keys = results.keys()

plt.figure(figsize=(25,len(keys)))
for i,k in enumerate(keys):
    # a,perm = results[k]
    plt.subplot(len(keys)/5+1,5,i+1)
    plt.title(k)
    plt.hist(results[k][1])
    plt.scatter(results[k][0],-.2,color='r',marker='x',s=50)
    
plt.tight_layout()
plt.savefig("figures/bayesFactors.pdf",bbox_inches='tight')

# %% [code]
from mpl_toolkits.axes_grid.inset_locator import inset_axes

# %% [code]
keys = results.keys()

plt.figure(figsize=(25,len(keys)))
for i,k in enumerate(keys):
    # a,perm = results[k]
    temp,temp2 = getData((meta.Condition==control) & (meta.strain.isin([parent,k])))
    
    a = plt.subplot(len(keys)/5+1,5,i+1)
    plt.title(k)
    plotSamples(temp.values,colors=['k' if x==parent else 'g' for x in temp2.strain.tolist()])
    
    ia = inset_axes(a,
                    width="30%", # width = 30% of parent_bbox
                    height=1., # height : 1 inch
                    loc=7)
    
    #a = plt.axes([.65, .6, .2, .2], axisbg='y')
    ia.hist(results[k][1])
    ia.scatter(results[k][0],-.2,color='r',marker='x',s=50)
    
plt.tight_layout()
plt.savefig("figures/dataAndBayesFactors.pdf",bbox_inches='tight')

# %% [code]
meta.Condition.unique()

# %% [markdown]
## Paraquat 

# %% [code]
condition = 'Paraquat 400\xc2\xb5g/ml'
conditionDir = condition.replace("/",'-')

if not condition in os.listdir('figures'):
    os.mkdir(os.path.join('figures',conditionDir))

for m in mutants:
    temp,temp2 = getData(((meta.Condition==control) | (meta.Condition==condition)) & (meta.strain.isin([parent,m])))
    
    plt.figure()
    plt.subplot(121)
    plotSamples(temp.values[:,np.where(temp2.Condition==control)[0]],
                colors=['k' if x==parent else 'g' for x in temp2[temp2.Condition==control].strain.tolist()])
    plt.ylim(-.1,2.6)

    plt.subplot(122)
    plotSamples(temp.values[:,np.where(temp2.Condition!=control)[0]],
                colors=['k' if x==parent else 'g' for x in temp2[temp2.Condition!=control].strain.tolist()])
    plt.ylim(-.1,2.6)
    plt.savefig("figures/%s/%s.pdf"%(conditionDir,m),bbox_inches='tight')

# %% [code]
numPerm = 20
resultsParaquat = {}

for m in mutants:
    select = ((meta.Condition==control) | (meta.Condition==condition)) & (meta.strain.isin([parent,m]))
    if m in resultsParaquat:
        if len(resultsParaquat[m][1]) < numPerm:
            print m
            resultsParaquat[m][1].extend(runTest(select,timeThin=10,
                dims=['condition','interaction'],nullDim='interaction',
                numPerm=numPerm-len(results[m][1]))[1])
        continue
    
    print m
    resultsParaquat[m] = runTest(select,timeThin=10,
                dims=['condition','interaction'],nullDim='interaction',
                numPerm=numPerm)

# %% [code]
# keys = resultsParaquat.keys()

# plt.figure(figsize=(25,len(keys)))
for i,k in enumerate(keys):
    select = ((meta.Condition==control) | (meta.Condition==condition)) & (meta.strain.isin([parent,k]))
    temp,temp2 = getData(select)
    
    plt.figure(figsize=(15,4))
    plt.subplot(131)
    plt.ylabel("log(OD)",fontsize=30)
    plt.xlabel("time (h)",fontsize=30)
    plt.yticks(fontsize=20)
    plt.xticks(fontsize=20)
    plotSamples(temp.values[:,np.where(temp2.Condition==control)[0]],
                colors=['k' if x==parent else 'g' for x in temp2[temp2.Condition==control].strain.tolist()])
    plt.ylim(-.1,2.6)

    plt.subplot(132)
    plt.xlabel("time (h)",fontsize=30)
    plt.yticks(fontsize=20)
    plt.xticks(fontsize=20)
    plotSamples(temp.values[:,np.where(temp2.Condition!=control)[0]],
                colors=['k' if x==parent else 'g' for x in temp2[temp2.Condition!=control].strain.tolist()])
    plt.ylim(-.1,2.6)
    
    ia = plt.subplot(133)
    plt.ylabel("log(BF)",fontsize=30)
    plt.xlabel("Bayes Factor",fontsize=30)
    plt.yticks(fontsize=20)
    sns.boxplot(resultsParaquat[k][1],ax=ia,orient='v')
    ia.plot([-1,1],[resultsParaquat[k][0],resultsParaquat[k][0]],color='r')
#     ia.hist(resultsParaquat[k][1])
#     ia.scatter(resultsParaquat[k][0],-.2,color='r',marker='x',s=50)
    
    plt.tight_layout()
    plt.savefig("figures/%s/%s-bayesFactor.pdf"%(conditionDir,k),bbox_inches='tight')
    
#     break

# %% [code]
def buildTable(results):
    
    ret = pd.DataFrame()
    
    for k in results.keys():
        row = pd.Series(results[k],name=k,index=['actual','permuted'])
        ret = pd.concat((ret,row),1,ignore_index=False)
        
    ret = ret.T
    ret['FDR'] = ret.apply(lambda x: 1.*sum(x['actual']<=x['permuted'])/len(x['permuted']),1)
    ret = ret.sort_index(by='FDR')

    return ret

# %% [code]
t = buildTable(resultsParaquat)
# t.sort('FDR',ascending=True)
# t = t.T
# t.head()
t.head(sum(t.FDR<=.2))

# %% [code]
sig = t[t.FDR<=.2]

meta[meta.strain.isin(sig.index)].Strain.unique()

# %% [code]


# %% [code]


# %% [code]
m = mutants[1]

# %% [code]
condition = 'Paraquat 400\xc2\xb5g/ml'
temp,temp2 = getData(((meta.Condition==control) | (meta.Condition==condition)) & (meta.strain.isin([parent,m])))

# %% [code]
plt.subplot(121)
plotSamples(temp.values[:,np.where(temp2.Condition==control)[0]],
            colors=['k' if x==parent else 'g' for x in temp2[temp2.Condition==control].strain.tolist()])
plt.ylim(-.1,2.6)

plt.subplot(122)
plotSamples(temp.values[:,np.where(temp2.Condition!=control)[0]],
            colors=['k' if x==parent else 'g' for x in temp2[temp2.Condition!=control].strain.tolist()])
plt.ylim(-.1,2.6)

# %% [code]
def permTest(pivot,nullLoglikelihood,numPerm=10,permCol='strain-regression',dims=[],colTransform={},timeThin=3,timeSelect=None):
    pivot = pivot.copy()
    perms = []
    
    for i in range(numPerm):
        pivot[permCol] = np.random.choice(pivot[permCol],size=pivot.shape[0],replace=False)
        tidy = tidyfy(pivot)
        
        #timeSelect = tidy.time.unique()[::timeThin]
        if not timeSelect is None:
            tidy = tidy[tidy.time.isin(timeSelect)]

        #_dims = ['time','strain-regression']+dims
        _dims = dims
        
        x = tidy[_dims]
        #x.strain = (x.strain!=parent).astype(int)
        for k in colTransform.keys():
            x[k] = colTransform[k](x)
        x = x.values
        
        y = tidy.OD.values[:,None]
        k = GPy.kern.RBF(x.shape[1],ARD=True)
        
        gp = GPy.models.GPRegression(x,y,k)
        gp.optimize()
        perms.append(gp.log_likelihood()-nullLoglikelihood)
        
    return perms

# %% [code]
def runTest(select,numPerm=10,timeThin=3,dims=[],nullDim='strain-regression',colTransform={}):
    #select = (meta.Condition==control) & (meta.strain.isin([parent,m]))
    
    temp = data.loc[:,meta.index[select]]
    temp2 = meta.loc[select,:]
    pivot = pd.concat((temp2,temp.T),1)
    
    #tidy = pd.melt(pivot,id_vars=meta.columns.tolist(),value_vars=data.index.tolist(),
    #    value_name='OD',var_name='time')
    tidy = tidyfy(pivot)
    
    timeSelect = tidy.time.unique()[::timeThin]
    tidy = tidy[tidy.time.isin(timeSelect)]
    
    dims = ['time','strain-regression']+dims
    
    x = tidy[dims]
    # x.strain = (x.strain!=parent).astype(int)
    x = x.values
    y = tidy.OD.values[:,None]
    k = GPy.kern.RBF(x.shape[1],ARD=True)
    gp = GPy.models.GPRegression(x,y,k)
    gp.optimize()
    
    altLoglikelihood = gp.log_likelihood()
    
    _dims = [d for d in dims]
    _dims.remove(nullDim)
    
    xnull = tidy[_dims]
    if xnull.shape[1] == 1:
        xnull = xnull[:,None]
    #if 'strain' in dims:
    #    xnull.strain = (xnull.strain!=parent).astype(int)
    xnull = xnull.values
        
    y = tidy.OD.values[:,None]
    k = GPy.kern.RBF(xnull.shape[1])
    gp = GPy.models.GPRegression(xnull,y,k)
    gp.optimize()

    nullLoglikelihood = gp.log_likelihood()
    actualBf = altLoglikelihood - nullLoglikelihood

    perms = permTest(pivot,nullLoglikelihood,
                     #permCol='strain-regression',numPerm=numPerm,
                     permCol=nullDim,numPerm=numPerm,
                     dims=dims,colTransform=colTransform,
                     timeSelect=timeSelect)
    
    return actualBf, perms

# %% [code]
# permTest(pivot,0,1,dims=['condition','conditionInteraction'],colTransform={'conditionInteraction':lambda x: x['strain']*x['condition']})

# %% [code]
a,perm = runTest(((meta.Condition==control) | (meta.Condition==condition)) & (meta.strain.isin([parent,m])),timeThin=10,
                dims=['condition','interaction'],nullDim='interaction',
                colTransform={'interaction':lambda x: x['strain-regression']*x['condition']},
                numPerm=10)

a,perm

# %% [code]
a,perm = runTest(((meta.Condition==control) | (meta.Condition==condition)) & (meta.strain.isin([parent,m])),timeThin=10,
                dims=['condition','interaction'],nullDim='interaction',
                #colTransform={'interaction':lambda x: x['strain-regression']*x['condition']},
                numPerm=10)

a,perm

# %% [code]
temp,temp2 = getData(((meta.Condition==control) | (meta.Condition==condition)) & (meta.strain.isin([parent,m])))

# %% [code]
pivot = pd.concat((temp2,temp.T),1)
    
tidy = tidyfy(pivot)

# %% [code]
pivot.head()

# %% [code]
permCol = 'strain'
pivot[permCol] = np.random.choice(pivot[permCol],size=pivot.shape[0],replace=False)
tidy = tidyfy(pivot)

# %% [code]
tidy.head()

# %% [code]
tidy['strain']*tidy['condition']
