# Supplementary material for: Detecting differential growth of microbial populations with Gaussian process regression
Source: Genome Res. 2017 Feb;27(2):320–33. doi: 10.1101/gr.210286.116 (PMC5287237; doi:10.1101/gr.210286.116)
Supplement: Supplemental Material [file supp_gr.210286.116_Supplemental_Table_S1.xls]

## Sheet: legend
Supplemental Table S1
Column	Description
Well	well position on 200 well plate
Strain	Genetic background being measured
Bio	Biological Replicate
Tech	Technical Replicate
Media	Media type
Condition	Condition being measured
Plate Age	Age of solid agar petri plate before liquid culturing in bioscreen
mM PQ	concentration of PQ in the media (0 or 0.333)
batch	plate label

## Sheet: data
Well	Strain	Bio	Tech	Media	Condition	Plate Age	mM PQ	batch	0	0.5	1	1.5	2	2.5	3	3.5	4	4.5	5	5.5	6	6.5	7	7.5	8	8.5	9	9.5	10	10.5	11	11.5	12	12.5	13	13.5	14	14.5	15	15.5	16	16.5	17	17.5	18	18.5	19	19.5	20
102	asnC	A	1	CM		23	0	20150517 PQ 3	0.091	0.094	0.095	0.096	0.098	0.099	0.101	0.101	0.104	0.104	0.106	0.109	0.111	0.114	0.116	0.12	0.124	0.128	0.132	0.136	0.14	0.144	0.149	0.156	0.158	0.164	0.17	0.176	0.18	0.191	0.196	0.201	0.209	0.217	0.225	0.237	0.24	0.243	0.253	0.259	0.264
103	asnC	A	2	CM		23	0	20150517 PQ 3	0.092	0.094	0.096	0.096	0.098	0.099	0.101	0.102	0.104	0.105	0.108	0.109	0.112	0.116	0.118	0.122	0.126	0.131	0.135	0.14	0.144	0.149	0.154	0.161	0.166	0.172	0.177	0.186	0.189	0.203	0.206	0.209	0.215	0.223	0.235	0.242	0.243	0.246	0.254	0.267	0.27
104	asnC	A	3	CM		23	0	20150517 PQ 3	0.09	0.092	0.094	0.095	0.095	0.097	0.099	0.099	0.102	0.103	0.106	0.108	0.109	0.112	0.115	0.119	0.122	0.127	0.13	0.136	0.139	0.144	0.149	0.155	0.16	0.166	0.17	0.178	0.181	0.193	0.199	0.207	0.214	0.219	0.228	0.233	0.238	0.242	0.245	0.258	0.263
105	asnC	B	1	CM		23	0	20150517 PQ 3	0.091	0.093	0.095	0.095	0.096	0.098	0.1	0.1	0.102	0.104	0.107	0.108	0.109	0.112	0.116	0.119	0.123	0.126	0.131	0.137	0.14	0.146	0.152	0.158	0.164	0.171	0.175	0.183	0.185	0.199	0.2	0.209	0.215	0.218	0.231	0.231	0.236	0.241	0.243	0.259	0.262
106	asnC	B	2	CM		23	0	20150517 PQ 3	0.091	0.093	0.096	0.096	0.097	0.099	0.101	0.101	0.103	0.105	0.108	0.109	0.111	0.114	0.117	0.12	0.124	0.129	0.133	0.138	0.142	0.148	0.153	0.161	0.166	0.171	0.178	0.187	0.189	0.202	0.206	0.212	0.218	0.225	0.234	0.235	0.243	0.244	0.248	0.266	0.268
107	asnC	B	3	CM		23	0	20150517 PQ 3	0.094	0.096	0.098	0.098	0.1	0.102	0.103	0.104	0.106	0.108	0.111	0.112	0.114	0.117	0.121	0.124	0.128	0.132	0.136	0.141	0.146	0.151	0.157	0.164	0.17	0.179	0.183	0.192	0.193	0.208	0.21	0.214	0.216	0.225	0.233	0.237	0.242	0.248	0.251	0.261	0.264
108	asnC	C	1	CM		23	0	20150517 PQ 3	0.093	0.094	0.095	0.095	0.096	0.097	0.098	0.098	0.1	0.101	0.102	0.104	0.105	0.107	0.109	0.111	0.114	0.117	0.12	0.124	0.126	0.129	0.134	0.139	0.144	0.147	0.152	0.158	0.16	0.168	0.174	0.178	0.186	0.193	0.202	0.207	0.214	0.217	0.221	0.231	0.236
109	asnC	C	2	CM		23	0	20150517 PQ 3	0.096	0.096	0.097	0.097	0.099	0.1	0.101	0.101	0.102	0.103	0.105	0.107	0.109	0.11	0.112	0.114	0.117	0.121	0.124	0.127	0.13	0.134	0.138	0.143	0.147	0.152	0.156	0.163	0.168	0.174	0.181	0.185	0.193	0.199	0.206	0.21	0.215	0.222	0.218	0.234	0.237
111	asnC	C	3	CM		23	0	20150517 PQ 3	0.098	0.098	0.1	0.101	0.103	0.105	0.106	0.105	0.109	0.108	0.11	0.112	0.114	0.117	0.119	0.122	0.124	0.128	0.132	0.135	0.139	0.143	0.148	0.153	0.156	0.163	0.169	0.174	0.178	0.188	0.193	0.198	0.206	0.217	0.224	0.236	0.24	0.243	0.254	0.262	0.266
112	asnC	D	1	CM		23	0	20150517 PQ 3	0.098	0.1	0.103	0.105	0.107	0.11	0.112	0.112	0.117	0.117	0.121	0.124	0.128	0.132	0.136	0.141	0.145	0.15	0.157	0.162	0.168	0.174	0.18	0.187	0.194	0.202	0.211	0.22	0.227	0.236	0.243	0.248	0.257	0.264	0.27	0.282	0.291	0.301	0.316	0.327	0.333
113	asnC	D	2	CM		23	0	20150517 PQ 3	0.096	0.099	0.103	0.104	0.106	0.108	0.11	0.112	0.115	0.117	0.12	0.123	0.128	0.131	0.136	0.141	0.146	0.152	0.156	0.162	0.168	0.174	0.179	0.188	0.194	0.203	0.21	0.218	0.224	0.232	0.24	0.245	0.254	0.261	0.264	0.277	0.284	0.293	0.305	0.308	0.315
114	asnC	D	3	CM		23	0	20150517 PQ 3	0.094	0.097	0.1	0.101	0.103	0.105	0.107	0.108	0.112	0.114	0.116	0.12	0.124	0.127	0.132	0.137	0.141	0.147	0.152	0.157	0.162	0.167	0.174	0.182	0.188	0.196	0.202	0.212	0.219	0.229	0.235	0.24	0.247	0.256	0.265	0.275	0.278	0.286	0.295	0.303	0.307
127	ura3	A	1	CM		23	0	20150517 PQ 3	0.094	0.094	0.095	0.095	0.096	0.097	0.098	0.099	0.1	0.101	0.103	0.105	0.107	0.109	0.111	0.114	0.117	0.121	0.124	0.129	0.132	0.138	0.144	0.149	0.153	0.16	0.166	0.17	0.177	0.185	0.191	0.2	0.205	0.214	0.222	0.23	0.239	0.251	0.262	0.265	0.274
128	ura3	A	2	CM		23	0	20150517 PQ 3	0.096	0.095	0.096	0.097	0.098	0.099	0.1	0.101	0.102	0.103	0.105	0.107	0.109	0.111	0.113	0.116	0.119	0.123	0.126	0.131	0.135	0.141	0.146	0.151	0.156	0.161	0.167	0.172	0.182	0.187	0.196	0.203	0.212	0.218	0.224	0.232	0.243	0.254	0.264	0.271	0.279
129	ura3	A	3	CM		23	0	20150517 PQ 3	0.099	0.097	0.098	0.098	0.099	0.1	0.102	0.102	0.103	0.104	0.106	0.108	0.11	0.112	0.114	0.117	0.12	0.124	0.127	0.131	0.136	0.141	0.145	0.151	0.156	0.162	0.168	0.173	0.181	0.189	0.195	0.203	0.213	0.219	0.225	0.234	0.244	0.255	0.27	0.278	0.284
130	ura3	B	1	CM		23	0	20150517 PQ 3	0.096	0.097	0.099	0.1	0.101	0.103	0.105	0.105	0.107	0.109	0.111	0.114	0.117	0.12	0.122	0.126	0.131	0.136	0.14	0.146	0.152	0.157	0.162	0.167	0.171	0.177	0.184	0.191	0.2	0.207	0.212	0.22	0.229	0.231	0.239	0.247	0.256	0.259	0.269	0.28	0.282
131	ura3	B	2	CM		23	0	20150517 PQ 3	0.101	0.1	0.103	0.105	0.107	0.109	0.111	0.111	0.116	0.115	0.117	0.121	0.124	0.127	0.129	0.134	0.138	0.143	0.149	0.153	0.159	0.164	0.169	0.176	0.18	0.187	0.194	0.202	0.208	0.218	0.224	0.227	0.236	0.246	0.253	0.263	0.266	0.276	0.29	0.295	0.298
132	ura3	B	3	CM		23	0	20150517 PQ 3	0.098	0.097	0.101	0.102	0.104	0.107	0.109	0.108	0.112	0.113	0.115	0.118	0.122	0.125	0.128	0.133	0.136	0.142	0.147	0.152	0.157	0.163	0.168	0.174	0.181	0.185	0.193	0.2	0.208	0.218	0.226	0.233	0.241	0.248	0.257	0.268	0.277	0.29	0.308	0.31	0.313
133	ura3	C	1	CM		23	0	20150517 PQ 3	0.091	0.091	0.093	0.093	0.095	0.097	0.098	0.098	0.1	0.101	0.102	0.105	0.107	0.109	0.111	0.114	0.117	0.121	0.124	0.129	0.133	0.138	0.143	0.148	0.152	0.16	0.163	0.17	0.175	0.184	0.191	0.197	0.206	0.214	0.221	0.232	0.239	0.25	0.262	0.275	0.284
134	ura3	C	2	CM		23	0	20150517 PQ 3	0.093	0.092	0.094	0.094	0.095	0.097	0.098	0.099	0.101	0.102	0.104	0.106	0.109	0.111	0.113	0.117	0.119	0.123	0.127	0.131	0.136	0.141	0.147	0.153	0.158	0.162	0.169	0.175	0.182	0.19	0.196	0.206	0.213	0.221	0.229	0.239	0.247	0.257	0.272	0.277	0.288
135	ura3	C	3	CM		23	0	20150517 PQ 3	0.095	0.094	0.096	0.097	0.098	0.1	0.101	0.102	0.105	0.106	0.107	0.11	0.113	0.115	0.118	0.121	0.124	0.13	0.134	0.139	0.144	0.149	0.155	0.162	0.166	0.174	0.182	0.188	0.189	0.198	0.205	0.218	0.229	0.234	0.243	0.252	0.26	0.275	0.29	0.297	0.309
136	ura3	D	1	CM		23	0	20150517 PQ 3	0.096	0.094	0.095	0.096	0.097	0.098	0.1	0.101	0.102	0.103	0.104	0.106	0.109	0.111	0.112	0.115	0.117	0.122	0.125	0.128	0.133	0.138	0.144	0.15	0.155	0.158	0.164	0.17	0.175	0.183	0.189	0.2	0.208	0.216	0.223	0.234	0.241	0.252	0.266	0.271	0.282
137	ura3	D	2	CM		23	0	20150517 PQ 3	0.096	0.095	0.096	0.097	0.098	0.1	0.101	0.102	0.103	0.104	0.106	0.108	0.11	0.112	0.115	0.118	0.121	0.126	0.129	0.134	0.138	0.143	0.15	0.156	0.162	0.168	0.175	0.179	0.185	0.193	0.198	0.207	0.213	0.221	0.228	0.238	0.248	0.26	0.272	0.277	0.284
138	ura3	D	3	CM		23	0	20150517 PQ 3	0.097	0.097	0.098	0.098	0.1	0.101	0.102	0.103	0.104	0.106	0.107	0.109	0.111	0.113	0.116	0.119	0.122	0.126	0.13	0.134	0.139	0.145	0.15	0.156	0.161	0.166	0.17	0.177	0.183	0.192	0.2	0.208	0.217	0.222	0.228	0.237	0.246	0.257	0.27	0.274	0.282
227	asnC	A	1	CM	0.333mM PQ	23	0.333	20150517 PQ 3	0.095	0.094	0.096	0.097	0.098	0.1	0.101	0.102	0.104	0.106	0.107	0.109	0.112	0.115	0.117	0.12	0.123	0.127	0.128	0.132	0.132	0.135	0.138	0.142	0.144	0.148	0.148	0.152	0.154	0.157	0.16	0.163	0.167	0.17	0.173	0.177	0.18	0.184	0.188	0.192	0.197
228	asnC	A	2	CM	0.333mM PQ	23	0.333	20150517 PQ 3	0.095	0.094	0.096	0.097	0.098	0.1	0.101	0.102	0.103	0.105	0.106	0.109	0.111	0.113	0.115	0.119	0.121	0.125	0.127	0.13	0.131	0.133	0.137	0.14	0.144	0.145	0.147	0.151	0.152	0.155	0.158	0.161	0.164	0.166	0.17	0.174	0.177	0.18	0.186	0.189	0.194
229	asnC	A	3	CM	0.333mM PQ	23	0.333	20150517 PQ 3	0.101	0.097	0.099	0.1	0.101	0.104	0.105	0.105	0.107	0.109	0.11	0.112	0.115	0.118	0.119	0.123	0.127	0.131	0.132	0.137	0.137	0.139	0.144	0.147	0.149	0.154	0.153	0.158	0.16	0.163	0.166	0.17	0.172	0.176	0.179	0.183	0.186	0.191	0.196	0.201	0.205
230	asnC	B	1	CM	0.333mM PQ	23	0.333	20150517 PQ 3	0.095	0.094	0.096	0.096	0.098	0.099	0.1	0.102	0.103	0.105	0.106	0.109	0.11	0.113	0.116	0.119	0.121	0.125	0.128	0.131	0.133	0.136	0.139	0.141	0.145	0.147	0.15	0.153	0.156	0.16	0.162	0.166	0.17	0.174	0.178	0.182	0.186	0.19	0.195	0.198	0.203
231	asnC	B	2	CM	0.333mM PQ	23	0.333	20150517 PQ 3	0.109	0.106	0.109	0.111	0.112	0.116	0.117	0.114	0.121	0.12	0.122	0.123	0.127	0.13	0.132	0.135	0.137	0.14	0.145	0.148	0.151	0.154	0.156	0.159	0.164	0.165	0.168	0.171	0.174	0.179	0.181	0.186	0.191	0.191	0.197	0.2	0.207	0.21	0.213	0.218	0.222
232	asnC	B	3	CM	0.333mM PQ	23	0.333	20150517 PQ 3	0.103	0.101	0.105	0.106	0.108	0.111	0.113	0.111	0.115	0.116	0.117	0.118	0.123	0.126	0.128	0.132	0.135	0.138	0.141	0.145	0.148	0.15	0.153	0.156	0.16	0.164	0.165	0.17	0.172	0.177	0.18	0.185	0.189	0.192	0.197	0.202	0.206	0.21	0.216	0.221	0.227
233	asnC	C	1	CM	0.333mM PQ	23	0.333	20150517 PQ 3	0.098	0.096	0.098	0.098	0.101	0.102	0.103	0.103	0.105	0.106	0.107	0.109	0.111	0.113	0.114	0.117	0.118	0.12	0.123	0.125	0.127	0.129	0.131	0.133	0.135	0.137	0.14	0.143	0.145	0.148	0.15	0.153	0.156	0.158	0.161	0.164	0.167	0.17	0.175	0.178	0.183
234	asnC	C	2	CM	0.333mM PQ	23	0.333	20150517 PQ 3	0.097	0.096	0.098	0.098	0.1	0.101	0.102	0.102	0.105	0.106	0.107	0.109	0.111	0.112	0.114	0.117	0.119	0.121	0.123	0.125	0.127	0.129	0.131	0.134	0.136	0.138	0.141	0.144	0.146	0.15	0.151	0.155	0.157	0.16	0.163	0.166	0.17	0.173	0.178	0.182	0.187
235	asnC	C	3	CM	0.333mM PQ	23	0.333	20150517 PQ 3	0.098	0.097	0.099	0.1	0.101	0.103	0.104	0.104	0.106	0.107	0.109	0.111	0.113	0.114	0.116	0.119	0.121	0.123	0.125	0.127	0.129	0.131	0.134	0.136	0.139	0.141	0.144	0.147	0.15	0.153	0.155	0.158	0.161	0.164	0.167	0.169	0.174	0.178	0.181	0.186	0.191
236	asnC	D	1	CM	0.333mM PQ	23	0.333	20150517 PQ 3	0.101	0.099	0.102	0.104	0.106	0.108	0.11	0.111	0.114	0.116	0.119	0.121	0.125	0.128	0.131	0.134	0.138	0.141	0.142	0.146	0.148	0.151	0.154	0.157	0.159	0.162	0.166	0.169	0.172	0.176	0.179	0.182	0.186	0.19	0.194	0.196	0.202	0.206	0.211	0.214	0.22
237	asnC	D	2	CM	0.333mM PQ	23	0.333	20150517 PQ 3	0.101	0.1	0.102	0.104	0.106	0.108	0.11	0.111	0.114	0.116	0.118	0.121	0.125	0.128	0.131	0.134	0.137	0.141	0.142	0.145	0.148	0.151	0.154	0.157	0.159	0.163	0.166	0.169	0.171	0.176	0.179	0.182	0.185	0.189	0.192	0.196	0.199	0.204	0.209	0.212	0.219
238	asnC	D	3	CM	0.333mM PQ	23	0.333	20150517 PQ 3	0.101	0.101	0.104	0.105	0.107	0.109	0.111	0.113	0.116	0.117	0.119	0.122	0.126	0.129	0.132	0.136	0.138	0.142	0.144	0.147	0.15	0.152	0.156	0.159	0.161	0.164	0.167	0.17	0.173	0.178	0.181	0.185	0.188	0.192	0.195	0.199	0.203	0.208	0.213	0.215	0.221
251	ura3	A	1	CM	0.333mM PQ	23	0.333	20150517 PQ 3	0.126	0.116	0.119	0.124	0.126	0.129	0.132	0.126	0.135	0.131	0.133	0.133	0.137	0.14	0.142	0.144	0.146	0.149	0.154	0.157	0.158	0.16	0.163	0.166	0.169	0.17	0.173	0.175	0.178	0.182	0.184	0.187	0.19	0.192	0.194	0.198	0.202	0.206	0.21	0.21	0.214
252	ura3	A	2	CM	0.333mM PQ	23	0.333	20150517 PQ 3	0.12	0.113	0.116	0.118	0.121	0.125	0.13	0.12	0.129	0.124	0.126	0.127	0.13	0.134	0.135	0.137	0.139	0.142	0.146	0.149	0.15	0.152	0.156	0.159	0.163	0.164	0.167	0.171	0.172	0.177	0.18	0.182	0.186	0.188	0.191	0.194	0.199	0.203	0.208	0.211	0.215
253	ura3	A	3	CM	0.333mM PQ	23	0.333	20150517 PQ 3	0.106	0.103	0.105	0.106	0.108	0.11	0.112	0.11	0.115	0.114	0.115	0.116	0.12	0.122	0.124	0.126	0.128	0.132	0.134	0.136	0.138	0.14	0.143	0.146	0.149	0.152	0.154	0.159	0.159	0.163	0.166	0.168	0.172	0.175	0.177	0.182	0.186	0.191	0.195	0.2	0.205
254	ura3	B	1	CM	0.333mM PQ	23	0.333	20150517 PQ 3	0.106	0.102	0.105	0.107	0.11	0.113	0.115	0.113	0.118	0.119	0.12	0.122	0.126	0.128	0.131	0.134	0.137	0.142	0.143	0.149	0.149	0.15	0.154	0.157	0.159	0.164	0.164	0.169	0.17	0.173	0.175	0.178	0.182	0.184	0.187	0.191	0.195	0.199	0.203	0.207	0.21
255	ura3	B	2	CM	0.333mM PQ	23	0.333	20150517 PQ 3	0.11	0.105	0.108	0.11	0.113	0.116	0.118	0.117	0.122	0.122	0.123	0.126	0.131	0.133	0.135	0.139	0.142	0.149	0.149	0.153	0.153	0.155	0.159	0.161	0.165	0.168	0.169	0.173	0.177	0.178	0.181	0.182	0.19	0.19	0.193	0.196	0.2	0.204	0.209	0.212	0.217
256	ura3	B	3	CM	0.333mM PQ	23	0.333	20150517 PQ 3	0.104	0.101	0.104	0.105	0.109	0.111	0.114	0.115	0.118	0.118	0.12	0.121	0.127	0.128	0.132	0.136	0.139	0.143	0.144	0.15	0.15	0.152	0.155	0.158	0.161	0.165	0.165	0.171	0.17	0.174	0.175	0.179	0.182	0.187	0.188	0.191	0.195	0.2	0.204	0.208	0.212
257	ura3	C	1	CM	0.333mM PQ	23	0.333	20150517 PQ 3	0.102	0.098	0.1	0.101	0.103	0.106	0.108	0.107	0.111	0.11	0.112	0.113	0.116	0.119	0.121	0.124	0.126	0.131	0.133	0.136	0.137	0.139	0.143	0.147	0.149	0.152	0.153	0.158	0.158	0.161	0.164	0.166	0.169	0.173	0.174	0.179	0.182	0.186	0.191	0.196	0.199
258	ura3	C	2	CM	0.333mM PQ	23	0.333	20150517 PQ 3	0.101	0.098	0.1	0.101	0.104	0.106	0.108	0.107	0.112	0.111	0.112	0.114	0.117	0.12	0.121	0.125	0.127	0.132	0.133	0.137	0.138	0.14	0.144	0.148	0.15	0.155	0.154	0.159	0.162	0.162	0.164	0.166	0.168	0.172	0.175	0.18	0.184	0.187	0.192	0.196	0.2
259	ura3	C	3	CM	0.333mM PQ	23	0.333	20150517 PQ 3	0.102	0.098	0.1	0.101	0.104	0.106	0.108	0.106	0.111	0.111	0.112	0.114	0.117	0.119	0.121	0.124	0.126	0.13	0.132	0.135	0.136	0.139	0.143	0.145	0.148	0.151	0.152	0.156	0.159	0.161	0.162	0.166	0.169	0.172	0.174	0.177	0.181	0.185	0.189	0.193	0.197
260	ura3	D	1	CM	0.333mM PQ	23	0.333	20150517 PQ 3	0.107	0.1	0.1	0.102	0.104	0.106	0.108	0.106	0.109	0.11	0.111	0.113	0.115	0.117	0.119	0.121	0.123	0.127	0.129	0.132	0.134	0.137	0.139	0.141	0.144	0.145	0.148	0.149	0.154	0.155	0.156	0.161	0.162	0.166	0.165	0.168	0.173	0.176	0.178	0.181	0.184
261	ura3	D	2	CM	0.333mM PQ	23	0.333	20150517 PQ 3	0.117	0.112	0.115	0.12	0.122	0.126	0.13	0.124	0.131	0.13	0.131	0.132	0.135	0.137	0.139	0.142	0.143	0.145	0.15	0.153	0.155	0.158	0.16	0.162	0.167	0.168	0.171	0.174	0.177	0.181	0.184	0.186	0.186	0.191	0.192	0.196	0.199	0.201	0.203	0.209	0.211
262	ura3	D	3	CM	0.333mM PQ	23	0.333	20150517 PQ 3	0.122	0.115	0.118	0.121	0.123	0.126	0.131	0.124	0.131	0.128	0.129	0.13	0.133	0.136	0.137	0.14	0.142	0.146	0.149	0.151	0.154	0.155	0.159	0.161	0.165	0.166	0.168	0.171	0.174	0.178	0.182	0.182	0.187	0.189	0.19	0.196	0.201	0.203	0.209	0.21	0.214
102	ura3	A	1	CM		21	0	20150630 PQ 5	0.105	0.108	0.11	0.111	0.111	0.112	0.114	0.114	0.114	0.116	0.121	0.118	0.119	0.12	0.121	0.124	0.125	0.127	0.13	0.136	0.139	0.139	0.147	0.145	0.149	0.152	0.156	0.16	0.164	0.168	0.173	0.175	0.181	0.193	0.194	0.199	0.204	0.212	0.216	0.23	0.228
103	ura3	A	2	CM		21	0	20150630 PQ 5	0.101	0.102	0.104	0.104	0.105	0.106	0.107	0.108	0.109	0.111	0.114	0.112	0.114	0.115	0.116	0.119	0.12	0.122	0.125	0.129	0.132	0.134	0.139	0.14	0.144	0.149	0.153	0.157	0.161	0.165	0.169	0.174	0.18	0.187	0.191	0.2	0.205	0.212	0.218	0.229	0.234
104	ura3	A	3	CM		21	0	20150630 PQ 5	0.098	0.098	0.101	0.101	0.102	0.102	0.104	0.104	0.105	0.107	0.109	0.108	0.11	0.111	0.112	0.114	0.116	0.118	0.121	0.126	0.128	0.13	0.135	0.136	0.141	0.145	0.149	0.153	0.158	0.161	0.164	0.171	0.177	0.183	0.188	0.195	0.201	0.209	0.216	0.227	0.23
105	ura3	B	1	CM		21	0	20150630 PQ 5	0.094	0.095	0.096	0.097	0.098	0.098	0.1	0.1	0.101	0.103	0.104	0.105	0.106	0.108	0.109	0.111	0.114	0.116	0.119	0.124	0.127	0.129	0.134	0.136	0.141	0.145	0.15	0.156	0.159	0.163	0.166	0.173	0.18	0.188	0.193	0.201	0.208	0.215	0.221	0.232	0.233
106	ura3	B	2	CM		21	0	20150630 PQ 5	0.101	0.099	0.1	0.1	0.101	0.102	0.103	0.104	0.105	0.107	0.11	0.109	0.11	0.113	0.115	0.117	0.12	0.122	0.125	0.132	0.135	0.137	0.144	0.145	0.151	0.155	0.159	0.165	0.169	0.173	0.176	0.183	0.19	0.201	0.203	0.211	0.218	0.225	0.231	0.242	0.24
107	ura3	B	3	CM		21	0	20150630 PQ 5	0.099	0.098	0.1	0.1	0.1	0.101	0.103	0.103	0.104	0.105	0.107	0.108	0.109	0.112	0.113	0.116	0.118	0.121	0.124	0.13	0.134	0.136	0.142	0.144	0.15	0.155	0.159	0.164	0.168	0.174	0.174	0.183	0.191	0.2	0.204	0.212	0.216	0.226	0.228	0.242	0.241
108	ura3	C	1	CM		21	0	20150630 PQ 5	0.099	0.097	0.097	0.097	0.098	0.098	0.099	0.099	0.1	0.102	0.103	0.103	0.104	0.106	0.107	0.109	0.111	0.112	0.115	0.119	0.122	0.124	0.128	0.131	0.134	0.139	0.141	0.146	0.151	0.155	0.158	0.163	0.17	0.178	0.18	0.186	0.195	0.2	0.208	0.216	0.217
109	ura3	C	2	CM		21	0	20150630 PQ 5	0.101	0.099	0.099	0.1	0.1	0.101	0.102	0.102	0.103	0.105	0.108	0.106	0.107	0.109	0.111	0.113	0.114	0.116	0.119	0.126	0.129	0.128	0.136	0.135	0.139	0.144	0.148	0.153	0.154	0.161	0.164	0.171	0.178	0.189	0.189	0.198	0.206	0.207	0.215	0.229	0.229
111	ura3	C	3	CM		21	0	20150630 PQ 5	0.104	0.108	0.11	0.111	0.112	0.113	0.115	0.116	0.117	0.119	0.122	0.122	0.122	0.126	0.127	0.131	0.131	0.134	0.137	0.143	0.145	0.147	0.154	0.155	0.16	0.163	0.167	0.171	0.179	0.182	0.189	0.193	0.202	0.211	0.215	0.221	0.227	0.237	0.242	0.252	0.253
112	ura3	D	1	CM		21	0	20150630 PQ 5	0.105	0.103	0.106	0.107	0.109	0.11	0.112	0.114	0.116	0.118	0.124	0.122	0.124	0.129	0.131	0.135	0.138	0.142	0.147	0.159	0.165	0.164	0.175	0.176	0.182	0.187	0.194	0.199	0.211	0.216	0.228	0.234	0.246	0.26	0.261	0.266	0.276	0.286	0.292	0.309	0.314
113	ura3	D	2	CM		21	0	20150630 PQ 5	0.099	0.098	0.101	0.103	0.104	0.106	0.107	0.109	0.111	0.113	0.117	0.117	0.119	0.123	0.126	0.129	0.133	0.136	0.142	0.15	0.155	0.157	0.167	0.169	0.175	0.182	0.188	0.195	0.203	0.211	0.22	0.228	0.237	0.248	0.252	0.261	0.27	0.277	0.286	0.302	0.305
114	ura3	D	3	CM		21	0	20150630 PQ 5	0.1	0.098	0.101	0.103	0.104	0.105	0.107	0.109	0.111	0.113	0.117	0.118	0.12	0.124	0.127	0.131	0.134	0.138	0.144	0.151	0.156	0.159	0.168	0.171	0.177	0.185	0.192	0.199	0.208	0.215	0.224	0.232	0.24	0.252	0.257	0.267	0.274	0.281	0.289	0.305	0.307
115	idr1	A	1	CM		21	0	20150630 PQ 5	0.102	0.1	0.101	0.102	0.103	0.104	0.106	0.106	0.107	0.109	0.112	0.111	0.112	0.114	0.115	0.117	0.119	0.121	0.124	0.13	0.133	0.133	0.14	0.141	0.145	0.149	0.153	0.158	0.163	0.166	0.171	0.176	0.182	0.191	0.194	0.201	0.207	0.214	0.223	0.237	0.24
116	idr1	A	2	CM		21	0	20150630 PQ 5	0.102	0.1	0.102	0.103	0.103	0.104	0.106	0.107	0.107	0.109	0.111	0.11	0.111	0.113	0.114	0.117	0.119	0.12	0.123	0.128	0.13	0.133	0.138	0.14	0.145	0.15	0.154	0.159	0.164	0.167	0.171	0.177	0.183	0.19	0.196	0.202	0.21	0.215	0.221	0.234	0.238
117	idr1	A	3	CM		21	0	20150630 PQ 5	0.103	0.101	0.102	0.103	0.104	0.105	0.106	0.107	0.107	0.109	0.111	0.11	0.112	0.114	0.115	0.117	0.119	0.121	0.124	0.129	0.132	0.134	0.14	0.142	0.147	0.151	0.155	0.161	0.165	0.169	0.173	0.179	0.186	0.193	0.198	0.205	0.212	0.219	0.227	0.239	0.244
118	idr1	B	1	CM		21	0	20150630 PQ 5	0.102	0.099	0.1	0.101	0.101	0.101	0.102	0.102	0.103	0.104	0.106	0.105	0.105	0.107	0.108	0.109	0.11	0.111	0.113	0.117	0.118	0.12	0.124	0.125	0.128	0.131	0.135	0.139	0.143	0.146	0.15	0.155	0.159	0.164	0.167	0.173	0.177	0.181	0.186	0.198	0.2
119	idr1	B	2	CM		21	0	20150630 PQ 5	0.106	0.1	0.101	0.102	0.102	0.104	0.104	0.103	0.106	0.105	0.107	0.106	0.107	0.108	0.109	0.111	0.112	0.113	0.115	0.119	0.121	0.122	0.126	0.128	0.131	0.135	0.137	0.142	0.145	0.149	0.152	0.156	0.16	0.165	0.168	0.173	0.177	0.182	0.188	0.197	0.199
120	idr1	B	3	CM		21	0	20150630 PQ 5	0.102	0.101	0.101	0.101	0.102	0.102	0.103	0.103	0.104	0.105	0.106	0.106	0.107	0.108	0.109	0.11	0.112	0.113	0.114	0.118	0.119	0.12	0.125	0.125	0.128	0.131	0.133	0.137	0.14	0.143	0.145	0.147	0.15	0.157	0.156	0.16	0.163	0.166	0.171	0.181	0.181
121	idr1	C	1	CM		21	0	20150630 PQ 5	0.107	0.108	0.108	0.109	0.11	0.11	0.112	0.114	0.113	0.114	0.123	0.117	0.117	0.121	0.123	0.125	0.125	0.127	0.128	0.141	0.143	0.137	0.149	0.14	0.145	0.147	0.15	0.152	0.155	0.158	0.162	0.165	0.167	0.185	0.175	0.177	0.182	0.188	0.19	0.205	0.2
122	idr1	C	2	CM		21	0	20150630 PQ 5	0.107	0.104	0.105	0.106	0.108	0.108	0.109	0.109	0.11	0.111	0.115	0.113	0.114	0.116	0.118	0.119	0.12	0.121	0.124	0.131	0.133	0.131	0.139	0.137	0.141	0.144	0.148	0.152	0.156	0.159	0.163	0.167	0.173	0.184	0.182	0.187	0.193	0.198	0.204	0.219	0.219
123	idr1	C	3	CM		21	0	20150630 PQ 5	0.104	0.101	0.103	0.105	0.106	0.107	0.108	0.109	0.109	0.111	0.113	0.112	0.112	0.115	0.116	0.118	0.12	0.121	0.123	0.129	0.133	0.132	0.138	0.139	0.143	0.147	0.149	0.154	0.159	0.162	0.165	0.17	0.175	0.182	0.184	0.19	0.197	0.202	0.209	0.222	0.226
124	idr1	D	1	CM		21	0	20150630 PQ 5	0.101	0.099	0.101	0.102	0.103	0.104	0.105	0.106	0.107	0.108	0.11	0.109	0.11	0.112	0.113	0.115	0.117	0.118	0.12	0.125	0.127	0.128	0.133	0.134	0.138	0.141	0.144	0.148	0.152	0.155	0.159	0.163	0.167	0.175	0.177	0.182	0.187	0.191	0.197	0.209	0.213
125	idr1	D	2	CM		21	0	20150630 PQ 5	0.102	0.1	0.101	0.102	0.103	0.104	0.105	0.105	0.106	0.107	0.109	0.109	0.109	0.111	0.113	0.114	0.116	0.117	0.12	0.124	0.127	0.127	0.133	0.133	0.137	0.141	0.144	0.147	0.151	0.154	0.159	0.164	0.168	0.177	0.176	0.181	0.187	0.191	0.198	0.209	0.213
126	idr1	D	3	CM		21	0	20150630 PQ 5	0.103	0.1	0.101	0.102	0.103	0.104	0.106	0.106	0.107	0.108	0.11	0.109	0.111	0.112	0.113	0.115	0.117	0.118	0.12	0.125	0.128	0.128	0.134	0.135	0.139	0.141	0.144	0.149	0.153	0.156	0.16	0.165	0.169	0.178	0.179	0.185	0.19	0.195	0.202	0.215	0.218
127	idr2	A	1	CM		21	0	20150630 PQ 5	0.106	0.103	0.104	0.106	0.106	0.106	0.108	0.108	0.109	0.11	0.112	0.112	0.112	0.114	0.115	0.117	0.118	0.118	0.12	0.124	0.125	0.125	0.13	0.129	0.132	0.134	0.136	0.139	0.142	0.144	0.148	0.15	0.154	0.16	0.16	0.164	0.17	0.171	0.176	0.186	0.186
128	idr2	A	2	CM		21	0	20150630 PQ 5	0.109	0.105	0.106	0.106	0.107	0.108	0.109	0.109	0.11	0.112	0.114	0.113	0.114	0.115	0.117	0.118	0.118	0.12	0.121	0.127	0.128	0.127	0.132	0.131	0.133	0.137	0.139	0.142	0.144	0.148	0.151	0.154	0.157	0.165	0.163	0.168	0.171	0.174	0.179	0.19	0.19
129	idr2	A	3	CM		21	0	20150630 PQ 5	0.112	0.108	0.109	0.111	0.111	0.111	0.112	0.113	0.114	0.115	0.118	0.117	0.117	0.119	0.12	0.122	0.122	0.124	0.125	0.132	0.134	0.131	0.138	0.135	0.138	0.14	0.142	0.146	0.149	0.152	0.155	0.159	0.161	0.172	0.168	0.173	0.177	0.18	0.185	0.197	0.196
130	idr2	B	1	CM		21	0	20150630 PQ 5	0.099	0.097	0.098	0.099	0.1	0.1	0.101	0.102	0.103	0.103	0.105	0.105	0.105	0.106	0.107	0.108	0.109	0.11	0.111	0.115	0.116	0.115	0.119	0.118	0.121	0.123	0.125	0.128	0.129	0.131	0.135	0.137	0.14	0.146	0.146	0.149	0.151	0.154	0.158	0.166	0.165
131	idr2	B	2	CM		21	0	20150630 PQ 5	0.105	0.109	0.113	0.114	0.116	0.118	0.119	0.119	0.121	0.124	0.125	0.125	0.124	0.129	0.128	0.13	0.13	0.131	0.133	0.138	0.138	0.14	0.145	0.143	0.144	0.146	0.148	0.15	0.155	0.155	0.158	0.16	0.165	0.169	0.17	0.172	0.175	0.179	0.181	0.186	0.189
132	idr2	B	3	CM		21	0	20150630 PQ 5	0.106	0.105	0.108	0.11	0.111	0.112	0.113	0.114	0.114	0.119	0.123	0.12	0.119	0.122	0.122	0.124	0.125	0.125	0.127	0.136	0.138	0.133	0.143	0.135	0.138	0.14	0.143	0.145	0.149	0.151	0.155	0.156	0.16	0.172	0.167	0.167	0.175	0.178	0.183	0.195	0.19
133	idr2	C	1	CM		21	0	20150630 PQ 5	0.1	0.098	0.099	0.101	0.103	0.103	0.104	0.104	0.106	0.107	0.109	0.108	0.108	0.11	0.111	0.112	0.112	0.113	0.115	0.12	0.121	0.12	0.125	0.123	0.124	0.127	0.128	0.131	0.134	0.135	0.139	0.142	0.144	0.15	0.152	0.153	0.159	0.16	0.162	0.173	0.173
134	idr2	C	2	CM		21	0	20150630 PQ 5	0.098	0.096	0.099	0.1	0.101	0.101	0.102	0.103	0.104	0.105	0.106	0.106	0.106	0.107	0.109	0.109	0.11	0.11	0.113	0.117	0.118	0.117	0.121	0.12	0.122	0.123	0.126	0.128	0.131	0.132	0.136	0.138	0.141	0.147	0.147	0.15	0.152	0.154	0.157	0.166	0.165
135	idr2	C	3	CM		21	0	20150630 PQ 5	0.1	0.098	0.1	0.101	0.103	0.103	0.104	0.105	0.105	0.107	0.109	0.109	0.109	0.111	0.112	0.113	0.113	0.114	0.117	0.121	0.122	0.121	0.126	0.124	0.126	0.128	0.129	0.132	0.134	0.137	0.14	0.142	0.145	0.151	0.152	0.153	0.158	0.16	0.163	0.172	0.172
136	idr2	D	1	CM		21	0	20150630 PQ 5	0.1	0.097	0.098	0.099	0.1	0.101	0.102	0.103	0.104	0.105	0.106	0.107	0.107	0.109	0.11	0.112	0.113	0.114	0.117	0.121	0.122	0.122	0.126	0.127	0.13	0.132	0.135	0.137	0.141	0.144	0.149	0.152	0.156	0.161	0.163	0.164	0.17	0.174	0.179	0.188	0.19
137	idr2	D	2	CM		21	0	20150630 PQ 5	0.1	0.097	0.099	0.103	0.138	0.183	0.12	0.205	0.206	0.183	0.204	0.185	0.109	0.114	0.119	0.133	0.115	0.115	0.117	0.122	0.124	0.123	0.129	0.129	0.131	0.134	0.137	0.14	0.144	0.147	0.15	0.155	0.158	0.164	0.166	0.17	0.176	0.178	0.184	0.194	0.196
138	idr2	D	3	CM		21	0	20150630 PQ 5	0.102	0.099	0.1	0.101	0.102	0.102	0.103	0.104	0.105	0.107	0.108	0.109	0.109	0.111	0.112	0.114	0.116	0.116	0.119	0.124	0.125	0.125	0.13	0.13	0.133	0.136	0.139	0.142	0.146	0.149	0.154	0.157	0.16	0.167	0.168	0.172	0.178	0.182	0.186	0.198	0.198
139	sirR	A	1	CM		21	0	20150630 PQ 5	0.105	0.101	0.102	0.102	0.103	0.103	0.104	0.105	0.106	0.108	0.11	0.11	0.112	0.114	0.116	0.118	0.121	0.124	0.128	0.134	0.138	0.141	0.148	0.151	0.157	0.162	0.167	0.173	0.178	0.184	0.191	0.196	0.204	0.212	0.216	0.222	0.23	0.237	0.245	0.259	0.265
140	sirR	A	2	CM		21	0	20150630 PQ 5	0.104	0.103	0.104	0.104	0.104	0.105	0.106	0.106	0.107	0.109	0.111	0.111	0.113	0.115	0.117	0.12	0.123	0.125	0.128	0.135	0.139	0.14	0.148	0.149	0.153	0.158	0.161	0.168	0.172	0.177	0.18	0.19	0.193	0.202	0.2	0.208	0.214	0.214	0.22	0.23	0.228
141	sirR	A	3	CM		21	0	20150630 PQ 5	0.113	0.116	0.118	0.12	0.12	0.123	0.124	0.126	0.128	0.129	0.141	0.133	0.135	0.141	0.14	0.142	0.147	0.151	0.154	0.168	0.175	0.168	0.185	0.178	0.184	0.187	0.192	0.197	0.202	0.208	0.212	0.225	0.228	0.247	0.243	0.249	0.253	0.264	0.266	0.281	0.278
142	sirR	B	1	CM		21	0	20150630 PQ 5	0.114	0.113	0.115	0.116	0.117	0.118	0.12	0.122	0.124	0.124	0.132	0.128	0.129	0.134	0.135	0.136	0.141	0.144	0.148	0.16	0.164	0.164	0.175	0.174	0.178	0.182	0.189	0.193	0.201	0.204	0.211	0.221	0.228	0.239	0.24	0.247	0.254	0.261	0.268	0.283	0.285
143	sirR	B	2	CM		21	0	20150630 PQ 5	0.109	0.107	0.109	0.11	0.111	0.112	0.114	0.115	0.117	0.118	0.122	0.122	0.123	0.127	0.129	0.131	0.136	0.14	0.143	0.15	0.156	0.159	0.168	0.169	0.175	0.179	0.184	0.191	0.196	0.202	0.21	0.218	0.226	0.235	0.24	0.246	0.253	0.261	0.268	0.282	0.287
144	sirR	B	3	CM		21	0	20150630 PQ 5	0.107	0.105	0.107	0.108	0.108	0.11	0.112	0.113	0.114	0.116	0.119	0.119	0.12	0.124	0.126	0.129	0.133	0.137	0.14	0.148	0.153	0.155	0.164	0.165	0.17	0.174	0.179	0.185	0.192	0.199	0.205	0.213	0.22	0.23	0.234	0.241	0.25	0.255	0.264	0.276	0.28
145	sirR	C	1	CM		21	0	20150630 PQ 5	0.101	0.1	0.101	0.101	0.102	0.104	0.105	0.106	0.107	0.108	0.11	0.11	0.112	0.114	0.116	0.117	0.121	0.123	0.126	0.132	0.137	0.137	0.144	0.146	0.151	0.155	0.159	0.164	0.169	0.173	0.179	0.184	0.19	0.201	0.205	0.212	0.219	0.224	0.233	0.243	0.248
146	sirR	C	2	CM		21	0	20150630 PQ 5	0.105	0.102	0.102	0.103	0.103	0.105	0.106	0.106	0.108	0.109	0.113	0.111	0.113	0.115	0.117	0.119	0.122	0.124	0.128	0.136	0.14	0.14	0.149	0.149	0.154	0.158	0.162	0.167	0.171	0.176	0.182	0.189	0.194	0.206	0.21	0.216	0.223	0.229	0.236	0.249	0.251
147	sirR	C	3	CM		21	0	20150630 PQ 5	0.105	0.102	0.103	0.103	0.104	0.105	0.107	0.107	0.108	0.11	0.113	0.113	0.114	0.116	0.118	0.12	0.124	0.126	0.13	0.137	0.141	0.141	0.149	0.151	0.155	0.16	0.163	0.169	0.174	0.179	0.185	0.192	0.197	0.209	0.212	0.22	0.228	0.232	0.239	0.25	0.255
148	sirR	D	1	CM		21	0	20150630 PQ 5	0.105	0.101	0.102	0.103	0.104	0.104	0.106	0.107	0.108	0.109	0.112	0.112	0.113	0.116	0.118	0.12	0.123	0.127	0.13	0.138	0.142	0.143	0.152	0.153	0.157	0.162	0.166	0.172	0.176	0.182	0.189	0.195	0.202	0.214	0.217	0.222	0.23	0.235	0.242	0.257	0.261
149	sirR	D	2	CM		21	0	20150630 PQ 5	0.109	0.105	0.107	0.107	0.108	0.109	0.111	0.111	0.111	0.113	0.119	0.116	0.117	0.12	0.122	0.124	0.127	0.131	0.135	0.145	0.149	0.151	0.16	0.16	0.164	0.169	0.174	0.18	0.186	0.191	0.199	0.205	0.212	0.223	0.224	0.231	0.239	0.244	0.252	0.267	0.272
150	sirR	D	3	CM		21	0	20150630 PQ 5	0.107	0.105	0.106	0.106	0.107	0.108	0.109	0.11	0.111	0.113	0.116	0.115	0.117	0.12	0.122	0.124	0.128	0.131	0.135	0.144	0.148	0.149	0.158	0.158	0.162	0.167	0.172	0.177	0.182	0.188	0.195	0.202	0.207	0.218	0.216	0.222	0.227	0.233	0.239	0.249	0.249
227	ura3	A	1	CM	0.333mM PQ	21	0.333	20150630 PQ 5	0.103	0.098	0.1	0.1	0.1	0.101	0.102	0.103	0.104	0.104	0.107	0.105	0.107	0.108	0.109	0.111	0.112	0.114	0.116	0.12	0.122	0.122	0.127	0.127	0.129	0.132	0.134	0.137	0.137	0.138	0.141	0.143	0.145	0.149	0.149	0.152	0.154	0.155	0.158	0.164	0.164
228	ura3	A	2	CM	0.333mM PQ	21	0.333	20150630 PQ 5	0.108	0.102	0.103	0.103	0.103	0.104	0.105	0.106	0.107	0.108	0.111	0.108	0.11	0.111	0.113	0.114	0.116	0.117	0.12	0.125	0.127	0.126	0.131	0.13	0.132	0.134	0.135	0.138	0.139	0.141	0.143	0.146	0.148	0.153	0.153	0.155	0.157	0.159	0.161	0.168	0.167
229	ura3	A	3	CM	0.333mM PQ	21	0.333	20150630 PQ 5	0.117	0.104	0.106	0.106	0.106	0.107	0.107	0.109	0.109	0.11	0.116	0.111	0.113	0.114	0.116	0.117	0.119	0.121	0.123	0.13	0.132	0.13	0.136	0.134	0.135	0.138	0.139	0.141	0.143	0.145	0.147	0.15	0.152	0.159	0.157	0.159	0.161	0.163	0.165	0.174	0.171
230	ura3	B	1	CM	0.333mM PQ	21	0.333	20150630 PQ 5	0.107	0.102	0.102	0.102	0.103	0.104	0.105	0.106	0.107	0.108	0.111	0.11	0.112	0.114	0.116	0.118	0.12	0.122	0.125	0.129	0.132	0.132	0.136	0.136	0.138	0.141	0.143	0.144	0.147	0.149	0.15	0.153	0.155	0.161	0.16	0.162	0.166	0.168	0.171	0.179	0.178
231	ura3	B	2	CM	0.333mM PQ	21	0.333	20150630 PQ 5	0.117	0.115	0.117	0.118	0.12	0.119	0.123	0.125	0.127	0.129	0.133	0.132	0.134	0.137	0.139	0.14	0.143	0.146	0.149	0.154	0.155	0.156	0.16	0.161	0.161	0.163	0.166	0.167	0.172	0.173	0.175	0.178	0.181	0.186	0.185	0.188	0.191	0.191	0.197	0.202	0.203
232	ura3	B	3	CM	0.333mM PQ	21	0.333	20150630 PQ 5	0.118	0.11	0.113	0.114	0.115	0.115	0.118	0.119	0.12	0.122	0.129	0.124	0.126	0.129	0.13	0.132	0.136	0.138	0.141	0.151	0.154	0.148	0.159	0.153	0.155	0.157	0.158	0.162	0.165	0.165	0.168	0.171	0.174	0.185	0.18	0.183	0.187	0.189	0.192	0.206	0.198
233	ura3	C	1	CM	0.333mM PQ	21	0.333	20150630 PQ 5	0.104	0.099	0.102	0.102	0.104	0.104	0.106	0.108	0.109	0.11	0.114	0.111	0.113	0.114	0.115	0.117	0.12	0.121	0.123	0.129	0.132	0.129	0.137	0.135	0.136	0.139	0.14	0.141	0.144	0.145	0.148	0.151	0.153	0.159	0.156	0.158	0.162	0.164	0.166	0.176	0.172
234	ura3	C	2	CM	0.333mM PQ	21	0.333	20150630 PQ 5	0.104	0.1	0.102	0.102	0.103	0.104	0.105	0.106	0.107	0.109	0.111	0.11	0.112	0.113	0.113	0.115	0.118	0.12	0.123	0.127	0.129	0.128	0.134	0.133	0.134	0.136	0.138	0.139	0.142	0.144	0.146	0.149	0.151	0.155	0.155	0.158	0.16	0.162	0.165	0.17	0.17
235	ura3	C	3	CM	0.333mM PQ	21	0.333	20150630 PQ 5	0.106	0.101	0.104	0.105	0.105	0.106	0.107	0.109	0.11	0.111	0.116	0.112	0.115	0.116	0.117	0.12	0.122	0.123	0.127	0.132	0.134	0.133	0.138	0.136	0.139	0.141	0.142	0.144	0.147	0.149	0.151	0.154	0.156	0.162	0.161	0.163	0.166	0.167	0.17	0.178	0.176
236	ura3	D	1	CM	0.333mM PQ	21	0.333	20150630 PQ 5	0.109	0.102	0.104	0.105	0.108	0.109	0.111	0.113	0.114	0.116	0.12	0.119	0.123	0.126	0.129	0.132	0.136	0.139	0.143	0.148	0.15	0.151	0.156	0.158	0.159	0.161	0.165	0.169	0.171	0.171	0.175	0.177	0.18	0.186	0.187	0.19	0.194	0.197	0.2	0.208	0.21
237	ura3	D	2	CM	0.333mM PQ	21	0.333	20150630 PQ 5	0.108	0.102	0.105	0.106	0.108	0.109	0.11	0.113	0.115	0.116	0.12	0.12	0.123	0.126	0.129	0.132	0.136	0.139	0.142	0.147	0.148	0.149	0.154	0.154	0.156	0.159	0.161	0.164	0.167	0.168	0.171	0.175	0.178	0.184	0.185	0.189	0.192	0.195	0.199	0.206	0.207
238	ura3	D	3	CM	0.333mM PQ	21	0.333	20150630 PQ 5	0.116	0.106	0.108	0.109	0.111	0.111	0.113	0.115	0.117	0.119	0.124	0.123	0.126	0.129	0.132	0.136	0.139	0.141	0.146	0.15	0.152	0.153	0.157	0.158	0.159	0.163	0.164	0.167	0.171	0.173	0.176	0.18	0.183	0.189	0.19	0.193	0.197	0.2	0.204	0.211	0.212
239	idr1	A	1	CM	0.333mM PQ	21	0.333	20150630 PQ 5	0.114	0.104	0.105	0.105	0.105	0.106	0.107	0.108	0.109	0.11	0.113	0.111	0.112	0.113	0.115	0.116	0.117	0.119	0.121	0.125	0.127	0.125	0.13	0.129	0.13	0.132	0.132	0.134	0.136	0.137	0.139	0.141	0.141	0.146	0.144	0.146	0.147	0.147	0.149	0.155	0.153
240	idr1	A	2	CM	0.333mM PQ	21	0.333	20150630 PQ 5	0.112	0.105	0.105	0.105	0.106	0.106	0.107	0.108	0.109	0.11	0.114	0.111	0.112	0.113	0.115	0.116	0.117	0.119	0.121	0.125	0.127	0.124	0.13	0.127	0.129	0.13	0.131	0.132	0.134	0.136	0.137	0.138	0.139	0.144	0.142	0.142	0.144	0.144	0.146	0.152	0.148
241	idr1	A	3	CM	0.333mM PQ	21	0.333	20150630 PQ 5	0.123	0.119	0.122	0.125	0.127	0.129	0.13	0.131	0.133	0.135	0.146	0.137	0.138	0.14	0.142	0.144	0.146	0.147	0.15	0.165	0.167	0.156	0.17	0.16	0.162	0.164	0.165	0.167	0.17	0.171	0.173	0.174	0.176	0.192	0.18	0.178	0.181	0.181	0.182	0.2	0.186
242	idr1	B	1	CM	0.333mM PQ	21	0.333	20150630 PQ 5	0.115	0.108	0.11	0.11	0.112	0.113	0.114	0.115	0.115	0.117	0.123	0.117	0.119	0.12	0.121	0.122	0.124	0.124	0.126	0.135	0.137	0.13	0.14	0.133	0.134	0.136	0.138	0.139	0.141	0.142	0.143	0.145	0.146	0.156	0.149	0.149	0.151	0.152	0.154	0.166	0.157
243	idr1	B	2	CM	0.333mM PQ	21	0.333	20150630 PQ 5	0.11	0.103	0.105	0.105	0.106	0.108	0.109	0.109	0.11	0.111	0.114	0.111	0.112	0.113	0.114	0.115	0.116	0.117	0.119	0.124	0.126	0.123	0.129	0.126	0.128	0.13	0.13	0.132	0.133	0.134	0.135	0.137	0.138	0.144	0.14	0.141	0.143	0.144	0.146	0.153	0.149
244	idr1	B	3	CM	0.333mM PQ	21	0.333	20150630 PQ 5	0.104	0.1	0.102	0.103	0.103	0.105	0.106	0.106	0.107	0.108	0.111	0.108	0.11	0.11	0.111	0.112	0.114	0.114	0.116	0.121	0.122	0.12	0.125	0.123	0.125	0.126	0.127	0.128	0.13	0.13	0.131	0.133	0.134	0.139	0.137	0.138	0.139	0.14	0.142	0.148	0.145
245	idr1	C	1	CM	0.333mM PQ	21	0.333	20150630 PQ 5	0.103	0.099	0.101	0.102	0.102	0.103	0.104	0.105	0.106	0.107	0.11	0.107	0.108	0.11	0.11	0.112	0.113	0.115	0.116	0.121	0.122	0.121	0.126	0.124	0.125	0.127	0.128	0.129	0.131	0.132	0.133	0.135	0.136	0.14	0.139	0.139	0.141	0.142	0.144	0.15	0.147
246	idr1	C	2	CM	0.333mM PQ	21	0.333	20150630 PQ 5	0.113	0.103	0.104	0.104	0.105	0.106	0.107	0.108	0.109	0.11	0.114	0.11	0.112	0.113	0.113	0.115	0.117	0.117	0.12	0.125	0.127	0.125	0.131	0.128	0.129	0.13	0.131	0.132	0.134	0.135	0.136	0.138	0.139	0.145	0.142	0.144	0.145	0.146	0.148	0.155	0.151
247	idr1	C	3	CM	0.333mM PQ	21	0.333	20150630 PQ 5	0.106	0.102	0.103	0.104	0.105	0.105	0.106	0.107	0.108	0.109	0.112	0.11	0.112	0.113	0.113	0.115	0.117	0.117	0.12	0.125	0.126	0.124	0.129	0.127	0.128	0.129	0.131	0.132	0.134	0.134	0.135	0.137	0.139	0.144	0.142	0.143	0.144	0.146	0.147	0.153	0.151
248	idr1	D	1	CM	0.333mM PQ	21	0.333	20150630 PQ 5	0.113	0.103	0.104	0.104	0.104	0.106	0.106	0.108	0.107	0.109	0.113	0.109	0.11	0.112	0.112	0.114	0.116	0.116	0.119	0.124	0.125	0.123	0.128	0.125	0.126	0.127	0.128	0.129	0.131	0.132	0.133	0.134	0.136	0.141	0.139	0.139	0.141	0.142	0.144	0.151	0.148
249	idr1	D	2	CM	0.333mM PQ	21	0.333	20150630 PQ 5	0.124	0.106	0.106	0.106	0.107	0.108	0.108	0.109	0.11	0.111	0.116	0.112	0.113	0.114	0.115	0.116	0.118	0.119	0.121	0.127	0.128	0.125	0.131	0.128	0.129	0.13	0.131	0.132	0.134	0.135	0.136	0.137	0.14	0.145	0.142	0.142	0.144	0.146	0.147	0.154	0.151
250	idr1	D	3	CM	0.333mM PQ	21	0.333	20150630 PQ 5	0.126	0.11	0.109	0.109	0.11	0.11	0.111	0.111	0.112	0.113	0.117	0.114	0.114	0.115	0.117	0.117	0.119	0.12	0.122	0.127	0.129	0.126	0.132	0.128	0.129	0.13	0.131	0.132	0.134	0.135	0.136	0.137	0.138	0.145	0.141	0.142	0.144	0.145	0.147	0.155	0.15
251	idr2	A	1	CM	0.333mM PQ	21	0.333	20150630 PQ 5	0.128	0.125	0.129	0.131	0.134	0.135	0.138	0.14	0.142	0.144	0.148	0.147	0.148	0.149	0.151	0.152	0.154	0.155	0.156	0.162	0.163	0.161	0.165	0.165	0.165	0.168	0.169	0.17	0.171	0.173	0.172	0.175	0.176	0.182	0.179	0.18	0.181	0.183	0.185	0.189	0.188
252	idr2	A	2	CM	0.333mM PQ	21	0.333	20150630 PQ 5	0.139	0.123	0.129	0.13	0.13	0.133	0.135	0.136	0.136	0.138	0.15	0.141	0.141	0.142	0.145	0.145	0.148	0.149	0.15	0.165	0.166	0.156	0.17	0.16	0.16	0.162	0.163	0.164	0.167	0.167	0.168	0.17	0.172	0.187	0.176	0.177	0.179	0.18	0.181	0.197	0.184
253	idr2	A	3	CM	0.333mM PQ	21	0.333	20150630 PQ 5	0.119	0.111	0.114	0.116	0.116	0.118	0.119	0.121	0.121	0.122	0.13	0.124	0.125	0.127	0.128	0.129	0.131	0.131	0.135	0.142	0.145	0.138	0.148	0.142	0.143	0.145	0.147	0.147	0.148	0.149	0.15	0.152	0.154	0.164	0.157	0.157	0.16	0.162	0.163	0.175	0.165
254	idr2	B	1	CM	0.333mM PQ	21	0.333	20150630 PQ 5	0.115	0.106	0.108	0.108	0.11	0.111	0.112	0.112	0.113	0.114	0.118	0.115	0.116	0.117	0.118	0.119	0.121	0.121	0.124	0.129	0.132	0.126	0.133	0.13	0.131	0.133	0.134	0.136	0.137	0.139	0.14	0.142	0.142	0.15	0.144	0.147	0.148	0.149	0.152	0.16	0.154
255	idr2	B	2	CM	0.333mM PQ	21	0.333	20150630 PQ 5	0.119	0.11	0.113	0.113	0.114	0.115	0.116	0.118	0.118	0.119	0.125	0.119	0.121	0.122	0.124	0.125	0.126	0.127	0.129	0.138	0.139	0.133	0.142	0.136	0.138	0.139	0.141	0.142	0.142	0.144	0.145	0.147	0.147	0.159	0.152	0.152	0.154	0.154	0.156	0.167	0.16
256	idr2	B	3	CM	0.333mM PQ	21	0.333	20150630 PQ 5	0.118	0.109	0.11	0.111	0.112	0.113	0.114	0.115	0.116	0.116	0.12	0.117	0.119	0.119	0.12	0.121	0.123	0.123	0.125	0.13	0.131	0.129	0.135	0.132	0.133	0.136	0.137	0.138	0.139	0.14	0.141	0.142	0.143	0.151	0.147	0.148	0.15	0.151	0.153	0.16	0.155
257	idr2	C	1	CM	0.333mM PQ	21	0.333	20150630 PQ 5	0.119	0.108	0.11	0.11	0.111	0.112	0.113	0.114	0.115	0.115	0.119	0.117	0.117	0.118	0.119	0.12	0.121	0.123	0.124	0.13	0.131	0.127	0.133	0.13	0.131	0.133	0.134	0.136	0.136	0.138	0.139	0.14	0.141	0.148	0.144	0.145	0.146	0.146	0.149	0.158	0.152
258	idr2	C	2	CM	0.333mM PQ	21	0.333	20150630 PQ 5	0.115	0.107	0.11	0.11	0.112	0.112	0.113	0.115	0.115	0.116	0.12	0.117	0.118	0.119	0.12	0.12	0.122	0.123	0.124	0.13	0.13	0.128	0.133	0.131	0.131	0.134	0.135	0.137	0.138	0.139	0.14	0.142	0.142	0.149	0.145	0.146	0.147	0.147	0.15	0.159	0.153
259	idr2	C	3	CM	0.333mM PQ	21	0.333	20150630 PQ 5	0.134	0.112	0.113	0.113	0.113	0.114	0.115	0.115	0.116	0.117	0.121	0.119	0.119	0.121	0.121	0.122	0.123	0.124	0.126	0.131	0.132	0.129	0.134	0.131	0.133	0.135	0.137	0.138	0.138	0.14	0.141	0.143	0.143	0.15	0.147	0.148	0.148	0.149	0.151	0.159	0.153
260	idr2	D	1	CM	0.333mM PQ	21	0.333	20150630 PQ 5	0.135	0.112	0.111	0.11	0.111	0.111	0.112	0.113	0.114	0.115	0.118	0.116	0.117	0.118	0.119	0.12	0.122	0.123	0.125	0.13	0.131	0.128	0.134	0.131	0.132	0.134	0.135	0.137	0.139	0.141	0.142	0.143	0.143	0.152	0.147	0.148	0.149	0.149	0.152	0.162	0.155
261	idr2	D	2	CM	0.333mM PQ	21	0.333	20150630 PQ 5	0.12	0.116	0.119	0.123	0.125	0.126	0.129	0.128	0.13	0.132	0.143	0.134	0.136	0.138	0.139	0.142	0.143	0.145	0.147	0.161	0.163	0.152	0.168	0.157	0.159	0.162	0.164	0.165	0.167	0.169	0.171	0.172	0.174	0.19	0.178	0.178	0.181	0.18	0.183	0.201	0.187
262	idr2	D	3	CM	0.333mM PQ	21	0.333	20150630 PQ 5	0.127	0.118	0.12	0.123	0.125	0.125	0.129	0.129	0.131	0.133	0.143	0.135	0.137	0.139	0.141	0.142	0.144	0.146	0.147	0.16	0.16	0.153	0.165	0.157	0.158	0.16	0.162	0.163	0.164	0.165	0.167	0.169	0.171	0.183	0.174	0.176	0.179	0.178	0.181	0.196	0.186
263	sirR	A	1	CM	0.333mM PQ	21	0.333	20150630 PQ 5	0.125	0.115	0.117	0.119	0.12	0.121	0.123	0.124	0.125	0.127	0.135	0.131	0.132	0.134	0.137	0.138	0.141	0.144	0.145	0.156	0.157	0.153	0.163	0.158	0.159	0.16	0.162	0.163	0.165	0.167	0.168	0.17	0.172	0.183	0.178	0.179	0.183	0.183	0.187	0.199	0.192
264	sirR	A	2	CM	0.333mM PQ	21	0.333	20150630 PQ 5	0.121	0.111	0.112	0.113	0.113	0.124	0.119	0.116	0.131	0.119	0.125	0.123	0.123	0.125	0.127	0.129	0.132	0.134	0.136	0.146	0.146	0.142	0.151	0.146	0.148	0.15	0.151	0.153	0.155	0.156	0.158	0.159	0.161	0.171	0.166	0.168	0.171	0.171	0.175	0.187	0.181
265	sirR	A	3	CM	0.333mM PQ	21	0.333	20150630 PQ 5	0.124	0.114	0.115	0.115	0.116	0.116	0.118	0.119	0.12	0.122	0.13	0.125	0.126	0.128	0.131	0.133	0.135	0.137	0.14	0.152	0.152	0.145	0.157	0.15	0.151	0.153	0.155	0.156	0.158	0.16	0.161	0.164	0.166	0.176	0.17	0.172	0.175	0.176	0.179	0.192	0.184
266	sirR	B	1	CM	0.333mM PQ	21	0.333	20150630 PQ 5	0.136	0.119	0.12	0.121	0.122	0.122	0.124	0.125	0.126	0.129	0.139	0.131	0.133	0.135	0.138	0.14	0.143	0.145	0.148	0.162	0.163	0.154	0.169	0.159	0.161	0.163	0.166	0.168	0.172	0.175	0.177	0.181	0.184	0.199	0.194	0.199	0.203	0.205	0.21	0.227	0.218
267	sirR	B	2	CM	0.333mM PQ	21	0.333	20150630 PQ 5	0.126	0.114	0.115	0.116	0.117	0.118	0.119	0.12	0.121	0.123	0.129	0.125	0.127	0.129	0.132	0.134	0.137	0.14	0.142	0.149	0.15	0.147	0.155	0.151	0.153	0.155	0.158	0.16	0.164	0.167	0.17	0.174	0.177	0.188	0.186	0.19	0.194	0.196	0.2	0.212	0.208
268	sirR	B	3	CM	0.333mM PQ	21	0.333	20150630 PQ 5	0.125	0.113	0.114	0.115	0.115	0.116	0.118	0.118	0.119	0.122	0.127	0.124	0.126	0.128	0.131	0.133	0.136	0.139	0.141	0.149	0.15	0.147	0.155	0.151	0.153	0.155	0.158	0.16	0.164	0.166	0.169	0.173	0.177	0.189	0.186	0.19	0.193	0.195	0.2	0.213	0.209
269	sirR	C	1	CM	0.333mM PQ	21	0.333	20150630 PQ 5	0.125	0.11	0.11	0.111	0.111	0.112	0.113	0.113	0.114	0.116	0.123	0.118	0.119	0.121	0.123	0.125	0.127	0.129	0.131	0.141	0.142	0.138	0.147	0.142	0.144	0.145	0.147	0.149	0.152	0.154	0.156	0.159	0.161	0.172	0.168	0.17	0.175	0.177	0.182	0.195	0.19
270	sirR	C	2	CM	0.333mM PQ	21	0.333	20150630 PQ 5	0.124	0.11	0.11	0.111	0.112	0.112	0.113	0.114	0.115	0.117	0.122	0.118	0.12	0.122	0.123	0.125	0.127	0.129	0.132	0.14	0.142	0.138	0.147	0.142	0.144	0.145	0.147	0.149	0.151	0.153	0.155	0.158	0.16	0.171	0.166	0.169	0.173	0.175	0.18	0.193	0.187
271	sirR	C	3	CM	0.333mM PQ	21	0.333	20150630 PQ 5	0.125	0.125	0.129	0.131	0.133	0.135	0.138	0.139	0.142	0.145	0.149	0.148	0.149	0.151	0.154	0.157	0.158	0.16	0.163	0.171	0.173	0.171	0.176	0.175	0.175	0.177	0.179	0.181	0.184	0.185	0.188	0.191	0.194	0.202	0.199	0.203	0.206	0.209	0.212	0.22	0.22
272	sirR	D	1	CM	0.333mM PQ	21	0.333	20150630 PQ 5	0.148	0.13	0.134	0.135	0.137	0.139	0.14	0.141	0.142	0.145	0.162	0.148	0.148	0.151	0.155	0.156	0.158	0.16	0.163	0.183	0.185	0.171	0.189	0.175	0.175	0.178	0.179	0.18	0.184	0.186	0.188	0.192	0.196	0.215	0.203	0.205	0.211	0.214	0.215	0.237	0.222
273	sirR	D	2	CM	0.333mM PQ	21	0.333	20150630 PQ 5	0.125	0.117	0.119	0.12	0.122	0.124	0.125	0.127	0.128	0.131	0.143	0.134	0.136	0.138	0.142	0.144	0.145	0.148	0.151	0.165	0.166	0.157	0.171	0.161	0.163	0.164	0.168	0.169	0.173	0.174	0.178	0.181	0.185	0.198	0.192	0.196	0.2	0.203	0.206	0.221	0.212
274	sirR	D	3	CM	0.333mM PQ	21	0.333	20150630 PQ 5	0.134	0.123	0.125	0.126	0.129	0.13	0.132	0.133	0.135	0.138	0.15	0.141	0.143	0.145	0.148	0.15	0.152	0.155	0.158	0.172	0.173	0.163	0.177	0.168	0.168	0.17	0.173	0.176	0.179	0.181	0.184	0.187	0.19	0.204	0.197	0.203	0.205	0.208	0.212	0.228	0.219
102	rosR	A	1	CM		41	0	20150607 PQ 4	0.094	0.097	0.099	0.1	0.102	0.103	0.106	0.109	0.11	0.114	0.116	0.122	0.125	0.129	0.134	0.14	0.145	0.149	0.156	0.162	0.165	0.175	0.178	0.189	0.195	0.204	0.21	0.215	0.221	0.228	0.233	0.237	0.244	0.251	0.258	0.263	0.266	0.272	0.278	0.287	0.294
103	rosR	A	2	CM		41	0	20150607 PQ 4	0.093	0.097	0.098	0.099	0.101	0.103	0.106	0.108	0.11	0.114	0.116	0.121	0.124	0.129	0.135	0.139	0.145	0.149	0.156	0.162	0.167	0.175	0.179	0.188	0.195	0.203	0.21	0.218	0.223	0.229	0.236	0.241	0.249	0.256	0.262	0.27	0.275	0.277	0.286	0.29	0.291
104	rosR	A	3	CM		41	0	20150607 PQ 4	0.094	0.097	0.098	0.1	0.101	0.104	0.106	0.109	0.111	0.114	0.116	0.122	0.125	0.131	0.136	0.141	0.146	0.151	0.159	0.163	0.17	0.176	0.181	0.189	0.196	0.202	0.211	0.219	0.223	0.229	0.234	0.239	0.244	0.25	0.257	0.263	0.267	0.268	0.274	0.281	0.283
105	rosR	B	1	CM		41	0	20150607 PQ 4	0.093	0.096	0.098	0.099	0.101	0.103	0.105	0.108	0.111	0.115	0.117	0.123	0.126	0.132	0.136	0.142	0.146	0.153	0.158	0.165	0.169	0.177	0.183	0.191	0.197	0.206	0.212	0.219	0.224	0.23	0.235	0.239	0.246	0.252	0.257	0.262	0.265	0.268	0.274	0.283	0.286
106	rosR	B	2	CM		41	0	20150607 PQ 4	0.094	0.097	0.099	0.1	0.102	0.104	0.106	0.11	0.113	0.116	0.119	0.124	0.127	0.135	0.138	0.144	0.148	0.154	0.162	0.166	0.172	0.178	0.185	0.193	0.199	0.209	0.214	0.222	0.227	0.232	0.237	0.241	0.249	0.255	0.259	0.264	0.266	0.27	0.274	0.282	0.285
107	rosR	B	3	CM		41	0	20150607 PQ 4	0.098	0.1	0.102	0.103	0.105	0.108	0.11	0.114	0.117	0.121	0.125	0.13	0.134	0.141	0.146	0.152	0.157	0.163	0.168	0.174	0.18	0.192	0.197	0.204	0.214	0.218	0.226	0.232	0.237	0.243	0.248	0.252	0.259	0.262	0.268	0.27	0.275	0.277	0.283	0.29	0.296
108	rosR	C	1	CM		41	0	20150607 PQ 4	0.094	0.096	0.097	0.097	0.099	0.101	0.102	0.106	0.107	0.111	0.112	0.117	0.12	0.125	0.129	0.134	0.138	0.143	0.149	0.155	0.158	0.166	0.172	0.18	0.186	0.193	0.201	0.21	0.214	0.219	0.224	0.228	0.233	0.238	0.244	0.248	0.252	0.255	0.257	0.264	0.265
109	rosR	C	2	CM		41	0	20150607 PQ 4	0.098	0.101	0.101	0.102	0.104	0.106	0.107	0.111	0.111	0.115	0.117	0.123	0.125	0.13	0.136	0.141	0.144	0.152	0.158	0.162	0.164	0.174	0.181	0.188	0.195	0.203	0.209	0.216	0.221	0.224	0.229	0.229	0.233	0.241	0.249	0.248	0.254	0.257	0.258	0.272	0.273
111	rosR	C	3	CM		41	0	20150607 PQ 4	0.101	0.099	0.102	0.102	0.103	0.105	0.106	0.111	0.111	0.116	0.118	0.123	0.126	0.13	0.136	0.141	0.147	0.151	0.158	0.164	0.169	0.178	0.183	0.196	0.195	0.206	0.215	0.217	0.224	0.229	0.237	0.238	0.246	0.252	0.259	0.268	0.272	0.273	0.28	0.286	0.292
112	rosR	D	1	CM		41	0	20150607 PQ 4	0.11	0.111	0.112	0.112	0.115	0.116	0.118	0.122	0.122	0.127	0.128	0.134	0.137	0.14	0.146	0.152	0.157	0.162	0.168	0.174	0.178	0.187	0.193	0.201	0.207	0.214	0.222	0.23	0.236	0.24	0.253	0.257	0.266	0.277	0.28	0.292	0.295	0.298	0.311	0.32	0.319
113	rosR	D	2	CM		41	0	20150607 PQ 4	0.094	0.094	0.096	0.097	0.099	0.1	0.102	0.105	0.107	0.111	0.114	0.118	0.122	0.125	0.132	0.137	0.143	0.147	0.154	0.16	0.166	0.173	0.179	0.188	0.194	0.198	0.209	0.215	0.222	0.226	0.235	0.242	0.249	0.257	0.263	0.271	0.275	0.277	0.287	0.293	0.291
114	rosR	D	3	CM		41	0	20150607 PQ 4	0.098	0.097	0.099	0.1	0.102	0.105	0.107	0.11	0.112	0.116	0.119	0.124	0.129	0.134	0.14	0.147	0.155	0.159	0.168	0.173	0.179	0.186	0.192	0.2	0.207	0.211	0.222	0.228	0.237	0.246	0.252	0.262	0.273	0.281	0.288	0.295	0.299	0.304	0.316	0.325	0.326
139	ura3	A	1	CM		41	0	20150607 PQ 4	0.101	0.098	0.099	0.1	0.101	0.103	0.104	0.106	0.106	0.11	0.111	0.114	0.117	0.118	0.124	0.127	0.135	0.139	0.146	0.154	0.159	0.166	0.172	0.176	0.179	0.185	0.198	0.203	0.209	0.21	0.219	0.225	0.233	0.239	0.248	0.259	0.266	0.277	0.292	0.306	0.313
140	ura3	A	2	CM		41	0	20150607 PQ 4	0.101	0.099	0.099	0.1	0.101	0.102	0.103	0.106	0.106	0.109	0.11	0.112	0.114	0.117	0.12	0.122	0.127	0.131	0.135	0.14	0.142	0.149	0.154	0.159	0.166	0.177	0.18	0.187	0.193	0.198	0.207	0.213	0.218	0.227	0.234	0.234	0.241	0.248	0.248	0.261	0.269
141	ura3	A	3	CM		41	0	20150607 PQ 4	0.109	0.102	0.104	0.104	0.104	0.105	0.106	0.109	0.108	0.113	0.113	0.117	0.118	0.122	0.126	0.129	0.136	0.139	0.142	0.146	0.15	0.159	0.162	0.171	0.171	0.177	0.188	0.194	0.201	0.203	0.215	0.222	0.234	0.244	0.255	0.253	0.264	0.271	0.277	0.286	0.289
142	ura3	B	1	CM		41	0	20150607 PQ 4	0.104	0.097	0.1	0.1	0.1	0.102	0.103	0.106	0.106	0.109	0.11	0.113	0.116	0.119	0.123	0.127	0.132	0.134	0.14	0.144	0.149	0.156	0.163	0.168	0.172	0.18	0.192	0.198	0.205	0.208	0.22	0.225	0.236	0.243	0.253	0.266	0.272	0.278	0.294	0.304	0.314
143	ura3	B	2	CM		41	0	20150607 PQ 4	0.103	0.097	0.099	0.1	0.101	0.102	0.103	0.106	0.106	0.109	0.111	0.114	0.116	0.119	0.124	0.128	0.134	0.136	0.142	0.148	0.152	0.159	0.165	0.176	0.179	0.183	0.195	0.201	0.208	0.214	0.224	0.233	0.247	0.26	0.271	0.279	0.29	0.306	0.337	0.348	0.352
144	ura3	B	3	CM		41	0	20150607 PQ 4	0.105	0.097	0.099	0.101	0.102	0.103	0.104	0.107	0.108	0.11	0.113	0.116	0.118	0.121	0.127	0.13	0.138	0.14	0.146	0.155	0.162	0.167	0.171	0.18	0.184	0.186	0.199	0.206	0.214	0.22	0.23	0.241	0.259	0.272	0.284	0.299	0.313	0.326	0.352	0.363	0.367
145	ura3	C	1	CM		41	0	20150607 PQ 4	0.104	0.096	0.098	0.099	0.1	0.102	0.103	0.105	0.106	0.109	0.11	0.113	0.116	0.118	0.124	0.126	0.132	0.134	0.141	0.148	0.15	0.158	0.162	0.169	0.172	0.176	0.189	0.194	0.202	0.208	0.22	0.228	0.243	0.255	0.268	0.277	0.283	0.305	0.329	0.334	0.34
146	ura3	C	2	CM		41	0	20150607 PQ 4	0.106	0.099	0.101	0.102	0.103	0.105	0.106	0.109	0.109	0.113	0.115	0.119	0.122	0.124	0.13	0.133	0.139	0.143	0.151	0.158	0.161	0.169	0.173	0.181	0.182	0.186	0.197	0.203	0.213	0.22	0.23	0.242	0.257	0.269	0.284	0.302	0.314	0.32	0.347	0.354	0.356
147	ura3	C	3	CM		41	0	20150607 PQ 4	0.103	0.099	0.101	0.102	0.103	0.106	0.107	0.109	0.11	0.113	0.116	0.119	0.121	0.125	0.132	0.135	0.143	0.147	0.155	0.163	0.165	0.17	0.174	0.182	0.185	0.19	0.199	0.206	0.217	0.225	0.235	0.246	0.261	0.274	0.285	0.306	0.312	0.322	0.352	0.361	0.363
148	ura3	D	1	CM		41	0	20150607 PQ 4	0.1	0.094	0.096	0.096	0.097	0.098	0.099	0.102	0.102	0.105	0.107	0.11	0.112	0.115	0.12	0.124	0.128	0.131	0.138	0.144	0.146	0.154	0.161	0.167	0.172	0.18	0.191	0.196	0.202	0.207	0.217	0.224	0.235	0.244	0.251	0.267	0.274	0.282	0.301	0.315	0.317
149	ura3	D	2	CM		41	0	20150607 PQ 4	0.104	0.098	0.099	0.099	0.1	0.102	0.103	0.106	0.106	0.11	0.111	0.114	0.117	0.12	0.126	0.13	0.136	0.139	0.147	0.153	0.158	0.165	0.174	0.179	0.182	0.189	0.2	0.205	0.214	0.217	0.23	0.235	0.247	0.262	0.272	0.288	0.302	0.313	0.33	0.342	0.343
150	ura3	D	3	CM		41	0	20150607 PQ 4	0.102	0.097	0.098	0.099	0.1	0.101	0.102	0.105	0.105	0.108	0.109	0.113	0.116	0.119	0.123	0.126	0.13	0.135	0.14	0.145	0.149	0.156	0.163	0.169	0.175	0.185	0.19	0.198	0.207	0.213	0.221	0.226	0.232	0.242	0.248	0.256	0.261	0.267	0.274	0.289	0.296
227	rosR	A	1	CM	0.333mM PQ	41	0.333	20150607 PQ 4	0.107	0.097	0.099	0.1	0.102	0.103	0.105	0.108	0.109	0.113	0.115	0.118	0.123	0.125	0.129	0.132	0.134	0.14	0.138	0.139	0.143	0.143	0.147	0.148	0.149	0.148	0.156	0.158	0.154	0.155	0.158	0.161	0.161	0.164	0.164	0.167	0.168	0.167	0.171	0.173	0.173
228	rosR	A	2	CM	0.333mM PQ	41	0.333	20150607 PQ 4	0.108	0.098	0.1	0.101	0.104	0.106	0.107	0.11	0.111	0.116	0.118	0.124	0.125	0.13	0.137	0.134	0.139	0.144	0.149	0.149	0.147	0.149	0.151	0.152	0.154	0.156	0.159	0.161	0.161	0.163	0.163	0.164	0.165	0.168	0.171	0.172	0.173	0.173	0.177	0.18	0.181
229	rosR	A	3	CM	0.333mM PQ	41	0.333	20150607 PQ 4	0.108	0.098	0.1	0.101	0.103	0.105	0.106	0.11	0.11	0.114	0.117	0.121	0.123	0.125	0.128	0.131	0.135	0.137	0.142	0.143	0.143	0.148	0.149	0.149	0.152	0.152	0.155	0.158	0.159	0.159	0.159	0.161	0.162	0.166	0.168	0.169	0.17	0.171	0.174	0.177	0.176
230	rosR	B	1	CM	0.333mM PQ	41	0.333	20150607 PQ 4	0.109	0.099	0.101	0.102	0.104	0.106	0.107	0.111	0.112	0.116	0.117	0.12	0.122	0.125	0.128	0.132	0.136	0.138	0.141	0.144	0.145	0.148	0.151	0.152	0.152	0.154	0.157	0.157	0.159	0.159	0.161	0.163	0.165	0.167	0.168	0.171	0.172	0.172	0.174	0.176	0.177
231	rosR	B	2	CM	0.333mM PQ	41	0.333	20150607 PQ 4	0.113	0.1	0.105	0.105	0.105	0.107	0.109	0.113	0.114	0.119	0.118	0.124	0.126	0.13	0.132	0.135	0.141	0.141	0.143	0.146	0.147	0.153	0.156	0.156	0.15	0.155	0.16	0.158	0.159	0.157	0.162	0.16	0.165	0.167	0.167	0.17	0.171	0.168	0.174	0.176	0.172
232	rosR	B	3	CM	0.333mM PQ	41	0.333	20150607 PQ 4	0.113	0.101	0.105	0.106	0.107	0.109	0.111	0.115	0.116	0.121	0.121	0.127	0.13	0.133	0.138	0.138	0.145	0.146	0.147	0.151	0.15	0.158	0.159	0.161	0.156	0.159	0.165	0.165	0.164	0.164	0.168	0.169	0.173	0.175	0.175	0.178	0.179	0.177	0.183	0.186	0.183
233	rosR	C	1	CM	0.333mM PQ	41	0.333	20150607 PQ 4	0.11	0.098	0.101	0.102	0.103	0.104	0.106	0.116	0.11	0.114	0.115	0.119	0.121	0.124	0.127	0.131	0.134	0.138	0.138	0.141	0.142	0.148	0.149	0.152	0.149	0.15	0.157	0.156	0.157	0.155	0.16	0.159	0.163	0.167	0.166	0.17	0.17	0.17	0.175	0.176	0.176
234	rosR	C	2	CM	0.333mM PQ	41	0.333	20150607 PQ 4	0.11	0.097	0.1	0.101	0.103	0.104	0.106	0.109	0.11	0.114	0.116	0.119	0.123	0.124	0.128	0.13	0.135	0.135	0.14	0.14	0.143	0.146	0.148	0.15	0.149	0.15	0.156	0.156	0.156	0.156	0.16	0.16	0.164	0.167	0.166	0.171	0.171	0.171	0.176	0.178	0.176
235	rosR	C	3	CM	0.333mM PQ	41	0.333	20150607 PQ 4	0.111	0.099	0.101	0.102	0.104	0.106	0.107	0.111	0.111	0.115	0.117	0.122	0.124	0.127	0.131	0.132	0.138	0.141	0.142	0.143	0.145	0.15	0.151	0.154	0.154	0.155	0.158	0.161	0.158	0.162	0.164	0.164	0.167	0.17	0.171	0.173	0.174	0.175	0.178	0.18	0.181
236	rosR	D	1	CM	0.333mM PQ	41	0.333	20150607 PQ 4	0.109	0.097	0.099	0.1	0.102	0.104	0.105	0.109	0.109	0.113	0.115	0.118	0.124	0.125	0.129	0.13	0.135	0.139	0.141	0.141	0.145	0.147	0.151	0.151	0.152	0.153	0.157	0.159	0.159	0.16	0.163	0.164	0.166	0.168	0.171	0.173	0.174	0.176	0.18	0.181	0.18
237	rosR	D	2	CM	0.333mM PQ	41	0.333	20150607 PQ 4	0.11	0.098	0.1	0.102	0.104	0.106	0.107	0.111	0.111	0.115	0.119	0.123	0.126	0.129	0.132	0.134	0.139	0.141	0.146	0.146	0.148	0.153	0.153	0.154	0.156	0.158	0.163	0.162	0.163	0.164	0.166	0.169	0.17	0.173	0.175	0.178	0.18	0.18	0.186	0.188	0.191
238	rosR	D	3	CM	0.333mM PQ	41	0.333	20150607 PQ 4	0.109	0.099	0.101	0.102	0.104	0.106	0.107	0.11	0.112	0.116	0.119	0.122	0.125	0.128	0.131	0.133	0.139	0.14	0.146	0.147	0.147	0.151	0.152	0.154	0.155	0.157	0.161	0.162	0.163	0.164	0.166	0.169	0.17	0.172	0.174	0.176	0.179	0.18	0.184	0.187	0.189
263	ura3	A	1	CM	0.333mM PQ	41	0.333	20150607 PQ 4	0.118	0.103	0.106	0.105	0.105	0.107	0.108	0.112	0.11	0.115	0.115	0.119	0.121	0.123	0.127	0.129	0.137	0.136	0.139	0.142	0.143	0.149	0.154	0.156	0.155	0.16	0.168	0.174	0.171	0.172	0.179	0.182	0.19	0.194	0.197	0.2	0.202	0.203	0.215	0.219	0.217
264	ura3	A	2	CM	0.333mM PQ	41	0.333	20150607 PQ 4	0.114	0.101	0.103	0.103	0.104	0.105	0.107	0.11	0.11	0.114	0.114	0.118	0.12	0.122	0.125	0.127	0.134	0.133	0.137	0.141	0.14	0.147	0.151	0.154	0.153	0.158	0.165	0.169	0.169	0.17	0.177	0.182	0.189	0.191	0.193	0.199	0.202	0.2	0.21	0.217	0.222
265	ura3	A	3	CM	0.333mM PQ	41	0.333	20150607 PQ 4	0.116	0.104	0.106	0.105	0.106	0.107	0.109	0.113	0.112	0.117	0.116	0.12	0.123	0.124	0.128	0.13	0.138	0.138	0.14	0.144	0.144	0.152	0.156	0.159	0.158	0.164	0.17	0.176	0.174	0.175	0.182	0.187	0.194	0.198	0.201	0.206	0.209	0.208	0.22	0.224	0.227
266	ura3	B	1	CM	0.333mM PQ	41	0.333	20150607 PQ 4	0.118	0.103	0.106	0.104	0.105	0.106	0.108	0.114	0.111	0.117	0.116	0.121	0.124	0.125	0.128	0.131	0.138	0.139	0.143	0.147	0.145	0.153	0.157	0.159	0.159	0.165	0.172	0.175	0.176	0.176	0.184	0.186	0.194	0.199	0.203	0.209	0.214	0.212	0.222	0.229	0.236
267	ura3	B	2	CM	0.333mM PQ	41	0.333	20150607 PQ 4	0.112	0.1	0.102	0.102	0.103	0.104	0.106	0.11	0.109	0.113	0.113	0.117	0.12	0.121	0.125	0.128	0.134	0.135	0.141	0.142	0.142	0.15	0.154	0.155	0.157	0.162	0.168	0.171	0.172	0.175	0.181	0.185	0.191	0.195	0.2	0.207	0.213	0.214	0.225	0.227	0.232
268	ura3	B	3	CM	0.333mM PQ	41	0.333	20150607 PQ 4	0.113	0.101	0.103	0.102	0.104	0.105	0.106	0.11	0.11	0.114	0.114	0.117	0.121	0.123	0.126	0.129	0.135	0.138	0.143	0.144	0.146	0.153	0.155	0.158	0.158	0.164	0.171	0.172	0.173	0.177	0.184	0.188	0.194	0.199	0.202	0.212	0.22	0.22	0.228	0.231	0.235
269	ura3	C	1	CM	0.333mM PQ	41	0.333	20150607 PQ 4	0.118	0.105	0.107	0.105	0.107	0.108	0.109	0.114	0.112	0.118	0.118	0.121	0.124	0.126	0.132	0.133	0.14	0.143	0.149	0.149	0.147	0.156	0.159	0.162	0.16	0.168	0.174	0.176	0.179	0.177	0.184	0.185	0.191	0.199	0.205	0.213	0.216	0.214	0.224	0.231	0.237
270	ura3	C	2	CM	0.333mM PQ	41	0.333	20150607 PQ 4	0.117	0.105	0.107	0.106	0.107	0.109	0.11	0.114	0.114	0.118	0.118	0.123	0.125	0.128	0.131	0.134	0.14	0.141	0.145	0.148	0.148	0.154	0.159	0.163	0.161	0.168	0.173	0.175	0.178	0.177	0.185	0.185	0.188	0.195	0.199	0.204	0.208	0.207	0.21	0.215	0.218
271	ura3	C	3	CM	0.333mM PQ	41	0.333	20150607 PQ 4	0.125	0.111	0.116	0.114	0.113	0.115	0.117	0.124	0.121	0.129	0.127	0.135	0.138	0.141	0.144	0.148	0.158	0.156	0.159	0.163	0.163	0.176	0.181	0.183	0.171	0.186	0.194	0.193	0.195	0.187	0.202	0.195	0.204	0.213	0.216	0.222	0.225	0.219	0.23	0.241	0.237
272	ura3	D	1	CM	0.333mM PQ	41	0.333	20150607 PQ 4	0.13	0.111	0.118	0.114	0.112	0.114	0.116	0.124	0.119	0.129	0.124	0.133	0.135	0.137	0.141	0.144	0.155	0.152	0.156	0.16	0.159	0.173	0.177	0.181	0.17	0.183	0.193	0.191	0.193	0.187	0.199	0.196	0.203	0.213	0.216	0.221	0.226	0.22	0.229	0.238	0.233
273	ura3	D	2	CM	0.333mM PQ	41	0.333	20150607 PQ 4	0.12	0.105	0.109	0.106	0.106	0.107	0.109	0.116	0.112	0.12	0.117	0.124	0.127	0.129	0.133	0.136	0.143	0.143	0.147	0.15	0.15	0.159	0.164	0.168	0.161	0.171	0.178	0.178	0.18	0.177	0.187	0.186	0.192	0.199	0.202	0.207	0.211	0.209	0.217	0.225	0.224
274	ura3	D	3	CM	0.333mM PQ	41	0.333	20150607 PQ 4	0.125	0.11	0.114	0.111	0.11	0.112	0.113	0.12	0.116	0.125	0.122	0.129	0.132	0.134	0.138	0.14	0.148	0.148	0.152	0.155	0.155	0.165	0.169	0.173	0.166	0.176	0.183	0.183	0.186	0.182	0.194	0.191	0.197	0.206	0.209	0.214	0.218	0.216	0.225	0.235	0.234
102	trmB	A	1	CM		21	0	20150715 PQ 8	0.094	0.092	0.094	0.095	0.096	0.097	0.099	0.099	0.101	0.103	0.103	0.106	0.108	0.11	0.113	0.116	0.119	0.123	0.126	0.13	0.133	0.138	0.14	0.14	0.147	0.15	0.151	0.156	0.16	0.162	0.166	0.17	0.172	0.178	0.177	0.18	0.182	0.186	0.187	0.188	0.19
103	trmB	A	2	CM		21	0	20150715 PQ 8	0.092	0.091	0.092	0.093	0.095	0.095	0.097	0.098	0.1	0.101	0.102	0.104	0.106	0.108	0.111	0.114	0.117	0.12	0.123	0.127	0.13	0.135	0.136	0.138	0.142	0.146	0.149	0.153	0.156	0.159	0.163	0.167	0.168	0.173	0.174	0.176	0.178	0.182	0.183	0.184	0.186
104	trmB	A	3	CM		21	0	20150715 PQ 8	0.091	0.09	0.091	0.092	0.094	0.094	0.096	0.097	0.098	0.1	0.101	0.103	0.105	0.107	0.109	0.113	0.115	0.12	0.121	0.124	0.128	0.133	0.135	0.136	0.14	0.143	0.148	0.151	0.156	0.156	0.16	0.164	0.166	0.169	0.171	0.174	0.176	0.179	0.18	0.181	0.183
105	trmB	B	1	CM		21	0	20150715 PQ 8	0.088	0.086	0.088	0.089	0.09	0.091	0.093	0.093	0.095	0.097	0.098	0.1	0.103	0.104	0.106	0.109	0.111	0.115	0.116	0.12	0.123	0.127	0.13	0.131	0.135	0.138	0.143	0.145	0.149	0.151	0.154	0.158	0.16	0.164	0.166	0.169	0.171	0.175	0.175	0.177	0.18
106	trmB	B	2	CM		21	0	20150715 PQ 8	0.09	0.087	0.088	0.09	0.091	0.092	0.094	0.094	0.096	0.097	0.098	0.1	0.102	0.104	0.107	0.11	0.112	0.116	0.117	0.12	0.123	0.128	0.13	0.132	0.135	0.139	0.142	0.144	0.148	0.15	0.153	0.158	0.16	0.165	0.166	0.168	0.17	0.174	0.175	0.176	0.179
107	trmB	B	3	CM		21	0	20150715 PQ 8	0.09	0.087	0.088	0.09	0.091	0.092	0.094	0.094	0.096	0.097	0.098	0.101	0.102	0.105	0.107	0.11	0.113	0.116	0.118	0.121	0.124	0.128	0.13	0.133	0.135	0.138	0.142	0.145	0.149	0.151	0.154	0.158	0.16	0.164	0.166	0.168	0.17	0.174	0.174	0.177	0.179
108	trmB	C	1	CM		21	0	20150715 PQ 8	0.096	0.092	0.094	0.095	0.096	0.097	0.099	0.099	0.101	0.102	0.104	0.106	0.108	0.11	0.112	0.115	0.118	0.122	0.124	0.127	0.129	0.135	0.136	0.138	0.141	0.144	0.148	0.152	0.154	0.157	0.16	0.165	0.167	0.171	0.172	0.175	0.176	0.179	0.18	0.182	0.183
109	trmB	C	2	CM		21	0	20150715 PQ 8	0.097	0.093	0.094	0.095	0.097	0.098	0.1	0.099	0.101	0.102	0.104	0.106	0.107	0.11	0.112	0.115	0.118	0.121	0.123	0.125	0.128	0.133	0.134	0.137	0.138	0.141	0.145	0.148	0.149	0.152	0.155	0.161	0.161	0.167	0.166	0.169	0.171	0.175	0.173	0.174	0.177
111	trmB	C	3	CM		21	0	20150715 PQ 8	0.102	0.098	0.099	0.101	0.102	0.102	0.105	0.106	0.107	0.109	0.109	0.113	0.115	0.115	0.121	0.124	0.128	0.131	0.135	0.138	0.142	0.145	0.148	0.148	0.155	0.158	0.158	0.165	0.169	0.172	0.175	0.176	0.178	0.182	0.184	0.186	0.188	0.191	0.191	0.194	0.196
112	trmB	D	1	CM		21	0	20150715 PQ 8	0.093	0.089	0.09	0.091	0.093	0.093	0.096	0.095	0.097	0.098	0.098	0.101	0.103	0.103	0.107	0.109	0.111	0.114	0.117	0.12	0.124	0.129	0.131	0.132	0.139	0.142	0.145	0.149	0.152	0.158	0.163	0.168	0.169	0.176	0.18	0.187	0.194	0.194	0.199	0.202	0.205
113	trmB	D	2	CM		21	0	20150715 PQ 8	0.089	0.086	0.087	0.089	0.09	0.09	0.092	0.092	0.094	0.095	0.095	0.097	0.099	0.1	0.102	0.105	0.107	0.109	0.112	0.115	0.118	0.124	0.126	0.128	0.133	0.138	0.14	0.143	0.147	0.152	0.158	0.163	0.165	0.171	0.176	0.184	0.192	0.195	0.196	0.199	0.202
114	trmB	D	3	CM		21	0	20150715 PQ 8	0.088	0.085	0.087	0.088	0.089	0.089	0.091	0.091	0.093	0.094	0.095	0.097	0.098	0.099	0.102	0.104	0.106	0.108	0.111	0.114	0.117	0.122	0.124	0.127	0.131	0.136	0.138	0.141	0.145	0.149	0.155	0.16	0.163	0.168	0.173	0.182	0.188	0.191	0.193	0.195	0.199
139	VNG1179	A	1	CM		21	0	20150715 PQ 8	0.099	0.092	0.094	0.094	0.095	0.096	0.098	0.1	0.101	0.102	0.104	0.106	0.108	0.11	0.113	0.116	0.12	0.122	0.128	0.133	0.139	0.143	0.147	0.158	0.164	0.168	0.175	0.178	0.178	0.186	0.194	0.197	0.199	0.207	0.21	0.218	0.224	0.229	0.237	0.245	0.258
140	VNG1179	A	2	CM		21	0	20150715 PQ 8	0.106	0.094	0.094	0.095	0.096	0.097	0.098	0.099	0.1	0.101	0.102	0.104	0.106	0.108	0.11	0.113	0.117	0.119	0.12	0.123	0.127	0.133	0.134	0.137	0.14	0.145	0.149	0.153	0.158	0.163	0.167	0.176	0.18	0.189	0.194	0.201	0.208	0.217	0.22	0.225	0.234
141	VNG1179	A	3	CM		21	0	20150715 PQ 8	0.107	0.099	0.099	0.101	0.102	0.1	0.107	0.105	0.106	0.108	0.107	0.112	0.115	0.114	0.12	0.122	0.128	0.129	0.133	0.137	0.141	0.15	0.148	0.149	0.155	0.16	0.159	0.169	0.173	0.179	0.185	0.19	0.194	0.205	0.209	0.215	0.224	0.237	0.238	0.242	0.251
142	VNG1179	B	1	CM		21	0	20150715 PQ 8	0.104	0.096	0.097	0.099	0.101	0.1	0.104	0.104	0.105	0.107	0.107	0.112	0.114	0.115	0.121	0.124	0.128	0.131	0.136	0.143	0.147	0.156	0.156	0.162	0.172	0.178	0.18	0.188	0.185	0.194	0.206	0.211	0.214	0.222	0.225	0.232	0.239	0.243	0.245	0.25	0.259
143	VNG1179	B	2	CM		21	0	20150715 PQ 8	0.098	0.092	0.094	0.096	0.097	0.097	0.1	0.101	0.102	0.104	0.105	0.108	0.111	0.113	0.117	0.12	0.125	0.127	0.132	0.139	0.143	0.149	0.15	0.156	0.162	0.174	0.173	0.178	0.179	0.186	0.199	0.203	0.209	0.219	0.224	0.231	0.239	0.24	0.247	0.254	0.267
144	VNG1179	B	3	CM		21	0	20150715 PQ 8	0.098	0.093	0.094	0.095	0.097	0.097	0.099	0.101	0.101	0.104	0.105	0.108	0.111	0.113	0.117	0.121	0.125	0.127	0.133	0.14	0.146	0.15	0.152	0.162	0.17	0.176	0.18	0.185	0.179	0.189	0.2	0.204	0.211	0.219	0.223	0.231	0.239	0.245	0.252	0.258	0.272
145	VNG1179	C	1	CM		21	0	20150715 PQ 8	0.095	0.091	0.093	0.094	0.096	0.096	0.098	0.1	0.102	0.104	0.105	0.109	0.111	0.113	0.117	0.12	0.128	0.129	0.137	0.143	0.149	0.15	0.156	0.163	0.163	0.173	0.173	0.181	0.173	0.181	0.194	0.194	0.197	0.201	0.206	0.213	0.218	0.225	0.231	0.237	0.245
146	VNG1179	C	2	CM		21	0	20150715 PQ 8	0.096	0.091	0.092	0.093	0.095	0.096	0.098	0.099	0.1	0.103	0.104	0.107	0.11	0.112	0.116	0.12	0.124	0.127	0.131	0.136	0.142	0.147	0.151	0.157	0.164	0.17	0.173	0.18	0.179	0.185	0.197	0.198	0.199	0.205	0.209	0.214	0.221	0.228	0.233	0.239	0.245
147	VNG1179	C	3	CM		21	0	20150715 PQ 8	0.095	0.09	0.092	0.094	0.095	0.096	0.098	0.099	0.101	0.103	0.105	0.108	0.11	0.112	0.116	0.12	0.125	0.128	0.131	0.136	0.141	0.149	0.153	0.158	0.163	0.166	0.172	0.175	0.179	0.185	0.191	0.194	0.197	0.204	0.21	0.215	0.222	0.229	0.233	0.241	0.246
148	VNG1179	D	1	CM		21	0	20150715 PQ 8	0.102	0.095	0.097	0.099	0.1	0.101	0.104	0.105	0.107	0.11	0.112	0.116	0.119	0.122	0.126	0.132	0.137	0.14	0.15	0.157	0.161	0.172	0.177	0.186	0.189	0.194	0.2	0.204	0.206	0.214	0.223	0.23	0.235	0.242	0.251	0.262	0.271	0.28	0.288	0.296	0.307
149	VNG1179	D	2	CM		21	0	20150715 PQ 8	0.109	0.099	0.101	0.102	0.104	0.105	0.108	0.109	0.111	0.113	0.116	0.119	0.123	0.126	0.129	0.135	0.139	0.143	0.152	0.16	0.169	0.173	0.18	0.187	0.189	0.196	0.201	0.203	0.201	0.207	0.217	0.226	0.231	0.241	0.252	0.263	0.27	0.281	0.289	0.296	0.31
150	VNG1179	D	3	CM		21	0	20150715 PQ 8	0.109	0.102	0.103	0.104	0.106	0.108	0.11	0.11	0.113	0.115	0.117	0.119	0.123	0.126	0.13	0.133	0.139	0.142	0.145	0.15	0.154	0.163	0.163	0.171	0.176	0.181	0.186	0.191	0.198	0.204	0.211	0.219	0.225	0.233	0.236	0.237	0.245	0.255	0.256	0.259	0.266
151	ura3	A	1	CM		21	0	20150715 PQ 8	0.108	0.1	0.1	0.101	0.103	0.1	0.105	0.105	0.106	0.108	0.106	0.111	0.113	0.112	0.117	0.12	0.124	0.126	0.129	0.134	0.138	0.142	0.145	0.146	0.154	0.159	0.161	0.168	0.173	0.179	0.185	0.189	0.195	0.203	0.209	0.218	0.225	0.234	0.239	0.244	0.253
152	ura3	A	2	CM		21	0	20150715 PQ 8	0.11	0.096	0.097	0.098	0.1	0.099	0.104	0.103	0.104	0.105	0.104	0.11	0.112	0.111	0.116	0.12	0.125	0.127	0.131	0.137	0.142	0.149	0.149	0.158	0.168	0.176	0.175	0.186	0.182	0.188	0.199	0.206	0.209	0.219	0.222	0.233	0.24	0.244	0.251	0.254	0.275
153	ura3	A	3	CM		21	0	20150715 PQ 8	0.103	0.094	0.094	0.095	0.097	0.096	0.1	0.099	0.1	0.103	0.103	0.107	0.108	0.109	0.113	0.117	0.12	0.122	0.126	0.133	0.139	0.145	0.147	0.158	0.164	0.17	0.168	0.174	0.175	0.182	0.196	0.199	0.203	0.211	0.217	0.225	0.238	0.244	0.252	0.257	0.272
154	ura3	B	1	CM		21	0	20150715 PQ 8	0.101	0.094	0.095	0.096	0.097	0.097	0.099	0.1	0.101	0.103	0.103	0.107	0.109	0.11	0.114	0.118	0.123	0.126	0.129	0.138	0.145	0.143	0.157	0.166	0.171	0.173	0.181	0.185	0.182	0.19	0.201	0.205	0.209	0.219	0.226	0.237	0.25	0.262	0.272	0.278	0.299
155	ura3	B	2	CM		21	0	20150715 PQ 8	0.103	0.094	0.095	0.096	0.097	0.097	0.1	0.1	0.101	0.103	0.104	0.107	0.109	0.111	0.115	0.118	0.122	0.126	0.132	0.139	0.146	0.151	0.155	0.165	0.17	0.178	0.181	0.186	0.181	0.195	0.202	0.207	0.21	0.221	0.227	0.24	0.25	0.257	0.267	0.274	0.294
156	ura3	B	3	CM		21	0	20150715 PQ 8	0.1	0.093	0.093	0.094	0.095	0.096	0.098	0.099	0.1	0.102	0.103	0.106	0.108	0.109	0.113	0.116	0.121	0.124	0.129	0.136	0.143	0.144	0.15	0.162	0.171	0.175	0.179	0.182	0.183	0.192	0.202	0.206	0.212	0.222	0.228	0.239	0.25	0.257	0.267	0.275	0.292
157	ura3	C	1	CM		21	0	20150715 PQ 8	0.101	0.095	0.096	0.097	0.099	0.099	0.102	0.103	0.104	0.107	0.108	0.112	0.114	0.116	0.12	0.125	0.13	0.133	0.142	0.15	0.159	0.16	0.171	0.177	0.184	0.192	0.195	0.203	0.198	0.207	0.214	0.219	0.222	0.231	0.237	0.247	0.254	0.262	0.275	0.285	0.301
158	ura3	C	2	CM		21	0	20150715 PQ 8	0.105	0.097	0.098	0.099	0.1	0.101	0.103	0.105	0.106	0.108	0.11	0.113	0.115	0.117	0.121	0.125	0.129	0.133	0.14	0.147	0.155	0.157	0.166	0.176	0.183	0.188	0.192	0.195	0.196	0.205	0.213	0.217	0.221	0.23	0.233	0.241	0.248	0.255	0.263	0.271	0.285
159	ura3	C	3	CM		21	0	20150715 PQ 8	0.107	0.1	0.101	0.101	0.102	0.104	0.105	0.106	0.108	0.11	0.112	0.115	0.117	0.12	0.123	0.127	0.132	0.136	0.142	0.15	0.158	0.16	0.169	0.177	0.183	0.188	0.192	0.195	0.196	0.203	0.21	0.214	0.221	0.23	0.235	0.245	0.257	0.265	0.275	0.285	0.294
160	ura3	D	1	CM		21	0	20150715 PQ 8	0.107	0.096	0.096	0.096	0.097	0.098	0.1	0.1	0.101	0.102	0.104	0.106	0.107	0.109	0.111	0.114	0.118	0.121	0.122	0.126	0.13	0.136	0.138	0.141	0.146	0.151	0.155	0.16	0.165	0.171	0.176	0.187	0.189	0.2	0.203	0.21	0.219	0.229	0.229	0.234	0.242
161	ura3	D	2	CM		21	0	20150715 PQ 8	0.116	0.106	0.105	0.105	0.107	0.105	0.113	0.111	0.112	0.115	0.112	0.12	0.123	0.121	0.127	0.131	0.136	0.138	0.142	0.148	0.152	0.162	0.159	0.159	0.169	0.175	0.173	0.183	0.19	0.194	0.201	0.208	0.208	0.224	0.223	0.233	0.242	0.257	0.251	0.256	0.264
162	ura3	D	3	CM		21	0	20150715 PQ 8	0.124	0.109	0.11	0.111	0.114	0.113	0.119	0.119	0.12	0.123	0.122	0.128	0.13	0.131	0.136	0.139	0.145	0.147	0.151	0.157	0.163	0.17	0.17	0.172	0.181	0.188	0.191	0.194	0.2	0.209	0.215	0.223	0.226	0.242	0.242	0.249	0.259	0.269	0.272	0.277	0.287
227	trmB	A	1	CM	0.333mM PQ	21	0.333	20150715 PQ 8	0.098	0.092	0.093	0.094	0.095	0.096	0.098	0.098	0.099	0.101	0.101	0.103	0.104	0.105	0.108	0.11	0.113	0.114	0.116	0.12	0.122	0.125	0.127	0.129	0.134	0.138	0.139	0.14	0.14	0.145	0.152	0.155	0.158	0.162	0.164	0.169	0.173	0.176	0.178	0.175	0.18
228	trmB	A	2	CM	0.333mM PQ	21	0.333	20150715 PQ 8	0.103	0.092	0.093	0.095	0.096	0.096	0.099	0.099	0.1	0.101	0.102	0.104	0.105	0.106	0.108	0.111	0.113	0.115	0.117	0.121	0.123	0.125	0.127	0.131	0.136	0.139	0.141	0.144	0.143	0.149	0.155	0.157	0.165	0.17	0.17	0.173	0.176	0.182	0.185	0.182	0.187
229	trmB	A	3	CM	0.333mM PQ	21	0.333	20150715 PQ 8	0.105	0.091	0.092	0.094	0.095	0.096	0.098	0.097	0.099	0.1	0.101	0.102	0.104	0.105	0.107	0.109	0.112	0.113	0.115	0.118	0.119	0.122	0.123	0.124	0.128	0.131	0.133	0.135	0.135	0.139	0.144	0.148	0.149	0.154	0.154	0.159	0.163	0.167	0.167	0.166	0.172
230	trmB	B	1	CM	0.333mM PQ	21	0.333	20150715 PQ 8	0.101	0.093	0.094	0.095	0.096	0.096	0.099	0.099	0.101	0.102	0.102	0.105	0.106	0.107	0.11	0.112	0.115	0.116	0.118	0.121	0.123	0.126	0.126	0.127	0.13	0.133	0.134	0.137	0.139	0.141	0.144	0.146	0.147	0.151	0.152	0.155	0.156	0.158	0.155	0.156	0.159
231	trmB	B	2	CM	0.333mM PQ	21	0.333	20150715 PQ 8	0.114	0.099	0.1	0.101	0.102	0.099	0.105	0.105	0.107	0.108	0.105	0.111	0.112	0.111	0.117	0.119	0.122	0.125	0.126	0.129	0.131	0.136	0.135	0.133	0.139	0.141	0.138	0.144	0.146	0.147	0.149	0.147	0.147	0.149	0.149	0.151	0.151	0.154	0.153	0.155	0.156
232	trmB	B	3	CM	0.333mM PQ	21	0.333	20150715 PQ 8	0.111	0.095	0.096	0.098	0.099	0.098	0.105	0.104	0.106	0.107	0.105	0.11	0.112	0.111	0.117	0.12	0.122	0.125	0.126	0.129	0.13	0.137	0.133	0.132	0.14	0.143	0.142	0.146	0.146	0.15	0.155	0.156	0.156	0.161	0.16	0.165	0.166	0.173	0.169	0.165	0.168
233	trmB	C	1	CM	0.333mM PQ	21	0.333	20150715 PQ 8	0.098	0.092	0.093	0.095	0.096	0.096	0.101	0.1	0.102	0.103	0.103	0.106	0.108	0.108	0.112	0.114	0.118	0.121	0.12	0.126	0.128	0.131	0.13	0.132	0.14	0.141	0.14	0.147	0.144	0.149	0.158	0.159	0.161	0.166	0.166	0.17	0.174	0.177	0.179	0.172	0.176
234	trmB	C	2	CM	0.333mM PQ	21	0.333	20150715 PQ 8	0.097	0.091	0.093	0.095	0.096	0.097	0.1	0.099	0.101	0.102	0.103	0.105	0.106	0.107	0.111	0.113	0.116	0.118	0.119	0.123	0.125	0.128	0.129	0.132	0.139	0.141	0.14	0.145	0.142	0.147	0.157	0.156	0.163	0.166	0.166	0.173	0.177	0.179	0.178	0.175	0.181
235	trmB	C	3	CM	0.333mM PQ	21	0.333	20150715 PQ 8	0.099	0.092	0.094	0.096	0.097	0.097	0.1	0.1	0.102	0.104	0.103	0.106	0.107	0.108	0.112	0.114	0.117	0.119	0.121	0.126	0.126	0.13	0.133	0.134	0.14	0.141	0.141	0.149	0.145	0.152	0.157	0.159	0.162	0.166	0.166	0.173	0.178	0.177	0.181	0.177	0.175
236	trmB	D	1	CM	0.333mM PQ	21	0.333	20150715 PQ 8	0.107	0.091	0.091	0.092	0.093	0.093	0.096	0.096	0.097	0.099	0.098	0.101	0.102	0.102	0.105	0.108	0.11	0.113	0.114	0.117	0.12	0.124	0.125	0.126	0.133	0.133	0.133	0.135	0.135	0.142	0.149	0.15	0.153	0.161	0.158	0.165	0.169	0.17	0.171	0.169	0.173
237	trmB	D	2	CM	0.333mM PQ	21	0.333	20150715 PQ 8	0.096	0.089	0.09	0.092	0.093	0.093	0.095	0.095	0.097	0.098	0.098	0.101	0.102	0.103	0.106	0.108	0.11	0.113	0.114	0.119	0.121	0.124	0.125	0.128	0.135	0.138	0.14	0.138	0.138	0.145	0.153	0.154	0.158	0.167	0.169	0.175	0.177	0.18	0.18	0.179	0.186
238	trmB	D	3	CM	0.333mM PQ	21	0.333	20150715 PQ 8	0.102	0.091	0.092	0.093	0.094	0.094	0.096	0.096	0.098	0.099	0.1	0.102	0.103	0.104	0.107	0.11	0.112	0.114	0.116	0.12	0.124	0.126	0.129	0.132	0.138	0.139	0.141	0.144	0.145	0.151	0.154	0.158	0.157	0.167	0.168	0.173	0.177	0.179	0.182	0.183	0.187
263	VNG1179	A	1	CM	0.333mM PQ	21	0.333	20150715 PQ 8	0.12	0.1	0.102	0.104	0.105	0.103	0.111	0.11	0.111	0.113	0.11	0.115	0.117	0.116	0.122	0.126	0.132	0.134	0.134	0.141	0.144	0.152	0.156	0.16	0.168	0.161	0.166	0.177	0.168	0.176	0.181	0.183	0.185	0.189	0.185	0.193	0.194	0.194	0.198	0.188	0.192
264	VNG1179	A	2	CM	0.333mM PQ	21	0.333	20150715 PQ 8	0.115	0.098	0.098	0.1	0.102	0.101	0.107	0.105	0.107	0.108	0.107	0.112	0.114	0.113	0.118	0.121	0.125	0.128	0.129	0.135	0.139	0.146	0.149	0.152	0.159	0.154	0.156	0.168	0.16	0.163	0.175	0.176	0.173	0.181	0.176	0.189	0.181	0.187	0.186	0.181	0.191
265	VNG1179	A	3	CM	0.333mM PQ	21	0.333	20150715 PQ 8	0.117	0.099	0.1	0.101	0.103	0.102	0.109	0.107	0.109	0.111	0.11	0.114	0.116	0.116	0.121	0.125	0.13	0.132	0.133	0.139	0.142	0.149	0.152	0.157	0.166	0.157	0.159	0.172	0.16	0.17	0.175	0.177	0.177	0.186	0.184	0.189	0.186	0.189	0.193	0.186	0.192
266	VNG1179	B	1	CM	0.333mM PQ	21	0.333	20150715 PQ 8	0.126	0.104	0.105	0.106	0.108	0.107	0.115	0.112	0.114	0.116	0.115	0.12	0.122	0.122	0.129	0.132	0.141	0.146	0.146	0.152	0.155	0.166	0.16	0.171	0.179	0.175	0.172	0.183	0.174	0.182	0.186	0.187	0.185	0.195	0.19	0.196	0.196	0.202	0.204	0.203	0.208
267	VNG1179	B	2	CM	0.333mM PQ	21	0.333	20150715 PQ 8	0.112	0.099	0.1	0.101	0.102	0.102	0.107	0.107	0.108	0.111	0.11	0.114	0.117	0.117	0.122	0.126	0.131	0.134	0.138	0.146	0.147	0.154	0.152	0.161	0.17	0.164	0.166	0.167	0.167	0.174	0.174	0.177	0.174	0.188	0.181	0.189	0.189	0.191	0.194	0.192	0.198
268	VNG1179	B	3	CM	0.333mM PQ	21	0.333	20150715 PQ 8	0.117	0.1	0.101	0.102	0.104	0.104	0.109	0.108	0.11	0.112	0.112	0.116	0.119	0.119	0.124	0.129	0.134	0.138	0.138	0.151	0.149	0.158	0.156	0.167	0.173	0.17	0.167	0.175	0.169	0.175	0.178	0.181	0.177	0.191	0.184	0.192	0.19	0.195	0.2	0.197	0.2
269	VNG1179	C	1	CM	0.333mM PQ	21	0.333	20150715 PQ 8	0.115	0.097	0.099	0.102	0.104	0.104	0.11	0.109	0.11	0.113	0.112	0.115	0.117	0.118	0.122	0.126	0.131	0.134	0.137	0.139	0.144	0.151	0.152	0.157	0.165	0.167	0.166	0.172	0.165	0.17	0.176	0.176	0.176	0.185	0.18	0.185	0.185	0.192	0.189	0.19	0.194
270	VNG1179	C	2	CM	0.333mM PQ	21	0.333	20150715 PQ 8	0.124	0.099	0.1	0.102	0.103	0.103	0.109	0.107	0.109	0.111	0.112	0.115	0.117	0.119	0.123	0.125	0.129	0.131	0.135	0.14	0.144	0.152	0.153	0.154	0.158	0.167	0.164	0.166	0.168	0.169	0.172	0.177	0.176	0.18	0.176	0.18	0.184	0.191	0.188	0.191	0.194
271	VNG1179	C	3	CM	0.333mM PQ	21	0.333	20150715 PQ 8	0.141	0.113	0.114	0.114	0.117	0.112	0.119	0.119	0.122	0.125	0.121	0.128	0.13	0.129	0.137	0.141	0.145	0.149	0.153	0.157	0.161	0.167	0.168	0.165	0.174	0.176	0.171	0.179	0.184	0.185	0.188	0.184	0.185	0.189	0.19	0.194	0.197	0.203	0.203	0.204	0.208
272	VNG1179	D	1	CM	0.333mM PQ	21	0.333	20150715 PQ 8	0.138	0.114	0.116	0.118	0.12	0.118	0.132	0.127	0.128	0.131	0.128	0.136	0.138	0.138	0.145	0.149	0.159	0.163	0.161	0.172	0.173	0.189	0.178	0.178	0.192	0.188	0.185	0.194	0.189	0.195	0.201	0.205	0.202	0.216	0.205	0.211	0.213	0.23	0.22	0.22	0.226
273	VNG1179	D	2	CM	0.333mM PQ	21	0.333	20150715 PQ 8	0.128	0.108	0.11	0.112	0.114	0.112	0.122	0.12	0.121	0.123	0.123	0.128	0.13	0.13	0.136	0.141	0.148	0.152	0.15	0.157	0.158	0.171	0.164	0.167	0.179	0.171	0.171	0.179	0.175	0.179	0.184	0.188	0.189	0.199	0.191	0.196	0.198	0.208	0.207	0.204	0.212
274	VNG1179	D	3	CM	0.333mM PQ	21	0.333	20150715 PQ 8	0.141	0.114	0.115	0.117	0.118	0.117	0.127	0.123	0.125	0.127	0.127	0.131	0.134	0.135	0.141	0.144	0.15	0.153	0.155	0.163	0.163	0.176	0.166	0.169	0.179	0.176	0.173	0.18	0.178	0.182	0.187	0.192	0.192	0.204	0.195	0.199	0.201	0.212	0.207	0.209	0.215
275	ura3	A	1	CM	0.333mM PQ	21	0.333	20150715 PQ 8	0.123	0.104	0.104	0.105	0.106	0.105	0.112	0.11	0.111	0.112	0.111	0.114	0.116	0.117	0.121	0.123	0.128	0.129	0.131	0.136	0.138	0.151	0.147	0.148	0.162	0.16	0.154	0.161	0.158	0.163	0.166	0.169	0.169	0.179	0.173	0.176	0.18	0.187	0.185	0.181	0.186
276	ura3	A	2	CM	0.333mM PQ	21	0.333	20150715 PQ 8	0.124	0.105	0.104	0.105	0.106	0.104	0.11	0.109	0.11	0.111	0.11	0.114	0.116	0.116	0.12	0.123	0.127	0.129	0.131	0.136	0.139	0.149	0.145	0.149	0.159	0.158	0.154	0.164	0.157	0.162	0.167	0.167	0.168	0.177	0.172	0.178	0.179	0.186	0.183	0.182	0.186
277	ura3	A	3	CM	0.333mM PQ	21	0.333	20150715 PQ 8	0.132	0.103	0.102	0.102	0.103	0.101	0.108	0.106	0.107	0.108	0.107	0.111	0.113	0.113	0.117	0.12	0.123	0.126	0.128	0.134	0.137	0.143	0.144	0.146	0.156	0.156	0.153	0.16	0.158	0.162	0.165	0.165	0.167	0.176	0.172	0.179	0.178	0.185	0.186	0.182	0.187
278	ura3	B	1	CM	0.333mM PQ	21	0.333	20150715 PQ 8	0.142	0.105	0.104	0.104	0.105	0.103	0.109	0.108	0.11	0.112	0.111	0.115	0.117	0.118	0.122	0.127	0.134	0.139	0.139	0.145	0.146	0.155	0.156	0.162	0.171	0.171	0.163	0.179	0.169	0.177	0.178	0.18	0.176	0.188	0.184	0.19	0.191	0.195	0.199	0.201	0.203
279	ura3	B	2	CM	0.333mM PQ	21	0.333	20150715 PQ 8	0.128	0.102	0.101	0.101	0.103	0.102	0.107	0.107	0.108	0.11	0.11	0.112	0.114	0.116	0.119	0.123	0.127	0.129	0.132	0.136	0.139	0.145	0.148	0.151	0.159	0.16	0.156	0.164	0.159	0.166	0.166	0.169	0.167	0.177	0.173	0.178	0.178	0.188	0.188	0.187	0.193
280	ura3	B	3	CM	0.333mM PQ	21	0.333	20150715 PQ 8	0.133	0.102	0.101	0.102	0.103	0.102	0.107	0.105	0.107	0.108	0.11	0.111	0.114	0.116	0.118	0.121	0.124	0.126	0.129	0.133	0.136	0.142	0.14	0.141	0.143	0.148	0.148	0.149	0.153	0.155	0.157	0.162	0.161	0.167	0.165	0.167	0.17	0.178	0.176	0.179	0.181
281	ura3	C	1	CM	0.333mM PQ	21	0.333	20150715 PQ 8	0.144	0.117	0.114	0.115	0.116	0.112	0.127	0.118	0.121	0.123	0.12	0.125	0.129	0.127	0.135	0.138	0.143	0.145	0.151	0.155	0.157	0.175	0.165	0.162	0.17	0.173	0.168	0.176	0.179	0.181	0.182	0.191	0.18	0.197	0.187	0.188	0.19	0.205	0.195	0.196	0.2
282	ura3	C	2	CM	0.333mM PQ	21	0.333	20150715 PQ 8	0.156	0.117	0.115	0.115	0.118	0.114	0.128	0.12	0.123	0.126	0.122	0.128	0.131	0.13	0.137	0.14	0.145	0.146	0.151	0.157	0.159	0.174	0.163	0.161	0.17	0.174	0.169	0.176	0.178	0.181	0.186	0.192	0.186	0.196	0.188	0.192	0.196	0.21	0.202	0.202	0.207
283	ura3	C	3	CM	0.333mM PQ	21	0.333	20150715 PQ 8	0.168	0.125	0.122	0.123	0.124	0.119	0.136	0.128	0.13	0.131	0.127	0.133	0.137	0.135	0.143	0.145	0.151	0.153	0.156	0.163	0.165	0.179	0.169	0.167	0.177	0.179	0.173	0.181	0.181	0.187	0.189	0.194	0.191	0.204	0.196	0.198	0.203	0.215	0.207	0.206	0.213
284	ura3	D	1	CM	0.333mM PQ	21	0.333	20150715 PQ 8	0.136	0.114	0.112	0.114	0.114	0.112	0.124	0.118	0.119	0.121	0.119	0.123	0.126	0.125	0.131	0.134	0.138	0.139	0.143	0.148	0.152	0.166	0.157	0.155	0.163	0.164	0.161	0.167	0.167	0.171	0.174	0.18	0.175	0.188	0.179	0.182	0.186	0.197	0.19	0.191	0.196
285	ura3	D	2	CM	0.333mM PQ	21	0.333	20150715 PQ 8	0.156	0.123	0.121	0.121	0.123	0.119	0.137	0.127	0.129	0.131	0.128	0.134	0.137	0.135	0.142	0.145	0.148	0.15	0.154	0.158	0.159	0.179	0.166	0.163	0.17	0.172	0.169	0.175	0.178	0.181	0.183	0.192	0.185	0.2	0.189	0.192	0.193	0.211	0.201	0.203	0.207
286	ura3	D	3	CM	0.333mM PQ	21	0.333	20150715 PQ 8	0.159	0.124	0.121	0.123	0.123	0.12	0.14	0.126	0.129	0.131	0.128	0.133	0.137	0.136	0.143	0.146	0.15	0.152	0.155	0.16	0.163	0.184	0.168	0.166	0.172	0.173	0.171	0.177	0.18	0.182	0.184	0.197	0.185	0.204	0.19	0.192	0.196	0.216	0.203	0.206	0.211
[truncated: 56 more columns]
